# Supplementary material for: Selection signatures in tropical cattle are enriched for promoter and coding regions and reveal missense mutations in the damage response gene HELB
Source: Genet Sel Evol. 2020 May 27;52:27. doi: 10.1186/s12711-020-00546-6 (PMC7251699; doi:10.1186/s12711-020-00546-6)
Supplement: Supplementary file 5 — Additional file 5: Table S4. Detected selective sweeps in European taurine cattle based on FST and nucleotide diversity across Asian Bos indicus and European Bos taurus cattle (p.adj < 0.05) and their association with the closest genes. [file 12711_2020_546_MOESM5_ESM.xlsx]

## Sheet: Table S4
Table S4 :Detected Selective Sweeps in European Taurine cattle based on Fst and nucleotide diversity across Asian Bos indicus and European Bos Taurus cattle (p.adj <0.05) and their association to closest genes
Region_id	Chr	Start	End	Length(bp)	Average rnk Fst & Pi	rnk Fst	rnk Pi	Fst	Pi	Gene Name	Gene ID	Closest Gene_ID	Closest Gene_name	Distance to closest gene (bp)
X_85320001_85500000	X	85320001	85500000	179999	1.5	1	2	0.789309	-3.48749	PDZD11;P2RY4;AWAT1;KIF4A;ARR3	ENSBTAG00000012860;ENSBTAG00000040541;ENSBTAG00000018839;ENSBTAG00000012861;ENSBTAG00000012856	ENSBTAG00000012861 ENSBTAG00000012860 ENSBTAG00000012856 ENSBTAG00000040541 ENSBTAG00000018839	KIF4A PDZD11 ARR3 P2RY4 AWAT1	0
24_1_190000	24	1	190000	189999	7.5	12	3	0.619864	-3.35455	.	.	ENSBTAG00000013809	ENSBTAG00000013809	24968
14_51080001_51160000	14	51080001	51160000	79999	40	32	48	0.586369	-2.70979	.	.	ENSBTAG00000017694	TRPS1	13811
21_31690001_31750000	21	31690001	31750000	59999	41	5	77	0.669765	-2.59138	SNORA3;UBE2Q2;FBXO22	ENSBTAG00000043187;ENSBTAG00000004024;ENSBTAG00000002833	ENSBTAG00000004024 ENSBTAG00000002833 ENSBTAG00000043187	UBE2Q2 FBXO22 SNORA3	0
8_44310001_44360000	8	44310001	44360000	49999	42	51	33	0.5653	-2.77791	DOCK8	ENSBTAG00000002190	ENSBTAG00000002190	DOCK8	0
15_11910001_11970000	15	11910001	11970000	59999	44.5	67	22	0.552096	-2.84768	.	.	ENSBTAG00000034724	ENSBTAG00000034724	1641759
18_14690001_14760000	18	14690001	14760000	69999	45.5	22	69	0.595299	-2.62324	MC1R;SPIRE2;TCF25	ENSBTAG00000023731;ENSBTAG00000040356;ENSBTAG00000012102	ENSBTAG00000040356 ENSBTAG00000012102 ENSBTAG00000023731	SPIRE2 TCF25 MC1R	0
5_35780001_35870000	5	35780001	35870000	89999	51	59	43	0.558817	-2.72297	NELL2	ENSBTAG00000032183	ENSBTAG00000032183	NELL2	0
8_65080001_65110000	8	65080001	65110000	29999	71	118	24	0.51519	-2.84485	.	.	ENSBTAG00000019143	RPN1	79745
1_122110001_122180000	1	122110001	122180000	69999	73	83	63	0.535162	-2.65997	.	.	ENSBTAG00000014749	ZIC4	223083
10_35640001_35730000	10	35640001	35730000	89999	75.5	46	105	0.573184	-2.49263	U6;EIF2AK4;ENSBTAG00000016826	ENSBTAG00000043106;ENSBTAG00000014351;ENSBTAG00000016826	ENSBTAG00000016826 ENSBTAG00000014351 ENSBTAG00000043106	ENSBTAG00000016826 EIF2AK4 U6	0
14_23420001_23460000	14	23420001	23460000	39999	78	21	135	0.596131	-2.43619	.	.	ENSBTAG00000000914	OPRK1	24559
15_35730001_35800000	15	35730001	35800000	69999	83	119	47	0.515035	-2.7126	.	.	ENSBTAG00000017468	NUCB2	14100
1_30130001_30170000	1	30130001	30170000	39999	83.5	103	64	0.522574	-2.65645	.	.	ENSBTAG00000046383	ENSBTAG00000046383	130687
26_45450001_45470000	26	45450001	45470000	19999	87.5	166	9	0.488687	-3.00964	.	.	ENSBTAG00000045194	U6	51856
8_58950001_58980000	8	58950001	58980000	29999	90.5	162	19	0.49053	-2.87359	.	.	ENSBTAG00000047481	bta-mir-2904-1	177001
2_125470001_125520000	2	125470001	125520000	49999	91.5	53	130	0.564889	-2.43831	SNORA73;SNORA73;SNORA73;RCC1;PHACTR4	ENSBTAG00000046050;ENSBTAG00000046681;ENSBTAG00000045668;ENSBTAG00000003788;ENSBTAG00000002727	ENSBTAG00000003788 ENSBTAG00000046050 ENSBTAG00000046681 ENSBTAG00000045668 ENSBTAG00000002727	RCC1 SNORA73 SNORA73 SNORA73 PHACTR4	0
13_20340001_20380000	13	20340001	20380000	39999	91.5	97	86	0.527654	-2.56589	.	.	ENSBTAG00000015910	ITGB1	47888
X_130610001_130740000	X	130610001	130740000	129999	95	91	99	0.531458	-2.52295	SH3KBP1;MAP3K15	ENSBTAG00000003727;ENSBTAG00000019855	ENSBTAG00000003727 ENSBTAG00000019855	SH3KBP1 MAP3K15	0
X_30540001_30610000	X	30540001	30610000	69999	99.5	150	49	0.497409	-2.70824	.	.	ENSBTAG00000043320	U6	133296
X_57390001_57420000	X	57390001	57420000	29999	100.5	61	140	0.556429	-2.42382	.	.	ENSBTAG00000022502	ENSBTAG00000022502	34525
X_29330001_29410000	X	29330001	29410000	79999	102	26	178	0.591253	-2.33075	.	.	ENSBTAG00000045773	ENSBTAG00000045773	66965
21_32300001_32380000	21	32300001	32380000	79999	104.5	2	207	0.681936	-2.24892	SCAPER	ENSBTAG00000007382	ENSBTAG00000007382	SCAPER	0
21_32040001_32070000	21	32040001	32070000	29999	104.5	64	145	0.554594	-2.41119	ETFA	ENSBTAG00000012490	ENSBTAG00000012490	ETFA	0
12_53350001_53370000	12	53350001	53370000	19999	106	151	61	0.496943	-2.66912	EDNRB	ENSBTAG00000005299	ENSBTAG00000005299	EDNRB	0
17_67670001_67700000	17	67670001	67700000	29999	114.5	200	29	0.477575	-2.80571	GRK3	ENSBTAG00000000005	ENSBTAG00000000005	GRK3	0
9_63340001_63370000	9	63340001	63370000	29999	116.5	105	128	0.521983	-2.44397	ENSBTAG00000014054	ENSBTAG00000014054	ENSBTAG00000014054	ENSBTAG00000014054	0
26_20560001_20590000	26	20560001	20590000	29999	117.5	114	121	0.517226	-2.45996	CUTC	ENSBTAG00000002971	ENSBTAG00000002971	CUTC	0
8_54330001_54360000	8	54330001	54360000	29999	118	57	179	0.561313	-2.32826	.	.	ENSBTAG00000009789	GNAQ	49305
20_10440001_10480000	20	10440001	10480000	39999	118.5	135	102	0.506425	-2.51613	CCNB1;SLC30A5	ENSBTAG00000014239;ENSBTAG00000001013	ENSBTAG00000014239 ENSBTAG00000001013	CCNB1 SLC30A5	0
2_122260001_122300000	2	122260001	122300000	39999	120	88	152	0.533886	-2.40217	.	.	ENSBTAG00000012497	KHDRBS1	2457
5_85310001_85340000	5	85310001	85340000	29999	120.5	137	104	0.506186	-2.50702	CASC1;LRMP	ENSBTAG00000002972;ENSBTAG00000019711	ENSBTAG00000002972 ENSBTAG00000019711	CASC1 LRMP	0
20_14670001_14690000	20	14670001	14690000	19999	121.5	80	163	0.536382	-2.37031	SREK1IP1;CWC27	ENSBTAG00000009469;ENSBTAG00000000037	ENSBTAG00000000037 ENSBTAG00000009469	CWC27 SREK1IP1	0
5_47560001_47590000	5	47560001	47590000	29999	122	35	209	0.582913	-2.2475	GRIP1	ENSBTAG00000033726	ENSBTAG00000033726	GRIP1	0
11_14450001_14480000	11	14450001	14480000	29999	123	171	75	0.487288	-2.59343	.	.	ENSBTAG00000003108	SRD5A2	56201
4_39850001_39880000	4	39850001	39880000	29999	124	174	74	0.486241	-2.6065	.	.	ENSBTAG00000044967	U6	96758
24_31410001_31450000	24	31410001	31450000	39999	124.5	194	55	0.479441	-2.68528	.	.	ENSBTAG00000007383	ZNF521	225533
11_63530001_63600000	11	63530001	63600000	69999	125.5	247	4	0.461813	-3.25196	ACTR2	ENSBTAG00000009761	ENSBTAG00000009761	ACTR2	0
16_50330001_50350000	16	50330001	50350000	19999	126.5	155	98	0.493667	-2.52308	.	.	ENSBTAG00000024520	C1orf174	122098
19_46720001_46790000	19	46720001	46790000	69999	127	44	210	0.574316	-2.24596	ENSBTAG00000046260l;KANSL1	ENSBTAG00000046260;ENSBTAG00000012564	ENSBTAG00000012564 ENSBTAG00000046260	KANSL1 ENSBTAG00000046260	0
5_56700001_56810000	5	56700001	56810000	109999	127	142	112	0.501329	-2.47605	TAC3;ZBTB39;GPR182;NEMP1;MYO1A	ENSBTAG00000021807;ENSBTAG00000038498;ENSBTAG00000039157;ENSBTAG00000014659;ENSBTAG00000014655	ENSBTAG00000014659 ENSBTAG00000014655 ENSBTAG00000021807 ENSBTAG00000038498 ENSBTAG00000039157	NEMP1 MYO1A TAC3 ZBTB39 GPR182	0
5_61320001_61350000	5	61320001	61350000	29999	129	89	169	0.533078	-2.34652	ENSBTAG00000015792	ENSBTAG00000015792	ENSBTAG00000015792	ENSBTAG00000015792	0
8_56180001_56210000	8	56180001	56210000	29999	129	169	89	0.487767	-2.56105	.	.	ENSBTAG00000003532	TLE4	187566
X_87570001_87650000	X	87570001	87650000	79999	130	146	114	0.498889	-2.4734	.	.	ENSBTAG00000042136	U6	325899
X_57630001_57660000	X	57630001	57660000	29999	132	38	226	0.580256	-2.21088	.	.	ENSBTAG00000022204	ENSBTAG00000022204	4213
28_21240001_21270000	28	21240001	21270000	29999	132.5	157	108	0.492115	-2.49044	.	.	ENSBTAG00000036111	ENSBTAG00000036111	597759
1_101520001_101550000	1	101520001	101550000	29999	133	243	23	0.462659	-2.8465	.	.	ENSBTAG00000043293	U6	6756
7_101440001_101470000	7	101440001	101470000	29999	133.5	52	215	0.565204	-2.23601	.	.	ENSBTAG00000045909	FAM174A	757149
7_42950001_43000000	7	42950001	43000000	49999	133.5	214	53	0.473061	-2.6871	.	.	ENSBTAG00000046042	ENSBTAG00000046042	1610
9_13000001_13030000	9	13000001	13030000	29999	134	9	259	0.640037	-2.13502	DDX43	ENSBTAG00000021814	ENSBTAG00000021814	DDX43	0
20_15030001_15100000	20	15030001	15100000	69999	136	189	83	0.480936	-2.57037	RNF180	ENSBTAG00000043992	ENSBTAG00000043992	RNF180	0
11_52460001_52490000	11	52460001	52490000	29999	136	192	80	0.480532	-2.58433	U6	ENSBTAG00000043871	ENSBTAG00000043871	U6	0
X_33830001_33870000	X	33830001	33870000	39999	136.5	86	187	0.534329	-2.30329	.	.	ENSBTAG00000005150	HMGB3	28736
X_33390001_33420000	X	33390001	33420000	29999	136.5	130	143	0.509251	-2.41879	MAMLD1	ENSBTAG00000021713	ENSBTAG00000021713	MAMLD1	0
X_90340001_90380000	X	90340001	90380000	39999	137.5	216	59	0.471932	-2.67805	.	.	ENSBTAG00000003290	SLC9A7	74110
7_79990001_80020000	7	79990001	80020000	29999	139	112	166	0.51767	-2.36582	.	.	ENSBTAG00000046080	ENSBTAG00000046080	168341
1_127470001_127490000	1	127470001	127490000	19999	139	226	52	0.468196	-2.68956	ATR	ENSBTAG00000011529	ENSBTAG00000011529	ATR	0
21_32740001_32770000	21	32740001	32770000	29999	139.5	30	249	0.58716	-2.17415	.	.	ENSBTAG00000005145	PEAK1	3322
1_109930001_109960000	1	109930001	109960000	29999	139.5	33	246	0.583678	-2.17773	ENSBTAG00000047963;RSRC1	ENSBTAG00000047963;ENSBTAG00000031561	ENSBTAG00000031561 ENSBTAG00000047963	RSRC1 ENSBTAG00000047963	0
5_53020001_53060000	5	53020001	53060000	39999	141.5	7	276	0.64532	-2.10899	.	.	ENSBTAG00000040344	ENSBTAG00000040344	198481
21_38130001_38150000	21	38130001	38150000	19999	142	41	243	0.578863	-2.18311	.	.	ENSBTAG00000045428	U6	1305
X_9950001_9970000	X	9950001	9970000	19999	142	50	234	0.56654	-2.19314	.	.	ENSBTAG00000022399	ENSBTAG00000022399	144747
21_41400001_41430000	21	41400001	41430000	29999	142.5	170	115	0.4874	-2.47205	.	.	ENSBTAG00000001617	G2E3	210498
X_72290001_72400000	X	72290001	72400000	109999	143	159	127	0.491	-2.45009	ENSBTAG00000002001	ENSBTAG00000002001	ENSBTAG00000002001	ENSBTAG00000002001	0
28_44870001_44910000	28	44870001	44910000	39999	144	152	136	0.496878	-2.43513	.	.	ENSBTAG00000048311	ENSBTAG00000048311	10465
10_71200001_71220000	10	71200001	71220000	19999	145	202	88	0.477092	-2.56448	.	.	ENSBTAG00000019421	DACT1	38305
15_21920001_21950000	15	21920001	21950000	29999	145	203	87	0.476892	-2.56557	.	.	ENSBTAG00000006282	POU2AF1	1910
14_46490001_46520000	14	46490001	46520000	29999	145.5	175	116	0.486154	-2.47151	.	.	ENSBTAG00000047330	FABP5	124609
14_47180001_47210000	14	47180001	47210000	29999	146.5	36	257	0.581757	-2.14603	.	.	ENSBTAG00000011779	MAL2	6036
16_31040001_31060000	16	31040001	31060000	19999	146.5	160	133	0.490721	-2.43693	.	.	ENSBTAG00000022777	CDC42BPA	39269
X_125200001_125230000	X	125200001	125230000	29999	147	75	219	0.542396	-2.22346	.	.	ENSBTAG00000032307	ENSBTAG00000032307	28255
10_30150001_30190000	10	30150001	30190000	39999	147.5	55	240	0.561899	-2.18765	ARHGAP11A	ENSBTAG00000020100	ENSBTAG00000020100	ARHGAP11A	0
5_60760001_60790000	5	60760001	60790000	29999	148	43	253	0.575839	-2.1496	.	.	ENSBTAG00000001509	ELK3	33240
1_115810001_115830000	1	115810001	115830000	19999	149.5	63	236	0.555616	-2.18992	.	.	ENSBTAG00000001465	P2RY1	4618
12_89840001_89870000	12	89840001	89870000	29999	149.5	282	17	0.446774	-2.892	.	.	ENSBTAG00000047887	ENSBTAG00000047887	160
1_137850001_137900000	1	137850001	137900000	49999	150	246	54	0.461821	-2.68599	.	.	ENSBTAG00000005769	ENSBTAG00000005769	2568
12_61500001_61580000	12	61500001	61580000	79999	150.5	223	78	0.46936	-2.59077	HTATSF1	ENSBTAG00000032711	ENSBTAG00000032711	HTATSF1	0
17_49240001_49270000	17	49240001	49270000	29999	150.5	269	32	0.453217	-2.77984	ENSBTAG00000046676;GLT1D1	ENSBTAG00000046676;ENSBTAG00000020430	ENSBTAG00000020430 ENSBTAG00000046676	GLT1D1 ENSBTAG00000046676	0
X_52200001_52280000	X	52200001	52280000	79999	151	10	292	0.63848	-2.06635	.	.	ENSBTAG00000039351	ENSBTAG00000039351	12421
1_8580001_8600000	1	8580001	8600000	19999	151.5	102	201	0.524337	-2.26289	.	.	ENSBTAG00000042331	SNORA51	52130
15_31140001_31160000	15	31140001	31160000	19999	152	123	181	0.514192	-2.32027	ENSBTAG00000048149	ENSBTAG00000048149	ENSBTAG00000048149	ENSBTAG00000048149	0
4_34590001_34610000	4	34590001	34610000	19999	152.5	138	167	0.506095	-2.36041	.	.	ENSBTAG00000042947	U6	222630
1_113440001_113460000	1	113440001	113460000	19999	154	215	93	0.472484	-2.5483	MME	ENSBTAG00000002075	ENSBTAG00000002075	MME	0
5_68790001_68820000	5	68790001	68820000	29999	154	287	21	0.445828	-2.84784	SLC41A2	ENSBTAG00000021875	ENSBTAG00000021875	SLC41A2	0
6_71510001_71550000	6	71510001	71550000	39999	155	17	293	0.611043	-2.06234	U6	ENSBTAG00000043219	ENSBTAG00000043219	U6	0
X_105100001_105120000	X	105100001	105120000	19999	155	56	254	0.561626	-2.14915	.	.	ENSBTAG00000012623	NDP	4226
5_39240001_39270000	5	39240001	39270000	29999	155	274	36	0.450911	-2.7664	.	.	ENSBTAG00000012624	ENSBTAG00000012624	152870
5_91580001_91610000	5	91580001	91610000	29999	157	18	296	0.609651	-2.04818	.	.	ENSBTAG00000013207	CAPZA3	160303
2_116190001_116220000	2	116190001	116220000	29999	157.5	278	37	0.449038	-2.76189	COL4A3	ENSBTAG00000021316	ENSBTAG00000021316	COL4A3	0
13_11670001_11720000	13	11670001	11720000	49999	158	158	158	0.491006	-2.38835	.	.	ENSBTAG00000008650	CAMK1D	9423
15_63530001_63560000	15	63530001	63560000	29999	158	248	68	0.461622	-2.62429	.	.	ENSBTAG00000047362	RCN1	96459
15_77810001_77850000	15	77810001	77850000	39999	159	311	7	0.436519	-3.0915	ENSBTAG00000012546;ENSBTAG00000038160	ENSBTAG00000012546;ENSBTAG00000038160	ENSBTAG00000012546 ENSBTAG00000038160	ENSBTAG00000012546 ENSBTAG00000038160	0
17_69760001_69810000	17	69760001	69810000	49999	159.5	11	308	0.631275	-2.0168	TTC28	ENSBTAG00000012193	ENSBTAG00000012193	TTC28	0
19_6470001_6500000	19	6470001	6500000	29999	160.5	275	46	0.450645	-2.71474	.	.	ENSBTAG00000018706	ENSBTAG00000018706	5893
4_100410001_100440000	4	100410001	100440000	29999	161	227	95	0.468122	-2.53054	.	.	ENSBTAG00000017427	FAM180A	64696
8_73190001_73210000	8	73190001	73210000	19999	161	272	50	0.451235	-2.70448	.	.	ENSBTAG00000021949	NEFL	5633
X_117620001_117650000	X	117620001	117650000	29999	162.5	290	35	0.444472	-2.76744	.	.	ENSBTAG00000008248	ENSBTAG00000008248	15802
X_80430001_80480000	X	80430001	80480000	49999	164.5	172	157	0.486906	-2.39239	.	.	ENSBTAG00000003609	PBDC1	96367
4_95260001_95290000	4	95260001	95290000	29999	164.5	179	150	0.48451	-2.40333	.	.	ENSBTAG00000020183	TSGA13	26125
12_33420001_33450000	12	33420001	33450000	29999	164.5	181	148	0.483693	-2.40804	.	.	ENSBTAG00000005318	RNF6	834
5_50650001_50670000	5	50650001	50670000	19999	165	320	10	0.43168	-3.00156	.	.	ENSBTAG00000007175	AVPR1A	54236
5_18130001_18160000	5	18130001	18160000	29999	165	324	6	0.430065	-3.10297	.	.	ENSBTAG00000009023	TMTC3	82917
8_47020001_47050000	8	47020001	47050000	29999	165.5	230	101	0.467441	-2.51784	TRPM3	ENSBTAG00000007778	ENSBTAG00000007778	TRPM3	0
9_63190001_63220000	9	63190001	63220000	29999	166	58	274	0.56125	-2.11282	ORC3	ENSBTAG00000016969	ENSBTAG00000016969	ORC3	0
15_20170001_20190000	15	20170001	20190000	19999	167	15	319	0.61655	-1.98451	.	.	ENSBTAG00000008732	ZC3H12C	299130
11_56950001_57000000	11	56950001	57000000	49999	167	72	262	0.543247	-2.12869	ENSBTAG00000000168l;5S_rRNA	ENSBTAG00000000168;ENSBTAG00000029663	ENSBTAG00000000168 ENSBTAG00000029663	ENSBTAG00000000168 5S_rRNA	0
21_43460001_43490000	21	43460001	43490000	29999	167	128	206	0.510589	-2.25033	AKAP6	ENSBTAG00000017719	ENSBTAG00000017719	AKAP6	0
15_230001_260000	15	230001	260000	29999	167	253	81	0.459581	-2.58153	ENSBTAG00000035803;ENSBTAG00000045558	ENSBTAG00000035803;ENSBTAG00000045558	ENSBTAG00000035803 ENSBTAG00000045558	ENSBTAG00000035803 ENSBTAG00000045558	0
21_60840001_60900000	21	60840001	60900000	59999	167.5	297	38	0.442409	-2.74342	5S_rRNA;5S_rRNA;ENSBTAG00000024311l;5S_rRNA	ENSBTAG00000045894;ENSBTAG00000045844;ENSBTAG00000024311;ENSBTAG00000047122	ENSBTAG00000045894 ENSBTAG00000045844 ENSBTAG00000024311 ENSBTAG00000047122	5S_rRNA 5S_rRNA ENSBTAG00000024311 5S_rRNA	0
X_88370001_88390000	X	88370001	88390000	19999	167.5	310	25	0.436921	-2.83525	.	.	ENSBTAG00000022255	AR	20764
11_101990001_102010000	11	101990001	102010000	19999	168	132	204	0.507604	-2.25448	MED27	ENSBTAG00000000382	ENSBTAG00000000382	MED27	0
20_71660001_71690000	20	71660001	71690000	29999	170	98	242	0.525922	-2.18511	.	.	ENSBTAG00000011405	CEP72	14659
15_80080001_80110000	15	80080001	80110000	29999	170	301	39	0.440766	-2.74239	.	.	ENSBTAG00000030920	ENSBTAG00000030920	15249
28_2740001_2790000	28	2740001	2790000	49999	170	313	27	0.434752	-2.83005	ENSBTAG00000038166	ENSBTAG00000038166	ENSBTAG00000038166	ENSBTAG00000038166	0
5_42710001_42760000	5	42710001	42760000	49999	171.5	259	84	0.457957	-2.56701	.	.	ENSBTAG00000020914	CPNE8	11591
5_31480001_31500000	5	31480001	31500000	19999	172	153	191	0.494728	-2.29664	ENSBTAG00000038290	ENSBTAG00000038290	ENSBTAG00000038290	ENSBTAG00000038290	0
X_83340001_83370000	X	83340001	83370000	29999	172.5	104	241	0.522011	-2.18736	HDAC8	ENSBTAG00000046092	ENSBTAG00000046092	HDAC8	0
X_85200001_85250000	X	85200001	85250000	49999	173	8	338	0.640948	-1.92162	DLG3;TEX11	ENSBTAG00000011291;ENSBTAG00000016272	ENSBTAG00000016272 ENSBTAG00000011291	TEX11 DLG3	0
12_42650001_42690000	12	42650001	42690000	39999	173.5	48	299	0.571977	-2.03445	.	.	ENSBTAG00000032979	ENSBTAG00000032979	742295
28_28800001_28820000	28	28800001	28820000	19999	173.5	110	237	0.51875	-2.18988	.	.	ENSBTAG00000005807	MICU1	22061
X_123400001_123430000	X	123400001	123430000	29999	173.5	167	180	0.488199	-2.32685	.	.	ENSBTAG00000042373	U6	148192
5_40860001_40890000	5	40860001	40890000	29999	174	27	321	0.59029	-1.97515	LRRK2	ENSBTAG00000016260	ENSBTAG00000016260	LRRK2	0
12_49820001_49850000	12	49820001	49850000	29999	175.5	79	272	0.536727	-2.11397	.	.	ENSBTAG00000044007	KLF12	711739
7_54980001_55050000	7	54980001	55050000	69999	176.5	352	1	0.408067	-3.95337	ENSBTAG00000012339;ENSBTAG00000033568;ENSBTAG00000016789;ENSBTAG00000045651	ENSBTAG00000012339;ENSBTAG00000033568;ENSBTAG00000016789;ENSBTAG00000045651	ENSBTAG00000012339 ENSBTAG00000033568 ENSBTAG00000016789 ENSBTAG00000045651	ENSBTAG00000012339 ENSBTAG00000033568 ENSBTAG00000016789 ENSBTAG00000045651	0
8_53280001_53300000	8	53280001	53300000	19999	177	31	323	0.586713	-1.96907	.	.	ENSBTAG00000032983	ENSBTAG00000032983	47353
7_102670001_102710000	7	102670001	102710000	39999	177.5	339	16	0.41776	-2.89715	.	.	ENSBTAG00000021445	ST8SIA4	114147
2_22900001_22970000	2	22900001	22970000	69999	178	238	118	0.46457	-2.4661	.	.	ENSBTAG00000000176	SP3	11277
11_93920001_93940000	11	93920001	93940000	19999	178	338	18	0.419324	-2.89056	ENSBTAG00000030678;ENSBTAG00000030677	ENSBTAG00000030678;ENSBTAG00000030677	ENSBTAG00000030678 ENSBTAG00000030677	ENSBTAG00000030678 ENSBTAG00000030677	0
11_79230001_79260000	11	79230001	79260000	29999	178.5	126	231	0.512053	-2.19805	.	.	ENSBTAG00000008113	OSR1	227139
8_100040001_100070000	8	100040001	100070000	29999	178.5	193	164	0.480123	-2.36638	ENSBTAG00000025430	ENSBTAG00000025430	ENSBTAG00000025430	ENSBTAG00000025430	0
X_127140001_127160000	X	127140001	127160000	19999	179	291	67	0.443739	-2.62523	.	.	ENSBTAG00000047581	ENSBTAG00000047581	31569
3_88580001_88600000	3	88580001	88600000	19999	180	302	58	0.440556	-2.67975	.	.	ENSBTAG00000044713	U3	72259
16_40420001_40460000	16	40420001	40460000	39999	181	45	317	0.5732	-1.99105	ENSBTAG00000014319	ENSBTAG00000014319	ENSBTAG00000014319	ENSBTAG00000014319	0
15_2840001_2870000	15	2840001	2870000	29999	181	60	302	0.558681	-2.02741	.	.	ENSBTAG00000024639	ENSBTAG00000024639	428376
X_61660001_61730000	X	61660001	61730000	69999	181.5	6	357	0.65039	-1.84477	U6;COL4A5	ENSBTAG00000042426;ENSBTAG00000014575	ENSBTAG00000014575 ENSBTAG00000042426	COL4A5 U6	0
X_59060001_59080000	X	59060001	59080000	19999	182.5	354	11	0.407297	-2.99599	.	.	ENSBTAG00000034644	ENSBTAG00000034644	51168
12_36960001_36980000	12	36960001	36980000	19999	184	28	340	0.590263	-1.91701	.	.	ENSBTAG00000014486	ATP12A	37510
8_280001_300000	8	280001	300000	19999	184	29	339	0.589647	-1.91746	.	.	ENSBTAG00000004944	ANXA10	49043
27_25210001_25230000	27	25210001	25230000	19999	184	129	239	0.510426	-2.18814	.	.	ENSBTAG00000013579	SARAF	161027
29_15460001_15490000	29	15460001	15490000	29999	184	156	212	0.492769	-2.24283	.	.	ENSBTAG00000042715	U6	10710
4_32910001_32930000	4	32910001	32930000	19999	184	303	65	0.440058	-2.65389	.	.	ENSBTAG00000033449	SLC25A40	36523
11_50650001_50680000	11	50650001	50680000	29999	184.5	209	160	0.473679	-2.37964	.	.	ENSBTAG00000037167	5S_rRNA	90496
X_85100001_85120000	X	85100001	85120000	19999	185.5	199	172	0.477655	-2.34042	TEX11	ENSBTAG00000016272	ENSBTAG00000016272	TEX11	0
16_42320001_42350000	16	42320001	42350000	29999	186	180	192	0.484239	-2.29284	VPS13D	ENSBTAG00000016080	ENSBTAG00000016080	VPS13D	0
X_62710001_62740000	X	62710001	62740000	29999	187	16	358	0.611811	-1.84296	.	.	ENSBTAG00000037413	TMEM164	142939
1_84590001_84620000	1	84590001	84620000	29999	187	76	298	0.540575	-2.03975	MCCC1	ENSBTAG00000006548	ENSBTAG00000006548	MCCC1	0
10_31160001_31190000	10	31160001	31190000	29999	187.5	90	285	0.531482	-2.07967	.	.	ENSBTAG00000001364	DPH6	50881
19_510001_540000	19	510001	540000	29999	187.5	334	41	0.421061	-2.7358	.	.	ENSBTAG00000042840	U6	76013
9_25650001_25670000	9	25650001	25670000	19999	188	14	362	0.616708	-1.79641	HINT3	ENSBTAG00000001956	ENSBTAG00000001956	HINT3	0
20_25130001_25160000	20	25130001	25160000	29999	188	361	15	0.397386	-2.89716	.	.	ENSBTAG00000019834	ARL15	103194
7_51940001_51990000	7	51940001	51990000	49999	188.5	3	374	0.680307	-1.62809	GPX4;SIL1	ENSBTAG00000046926;ENSBTAG00000033747	ENSBTAG00000033747 ENSBTAG00000046926	SIL1 GPX4	0
15_820001_860000	15	820001	860000	39999	188.5	364	13	0.393567	-2.93806	.	.	ENSBTAG00000047552	ENSBTAG00000047552	2002
7_92110001_92140000	7	92110001	92140000	29999	189	47	331	0.573175	-1.94185	.	.	ENSBTAG00000045800	ENSBTAG00000045800	140134
28_25370001_25390000	28	25370001	25390000	19999	189	219	159	0.470823	-2.38675	ENSBTAG00000014558	ENSBTAG00000014558	ENSBTAG00000014558	ENSBTAG00000014558	0
27_34520001_34550000	27	34520001	34550000	29999	189	299	79	0.441009	-2.58443	ADAM18	ENSBTAG00000004830	ENSBTAG00000004830	ADAM18	0
15_58210001_58230000	15	58210001	58230000	19999	189.5	25	354	0.591459	-1.85243	.	.	ENSBTAG00000021858	SLC5A12	14296
1_100110001_100140000	1	100110001	100140000	29999	189.5	204	175	0.47683	-2.3384	.	.	ENSBTAG00000018727	GOLIM4	18667
27_34840001_34860000	27	34840001	34860000	19999	189.5	365	14	0.39354	-2.92797	.	.	ENSBTAG00000033304	C8orf4	33819
12_48330001_48350000	12	48330001	48350000	19999	190	4	376	0.679262	-1.60562	.	.	ENSBTAG00000042943	U6	143159
3_84800001_84820000	3	84800001	84820000	19999	190	13	367	0.619007	-1.73998	NFIA	ENSBTAG00000000074	ENSBTAG00000000074	NFIA	0
7_92740001_92760000	7	92740001	92760000	19999	190.5	49	332	0.571513	-1.94015	bta-mir-2464	ENSBTAG00000045301	ENSBTAG00000045301	bta-mir-2464	0
15_4130001_4150000	15	4130001	4150000	19999	190.5	134	247	0.506576	-2.17725	.	.	ENSBTAG00000034827	PDGFD	351435
5_115180001_115210000	5	115180001	115210000	29999	190.5	376	5	0.370778	-3.19257	EFCAB6	ENSBTAG00000030189	ENSBTAG00000030189	EFCAB6	0
27_29420001_29450000	27	29420001	29450000	29999	191	265	117	0.45444	-2.46924	.	.	ENSBTAG00000043458	7SK	190452
10_43710001_43730000	10	43710001	43730000	19999	191.5	375	8	0.374715	-3.05084	.	.	ENSBTAG00000020281	NIN	17027
2_6310001_6340000	2	6310001	6340000	29999	192	328	56	0.427824	-2.68305	.	.	ENSBTAG00000018795	PMS1	55005
X_12060001_12090000	X	12060001	12090000	29999	192.5	124	261	0.512644	-2.13192	.	.	ENSBTAG00000047701	ACTRT1	68376
X_86290001_86340000	X	86290001	86340000	49999	192.5	188	197	0.481083	-2.27008	.	.	ENSBTAG00000011310	FAM155B	100142
16_41670001_41690000	16	41670001	41690000	19999	193	42	344	0.577252	-1.90042	TNFSF4	ENSBTAG00000002894	ENSBTAG00000002894	TNFSF4	0
13_7300001_7330000	13	7300001	7330000	29999	193	70	316	0.547704	-1.99542	TASP1	ENSBTAG00000021614	ENSBTAG00000021614	TASP1	0
10_70260001_70280000	10	70260001	70280000	19999	193	212	174	0.473234	-2.33869	.	.	ENSBTAG00000006341	SLC35F4	73412
X_33480001_33510000	X	33480001	33510000	29999	193	237	149	0.464637	-2.40479	MTM1	ENSBTAG00000014138	ENSBTAG00000014138	MTM1	0
15_57840001_57860000	15	57840001	57860000	19999	193	273	113	0.451098	-2.47423	.	.	ENSBTAG00000021855	ANO3	53544
9_61670001_61690000	9	61670001	61690000	19999	193	374	12	0.375571	-2.95562	U6;GABRR2;RRAGD	ENSBTAG00000044651;ENSBTAG00000018435;ENSBTAG00000018438	ENSBTAG00000018438 ENSBTAG00000018435 ENSBTAG00000044651	RRAGD GABRR2 U6	0
5_52890001_52920000	5	52890001	52920000	29999	193.5	347	40	0.412863	-2.73952	.	.	ENSBTAG00000040344	ENSBTAG00000040344	68481
6_73720001_73740000	6	73720001	73740000	19999	194.5	19	370	0.603716	-1.71256	.	.	ENSBTAG00000042899	U6atac	6599
2_120410001_120430000	2	120410001	120430000	19999	194.5	34	355	0.583132	-1.85093	.	.	ENSBTAG00000003253	NPPC	12741
13_65670001_65690000	13	65670001	65690000	19999	194.5	234	155	0.466301	-2.3944	5S_rRNA;PHF20	ENSBTAG00000028669;ENSBTAG00000005571	ENSBTAG00000005571 ENSBTAG00000028669	PHF20 5S_rRNA	0
18_34630001_34650000	18	34630001	34650000	19999	194.5	359	30	0.399562	-2.80305	TERB1;NAE1	ENSBTAG00000016438;ENSBTAG00000010132	ENSBTAG00000016438 ENSBTAG00000010132	TERB1 NAE1	0
6_75670001_75700000	6	75670001	75700000	29999	195	177	213	0.485986	-2.23682	.	.	ENSBTAG00000043492	Y_RNA	1156521
19_330001_350000	19	330001	350000	19999	195.5	23	368	0.594157	-1.73918	.	.	ENSBTAG00000045560	ENSBTAG00000045560	179294
7_25480001_25510000	7	25480001	25510000	29999	195.5	363	28	0.394416	-2.81512	.	.	ENSBTAG00000014661	CHSY3	13615
5_98910001_98930000	5	98910001	98930000	19999	196	270	122	0.452893	-2.4598	.	.	ENSBTAG00000030476	ENSBTAG00000030476	32568
16_41130001_41150000	16	41130001	41150000	19999	196	295	97	0.442763	-2.52486	ENSBTAG00000016347	ENSBTAG00000016347	ENSBTAG00000016347	ENSBTAG00000016347	0
28_23830001_23850000	28	23830001	23850000	19999	196.5	348	45	0.412353	-2.71684	CTNNA3	ENSBTAG00000045699	ENSBTAG00000045699	CTNNA3	0
9_46020001_46040000	9	46020001	46040000	19999	196.5	349	44	0.411997	-2.72123	.	.	ENSBTAG00000022647	ENSBTAG00000022647	146209
13_10790001_10810000	13	10790001	10810000	19999	196.5	373	20	0.376866	-2.86645	.	.	ENSBTAG00000000516	OTOR	26716
22_49110001_49130000	22	49110001	49130000	19999	197	205	189	0.476196	-2.29908	DNAH1	ENSBTAG00000047794	ENSBTAG00000047794	DNAH1	0
2_200001_220000	2	200001	220000	19999	197	368	26	0.389433	-2.83321	.	.	ENSBTAG00000010051	LGSN	18093
27_5700001_5720000	27	5700001	5720000	19999	197.5	20	375	0.600691	-1.61241	ENSBTAG00000010248	ENSBTAG00000010248	ENSBTAG00000010248	ENSBTAG00000010248	0
5_78560001_78580000	5	78560001	78580000	19999	197.5	24	371	0.592995	-1.70856	AMN1	ENSBTAG00000014156	ENSBTAG00000014156	AMN1	0
24_530001_550000	24	530001	550000	19999	197.5	84	311	0.534984	-2.00818	.	.	ENSBTAG00000039564	ENSBTAG00000039564	8334
16_58040001_58060000	16	58040001	58060000	19999	197.5	122	273	0.514201	-2.11391	TNR	ENSBTAG00000011706	ENSBTAG00000011706	TNR	0
17_36310001_36340000	17	36310001	36340000	29999	198	92	304	0.530659	-2.02227	.	.	ENSBTAG00000046191	ADAD1	189287
16_27100001_27120000	16	27100001	27120000	19999	198	213	183	0.473181	-2.31221	.	.	ENSBTAG00000044081	AUH	41089
11_56010001_56030000	11	56010001	56030000	19999	198.5	256	141	0.459054	-2.42375	.	.	ENSBTAG00000044821	U6	90589
10_37370001_37390000	10	37370001	37390000	19999	199	69	329	0.548536	-1.9447	SPTBN5	ENSBTAG00000006790	ENSBTAG00000006790	SPTBN5	0
3_70030001_70050000	3	70030001	70050000	19999	199.5	191	208	0.480548	-2.24887	.	.	ENSBTAG00000019192	LHX8	113709
6_21250001_21270000	6	21250001	21270000	19999	199.5	196	203	0.47852	-2.2547	.	.	ENSBTAG00000037336	gene_source ensembl	16138
12_21420001_21440000	12	21420001	21440000	19999	200.5	370	31	0.384331	-2.7812	ATP7B	ENSBTAG00000010353	ENSBTAG00000010353	ATP7B	0
12_39120001_39140000	12	39120001	39140000	19999	201	186	216	0.482401	-2.23532	.	.	ENSBTAG00000045045	SNORD5	500396
7_3020001_3050000	7	3020001	3050000	29999	201	241	161	0.463301	-2.3739	.	.	ENSBTAG00000020267	WNT9A	20478
10_350001_370000	10	350001	370000	19999	201	345	57	0.413362	-2.6812	ENSBTAG00000003493	ENSBTAG00000003493	ENSBTAG00000003493	gene_source ensembl	0
1_99760001_99780000	1	99760001	99780000	19999	202	40	364	0.579803	-1.78082	.	.	ENSBTAG00000030029	bta-mir-551b	88212
8_58280001_58310000	8	58280001	58310000	29999	202	62	342	0.55578	-1.90827	.	.	ENSBTAG00000046782	ENSBTAG00000046782	22606
3_72330001_72350000	3	72330001	72350000	19999	202.5	235	170	0.465114	-2.34378	.	.	ENSBTAG00000006600	ENSBTAG00000006600	127171
X_48960001_48990000	X	48960001	48990000	29999	202.5	329	76	0.427183	-2.59148	.	.	ENSBTAG00000016019	ENSBTAG00000016019	115349
24_57340001_57370000	24	57340001	57370000	29999	203	141	265	0.503251	-2.1232	U6;ENSBTAG00000019271	ENSBTAG00000045186;ENSBTAG00000019271	ENSBTAG00000019271 ENSBTAG00000045186	ENSBTAG00000019271 U6	0
12_89920001_89970000	12	89920001	89970000	49999	203	255	151	0.459335	-2.40309	.	.	ENSBTAG00000047887	ENSBTAG00000047887	49768
X_86770001_86800000	X	86770001	86800000	29999	203	344	62	0.415139	-2.66075	.	.	ENSBTAG00000015801	EFNB1	144028
3_72940001_72960000	3	72940001	72960000	19999	203	372	34	0.378644	-2.76836	.	.	ENSBTAG00000045629	U6	85158
2_10810001_10830000	2	10810001	10830000	19999	203.5	77	330	0.540517	-1.94274	.	.	ENSBTAG00000048130	U1	53787
6_43040001_43060000	6	43040001	43060000	19999	204	178	230	0.48589	-2.20107	.	.	ENSBTAG00000047743	KCNIP4	18376
12_26120001_26150000	12	26120001	26150000	29999	204.5	95	314	0.529466	-1.99737	NBEA	ENSBTAG00000022991	ENSBTAG00000022991	NBEA	0
15_63630001_63650000	15	63630001	63650000	19999	204.5	358	51	0.400468	-2.70031	.	.	ENSBTAG00000047362	RCN1	6459
13_63100001_63120000	13	63100001	63120000	19999	205	37	373	0.58166	-1.66449	.	.	ENSBTAG00000031376	ENSBTAG00000031376	4562
X_33650001_33680000	X	33650001	33680000	29999	205.5	39	372	0.580252	-1.69657	.	.	ENSBTAG00000047708	ENSBTAG00000047708	3443
4_42040001_42070000	4	42040001	42070000	29999	206	133	279	0.507495	-2.09391	.	.	ENSBTAG00000044831	5S_rRNA	200315
5_37010001_37030000	5	37010001	37030000	19999	206.5	101	312	0.52458	-2.00658	.	.	ENSBTAG00000000395	ADAMTS20	72590
5_67990001_68010000	5	67990001	68010000	19999	206.5	106	307	0.520997	-2.01718	TDG;GLT8D2	ENSBTAG00000021633;ENSBTAG00000000925	ENSBTAG00000021633 ENSBTAG00000000925	TDG GLT8D2	0
14_46350001_46370000	14	46350001	46370000	19999	206.5	342	71	0.417202	-2.61888	PAG1	ENSBTAG00000014026	ENSBTAG00000014026	PAG1	0
X_26090001_26110000	X	26090001	26110000	19999	206.5	371	42	0.379498	-2.72668	.	.	ENSBTAG00000043188	U6	159650
12_43920001_43940000	12	43920001	43940000	19999	207	218	196	0.47134	-2.27324	.	.	ENSBTAG00000008647	KLHL1	355888
9_46830001_46850000	9	46830001	46850000	19999	207.5	268	147	0.453778	-2.40818	.	.	ENSBTAG00000043431	U6	54740
1_35500001_35520000	1	35500001	35520000	19999	207.5	286	129	0.445881	-2.43861	.	.	ENSBTAG00000039151	HTR1F	83049
8_13690001_13710000	8	13690001	13710000	19999	208	111	305	0.518341	-2.0211	.	.	ENSBTAG00000046043	ENSBTAG00000046043	637389
16_29720001_29740000	16	29720001	29740000	19999	208	292	124	0.443354	-2.45735	ENSBTAG00000037896	ENSBTAG00000037896	ENSBTAG00000037896	ENSBTAG00000037896	0
10_66050001_66070000	10	66050001	66070000	19999	208	343	73	0.415978	-2.61313	U3	ENSBTAG00000044557	ENSBTAG00000044557	U3	0
18_39820001_39840000	18	39820001	39840000	19999	208.5	154	263	0.49441	-2.12559	CALB2	ENSBTAG00000001075	ENSBTAG00000001075	CALB2	0
16_33460001_33480000	16	33460001	33480000	19999	208.5	335	82	0.420946	-2.57532	C1orf101	ENSBTAG00000044066	ENSBTAG00000044066	C1orf101	0
12_28240001_28260000	12	28240001	28260000	19999	209	94	324	0.529535	-1.9654	.	.	ENSBTAG00000011597	PDS5B	72887
4_21490001_21510000	4	21490001	21510000	19999	209	100	318	0.525324	-1.98508	.	.	ENSBTAG00000043674	5S_rRNA	24217
23_4850001_4870000	23	4850001	4870000	19999	209	131	287	0.508118	-2.079	HMGCLL1	ENSBTAG00000025718	ENSBTAG00000025718	HMGCLL1	0
10_28110001_28130000	10	28110001	28130000	19999	209.5	68	351	0.549296	-1.8607	ENSBTAG00000040459	ENSBTAG00000040459	ENSBTAG00000040459	ENSBTAG00000040459	0
24_49390001_49420000	24	49390001	49420000	29999	209.5	71	348	0.54603	-1.87621	DYM	ENSBTAG00000000024	ENSBTAG00000000024	DYM	0
X_32290001_32310000	X	32290001	32310000	19999	209.5	93	326	0.530261	-1.96387	IDS	ENSBTAG00000011056	ENSBTAG00000011056	IDS	0
20_30760001_30780000	20	30760001	30780000	19999	209.5	109	310	0.518968	-2.00856	.	.	ENSBTAG00000042246	U6	105306
2_125340001_125360000	2	125340001	125360000	19999	209.5	285	134	0.446104	-2.43642	GMEB1	ENSBTAG00000001160	ENSBTAG00000001160	GMEB1	0
18_2410001_2430000	18	2410001	2430000	19999	210	54	366	0.564762	-1.76942	ZNRF1	ENSBTAG00000034689	ENSBTAG00000034689	ZNRF1	0
15_35660001_35680000	15	35660001	35680000	19999	211	217	205	0.471639	-2.25119	.	.	ENSBTAG00000016170	KCNJ11	6640
9_70840001_70860000	9	70840001	70860000	19999	211	337	85	0.420437	-2.56597	.	.	ENSBTAG00000006367	CTGF	13221
15_32970001_32990000	15	32970001	32990000	19999	211	356	66	0.404558	-2.63025	.	.	ENSBTAG00000014611	SORL1	214663
13_36350001_36370000	13	36350001	36370000	19999	211.5	143	280	0.501023	-2.08999	.	.	ENSBTAG00000018263	WAC	2779
2_104690001_104710000	2	104690001	104710000	19999	211.5	258	165	0.45875	-2.36636	XRCC5	ENSBTAG00000010426	ENSBTAG00000010426	XRCC5	0
9_49150001_49180000	9	49150001	49180000	29999	212	315	109	0.434664	-2.48766	GRIK2	ENSBTAG00000033153	ENSBTAG00000033153	GRIK2	0
7_23380001_23400000	7	23380001	23400000	19999	212.5	294	131	0.443082	-2.43765	SLC22A4	ENSBTAG00000031209	ENSBTAG00000031209	SLC22A4	0
7_41180001_41200000	7	41180001	41200000	19999	213.5	66	361	0.553849	-1.80464	.	.	ENSBTAG00000006428	ZNF354A	462
10_92280001_92300000	10	92280001	92300000	19999	213.5	307	120	0.438703	-2.46136	.	.	ENSBTAG00000025324	ENSBTAG00000025324	56126
23_37120001_37140000	23	37120001	37140000	19999	214	87	341	0.534253	-1.91407	CDKAL1	ENSBTAG00000025589	ENSBTAG00000025589	CDKAL1	0
7_93420001_93440000	7	93420001	93440000	19999	214.5	73	356	0.543233	-1.84657	ENSBTAG00000037330	ENSBTAG00000037330	ENSBTAG00000037330	ENSBTAG00000037330	0
8_85060001_85080000	8	85060001	85080000	19999	214.5	96	333	0.528159	-1.93622	U6	ENSBTAG00000042241	ENSBTAG00000042241	U6	0
1_89610001_89630000	1	89610001	89630000	19999	214.5	201	228	0.47754	-2.20474	.	.	ENSBTAG00000045258	U6	6318
8_63030001_63050000	8	63030001	63050000	19999	214.5	369	60	0.38854	-2.67057	.	.	ENSBTAG00000015378	ENSBTAG00000015378	317
15_3190001_3210000	15	3190001	3210000	19999	215	78	352	0.539958	-1.85862	.	.	ENSBTAG00000020884	CASP4	264706
22_33710001_33730000	22	33710001	33730000	19999	215	323	107	0.430285	-2.49048	.	.	ENSBTAG00000019041	FAM19A1	120279
14_44370001_44420000	14	44370001	44420000	49999	215	336	94	0.420454	-2.53729	.	.	ENSBTAG00000016284	IL7	182332
24_43910001_43940000	24	43910001	43940000	29999	215.5	140	291	0.505272	-2.06689	FAM210A;LDLRAD4	ENSBTAG00000009141;ENSBTAG00000009139	ENSBTAG00000009139 ENSBTAG00000009141	LDLRAD4 FAM210A	0
17_42970001_43000000	17	42970001	43000000	29999	216	184	248	0.482863	-2.17698	GLRB	ENSBTAG00000021764	ENSBTAG00000021764	GLRB	0
27_27620001_27650000	27	27620001	27650000	29999	216.5	333	100	0.421876	-2.51798	NRG1	ENSBTAG00000004150	ENSBTAG00000004150	NRG1	0
24_61020001_61040000	24	61020001	61040000	19999	217	65	369	0.554533	-1.7332	PIGN	ENSBTAG00000016663	ENSBTAG00000016663	PIGN	0
1_59230001_59250000	1	59230001	59250000	19999	217	266	168	0.454051	-2.34873	U6	ENSBTAG00000042839	ENSBTAG00000042839	U6	0
2_97580001_97600000	2	97580001	97600000	19999	217.5	82	353	0.535835	-1.85455	.	.	ENSBTAG00000046940	ENSBTAG00000046940	76029
X_49360001_49380000	X	49360001	49380000	19999	217.5	85	350	0.534516	-1.8639	.	.	ENSBTAG00000032923	ENSBTAG00000032923	357023
7_88500001_88520000	7	88500001	88520000	19999	217.5	165	270	0.48912	-2.11688	.	.	ENSBTAG00000039555	ENSBTAG00000039555	128457
X_88450001_88470000	X	88450001	88470000	19999	217.5	316	119	0.434541	-2.46271	AR	ENSBTAG00000022255	ENSBTAG00000022255	AR	0
10_88880001_88900000	10	88880001	88900000	19999	218	250	186	0.460121	-2.30814	.	.	ENSBTAG00000044962	ENSBTAG00000044962	36510
7_20010001_20030000	7	20010001	20030000	19999	218	326	110	0.429507	-2.4874	.	.	ENSBTAG00000037764	ZNRF4	10118
12_51020001_51040000	12	51020001	51040000	19999	218.5	74	363	0.542598	-1.78451	.	.	ENSBTAG00000010680	ENSBTAG00000010680	12850
2_88770001_88790000	2	88770001	88790000	19999	218.5	367	70	0.390639	-2.62298	.	.	ENSBTAG00000031595	ENSBTAG00000031595	20054
1_120390001_120410000	1	120390001	120410000	19999	219	366	72	0.392141	-2.61522	AGTR1	ENSBTAG00000045633	ENSBTAG00000045633	AGTR1	0
9_89920001_89940000	9	89920001	89940000	19999	219.5	221	218	0.470091	-2.23167	.	.	ENSBTAG00000007159	ESR1	29586
1_115660001_115690000	1	115660001	115690000	29999	219.5	251	188	0.459976	-2.3029	U6	ENSBTAG00000046577	ENSBTAG00000046577	U6	0
9_62990001_63010000	9	62990001	63010000	19999	220	182	258	0.48335	-2.14472	.	.	ENSBTAG00000044223	ENSBTAG00000044223	68830
15_62980001_63060000	15	62980001	63060000	79999	220	263	177	0.455575	-2.33307	DNAJC24;IMMP1L	ENSBTAG00000032200;ENSBTAG00000000475	ENSBTAG00000032200 ENSBTAG00000000475	DNAJC24 IMMP1L	0
8_107620001_107640000	8	107620001	107640000	19999	221	145	297	0.49942	-2.04743	ENSBTAG00000025667	ENSBTAG00000025667	ENSBTAG00000025667	ENSBTAG00000025667	0
24_24650001_24670000	24	24650001	24670000	19999	221	271	171	0.452445	-2.34188	.	.	ENSBTAG00000020003	KLHL14	3956
7_27020001_27040000	7	27020001	27040000	19999	221	298	144	0.441536	-2.41613	SLC12A2	ENSBTAG00000009637	ENSBTAG00000009637	SLC12A2	0
3_64830001_64850000	3	64830001	64850000	19999	221	331	111	0.423211	-2.4854	.	.	ENSBTAG00000043794	U6	25242
7_41000001_41020000	7	41000001	41020000	19999	221.5	108	335	0.520303	-1.92958	.	.	ENSBTAG00000019414	CLK4	80796
X_95490001_95510000	X	95490001	95510000	19999	222	116	328	0.516298	-1.9496	.	.	ENSBTAG00000048077	MAGED4B	36166
X_130490001_130510000	X	130490001	130510000	19999	222	173	271	0.486288	-2.11459	SH3KBP1	ENSBTAG00000003727	ENSBTAG00000003727	SH3KBP1	0
4_19260001_19280000	4	19260001	19280000	19999	222	319	125	0.432369	-2.45391	.	.	ENSBTAG00000011819	PHF14	166759
6_115130001_115150000	6	115130001	115150000	19999	222.5	355	90	0.406614	-2.55689	.	.	ENSBTAG00000019847	ENSBTAG00000019847	94825
14_49740001_49760000	14	49740001	49760000	19999	223	81	365	0.536331	-1.78055	EIF3H	ENSBTAG00000014032	ENSBTAG00000014032	EIF3H	0
19_180001_210000	19	180001	210000	29999	223	308	138	0.43842	-2.42884	.	.	ENSBTAG00000045560	ENSBTAG00000045560	29294
8_73580001_73600000	8	73580001	73600000	19999	223	340	106	0.417481	-2.49146	DOCK5	ENSBTAG00000015513	ENSBTAG00000015513	DOCK5	0
8_33240001_33260000	8	33240001	33260000	19999	223.5	113	334	0.517412	-1.93426	.	.	ENSBTAG00000028923	U1	58602
4_87820001_87840000	4	87820001	87840000	19999	223.5	220	227	0.470489	-2.20605	CADPS2	ENSBTAG00000005110	ENSBTAG00000005110	CADPS2	0
15_35960001_35980000	15	35960001	35980000	19999	224	210	238	0.473656	-2.189	.	.	ENSBTAG00000043276	U6	12882
15_21740001_21760000	15	21740001	21760000	19999	224	249	199	0.461607	-2.26525	.	.	ENSBTAG00000044177	C11orf53	115712
21_44480001_44500000	21	44480001	44500000	19999	224	322	126	0.430465	-2.45177	.	.	ENSBTAG00000037302	ENSBTAG00000037302	40345
12_60110001_60130000	12	60110001	60130000	19999	224	357	91	0.400785	-2.55078	.	.	ENSBTAG00000042992	U6	298297
7_49710001_49730000	7	49710001	49730000	19999	225	225	225	0.468263	-2.21133	.	.	ENSBTAG00000003502	ENSBTAG00000003502	231405
19_47630001_47650000	19	47630001	47650000	19999	226.5	280	173	0.447718	-2.34023	TLK2	ENSBTAG00000015713	ENSBTAG00000015713	TLK2	0
28_27250001_27270000	28	27250001	27270000	19999	227	254	200	0.459354	-2.26302	.	.	ENSBTAG00000011866	PCBD1	18278
10_80890001_80910000	10	80890001	80910000	19999	227	351	103	0.408464	-2.50753	.	.	ENSBTAG00000025434	ZFP36L1	55364
1_116970001_116990000	1	116970001	116990000	19999	227	362	92	0.39686	-2.54979	AADAC	ENSBTAG00000011569	ENSBTAG00000011569	AADAC	0
10_54930001_54950000	10	54930001	54950000	19999	227.5	195	260	0.478922	-2.1337	DYX1C1	ENSBTAG00000031388	ENSBTAG00000031388	DYX1C1	0
28_39090001_39110000	28	39090001	39110000	19999	227.5	293	162	0.443152	-2.37243	.	.	ENSBTAG00000042646	U6	42254
3_76810001_76830000	3	76810001	76830000	19999	228	190	266	0.480658	-2.11938	.	.	ENSBTAG00000001343	DEPDC1	263222
5_35120001_35140000	5	35120001	35140000	19999	228	232	224	0.467316	-2.21822	ANO6	ENSBTAG00000002902	ENSBTAG00000002902	ANO6	0
X_87280001_87300000	X	87280001	87300000	19999	228	360	96	0.398512	-2.52948	.	.	ENSBTAG00000042136	U6	35899
X_88290001_88320000	X	88290001	88320000	29999	228.5	325	132	0.429607	-2.4375	.	.	ENSBTAG00000022255	AR	90764
7_49630001_49650000	7	49630001	49650000	19999	229	136	322	0.506198	-1.97477	.	.	ENSBTAG00000014638	TRPC7	237437
19_57600001_57620000	19	57600001	57620000	19999	229	168	290	0.487849	-2.07321	ENSBTAG00000000812	ENSBTAG00000000812	ENSBTAG00000000812	ENSBTAG00000000812	0
X_87060001_87080000	X	87060001	87080000	19999	229.5	99	360	0.525716	-1.81308	STARD8	ENSBTAG00000033702	ENSBTAG00000033702	STARD8	0
5_27780001_27800000	5	27780001	27800000	19999	230	115	345	0.517093	-1.89104	ENSBTAG00000006739	ENSBTAG00000006739	ENSBTAG00000006739	ENSBTAG00000006739	0
4_120640001_120660000	4	120640001	120660000	19999	230	117	343	0.515997	-1.90416	ENSBTAG00000030838	ENSBTAG00000030838	ENSBTAG00000030838	ENSBTAG00000030838	0
4_8670001_8690000	4	8670001	8690000	19999	231	125	337	0.512456	-1.92238	.	.	ENSBTAG00000027319	ENSBTAG00000027319	101478
6_97120001_97140000	6	97120001	97140000	19999	231.5	148	315	0.498863	-1.9961	C4orf22	ENSBTAG00000035776	ENSBTAG00000035776	C4orf22	0
29_32320001_32340000	29	32320001	32340000	19999	231.5	321	142	0.430582	-2.42077	.	.	ENSBTAG00000002341	ETS1	18407
7_22920001_22940000	7	22920001	22940000	19999	232	176	288	0.486048	-2.07606	KIF3A	ENSBTAG00000025477	ENSBTAG00000025477	KIF3A	0
2_44620001_44640000	2	44620001	44640000	19999	232.5	164	301	0.489208	-2.03177	NEB	ENSBTAG00000006907	ENSBTAG00000006907	NEB	0
20_14420001_14440000	20	14420001	14440000	19999	232.5	183	282	0.483226	-2.08583	CWC27	ENSBTAG00000000037	ENSBTAG00000000037	CWC27	0
12_49250001_49270000	12	49250001	49270000	19999	232.5	236	229	0.464769	-2.20389	.	.	ENSBTAG00000044007	KLF12	141739
12_59630001_59650000	12	59630001	59650000	19999	233	107	359	0.520856	-1.83524	.	.	ENSBTAG00000038168	SLITRK1	483369
12_63340001_63360000	12	63340001	63360000	19999	233	245	221	0.46195	-2.22174	.	.	ENSBTAG00000010129	SLITRK5	670285
1_21630001_21650000	1	21630001	21650000	19999	233.5	147	320	0.498885	-1.97753	.	.	ENSBTAG00000047293	NRIP1	43828
14_13030001_13050000	14	13030001	13050000	19999	233.5	211	256	0.47341	-2.14611	.	.	ENSBTAG00000045200	ENSBTAG00000045200	208139
18_11770001_11790000	18	11770001	11790000	19999	234	121	347	0.514725	-1.87787	EMC8	ENSBTAG00000016075	ENSBTAG00000016075	EMC8	0
2_45540001_45560000	2	45540001	45560000	19999	234.5	120	349	0.514858	-1.8654	.	.	ENSBTAG00000039731	RND3	240466
12_49320001_49340000	12	49320001	49340000	19999	234.5	144	325	0.500846	-1.96403	.	.	ENSBTAG00000044007	KLF12	211739
17_56800001_56820000	17	56800001	56820000	19999	235	161	309	0.490557	-2.01613	PPP1CC	ENSBTAG00000011198	ENSBTAG00000011198	PPP1CC	0
1_107850001_107870000	1	107850001	107870000	19999	235	206	264	0.475741	-2.12458	.	.	ENSBTAG00000008078	TRIM59	9883
28_41920001_41940000	28	41920001	41940000	19999	236	240	232	0.463506	-2.19656	ENSBTAG00000017946	ENSBTAG00000017946	ENSBTAG00000017946	ENSBTAG00000017946	0
8_86430001_86450000	8	86430001	86450000	19999	236.5	127	346	0.511193	-1.88543	.	.	ENSBTAG00000012922	PHF2	5111
X_6100001_6120000	X	6100001	6120000	19999	236.5	289	184	0.444908	-2.3104	.	.	ENSBTAG00000025651	ENSBTAG00000025651	77162
9_53840001_53860000	9	53840001	53860000	19999	237	197	277	0.477842	-2.10857	.	.	ENSBTAG00000002915	GPR63	26253
7_48450001_48470000	7	48450001	48470000	19999	237.5	139	336	0.505862	-1.92873	H2AFY	ENSBTAG00000016105	ENSBTAG00000016105	H2AFY	0
15_57950001_57970000	15	57950001	57970000	19999	238	149	327	0.498501	-1.95956	ANO3	ENSBTAG00000021855	ENSBTAG00000021855	ANO3	0
11_14360001_14380000	11	14360001	14380000	19999	238	163	313	0.489711	-2.00041	SRD5A2	ENSBTAG00000003108	ENSBTAG00000003108	SRD5A2	0
16_44550001_44580000	16	44550001	44580000	29999	238	187	289	0.482384	-2.07386	CTNNBIP1	ENSBTAG00000005933	ENSBTAG00000005933	CTNNBIP1	0
5_55100001_55120000	5	55100001	55120000	19999	238	262	214	0.456933	-2.23679	.	.	ENSBTAG00000002227	LRIG3	164352
5_82690001_82710000	5	82690001	82710000	19999	238	353	123	0.407874	-2.45881	.	.	ENSBTAG00000002775	C12orf71	33553
20_14770001_14790000	20	14770001	14790000	19999	239	341	137	0.417442	-2.43102	.	.	ENSBTAG00000009468	FAM159B	23686
24_50690001_50710000	24	50690001	50710000	19999	240	260	220	0.457561	-2.22179	MAPK4	ENSBTAG00000009907	ENSBTAG00000009907	MAPK4	0
7_71740001_71760000	7	71740001	71760000	19999	240.5	283	198	0.446423	-2.26654	.	.	ENSBTAG00000025109	ENSBTAG00000025109	118454
14_23540001_23570000	14	23540001	23570000	29999	240.5	327	154	0.428824	-2.3986	ATP6V1H;RGS20	ENSBTAG00000003450;ENSBTAG00000003454	ENSBTAG00000003450 ENSBTAG00000003454	ATP6V1H RGS20	0
4_13350001_13370000	4	13350001	13370000	19999	241	198	284	0.477746	-2.08017	SLC25A13	ENSBTAG00000003773	ENSBTAG00000003773	SLC25A13	0
5_95620001_95640000	5	95620001	95640000	19999	241.5	330	153	0.42604	-2.40022	GUCY2C	ENSBTAG00000019722	ENSBTAG00000019722	GUCY2C	0
3_34960001_34980000	3	34960001	34980000	19999	242.5	346	139	0.413037	-2.42733	.	.	ENSBTAG00000005439	FAM102B	82281
23_41620001_41640000	23	41620001	41640000	19999	243.5	242	245	0.463221	-2.17967	.	.	ENSBTAG00000012938	JARID2	317271
14_21950001_21970000	14	21950001	21970000	19999	243.5	276	211	0.449765	-2.24493	.	.	ENSBTAG00000027760	ENSBTAG00000027760	58026
X_116080001_116100000	X	116080001	116100000	19999	244	185	303	0.482755	-2.02369	ENSBTAG00000046838	ENSBTAG00000046838	ENSBTAG00000046838	ENSBTAG00000046838	0
15_24240001_24260000	15	24240001	24260000	19999	244	332	156	0.421884	-2.39316	TTC12	ENSBTAG00000010008	ENSBTAG00000010008	TTC12	0
18_22920001_22940000	18	22920001	22940000	19999	244.5	296	193	0.442616	-2.28436	.	.	ENSBTAG00000012083	IRX3	225452
23_16490001_16510000	23	16490001	16510000	19999	245.5	306	185	0.438707	-2.31038	GLTSCR1L	ENSBTAG00000014814	ENSBTAG00000014814	GLTSCR1L	0
12_42780001_42800000	12	42780001	42800000	19999	246	257	235	0.458893	-2.19172	.	.	ENSBTAG00000032979	ENSBTAG00000032979	872295
3_77300001_77320000	3	77300001	77320000	19999	246.5	317	176	0.433925	-2.3371	.	.	ENSBTAG00000012976	WLS	76243
10_70730001_70750000	10	70730001	70750000	19999	247	300	194	0.440974	-2.27597	.	.	ENSBTAG00000020880	C14orf37	9025
10_93990001_94010000	10	93990001	94010000	19999	248	314	182	0.434708	-2.3144	.	.	ENSBTAG00000008083	SEL1L	24836
13_14470001_14490000	13	14470001	14490000	19999	248	350	146	0.411581	-2.40939	.	.	ENSBTAG00000045036	U6	461270
20_58970001_58990000	20	58970001	58990000	19999	248.5	228	269	0.468003	-2.11717	.	.	ENSBTAG00000005514	TRIO	24060
4_20800001_20820000	4	20800001	20820000	19999	249.5	231	268	0.467349	-2.11834	.	.	ENSBTAG00000034376	ENSBTAG00000034376	177619
4_49490001_49510000	4	49490001	49510000	19999	251	207	295	0.474281	-2.06048	.	.	ENSBTAG00000006732	NRCAM	16574
4_97630001_97660000	4	97630001	97660000	29999	251.5	222	281	0.469714	-2.08995	.	.	ENSBTAG00000024723	CHCHD3	17891
18_47010001_47030000	18	47010001	47030000	19999	252	281	223	0.447256	-2.21869	ZNF565	ENSBTAG00000009521	ENSBTAG00000009521	ZNF565	0
9_21410001_21430000	9	21410001	21430000	19999	252	309	195	0.438215	-2.27516	.	.	ENSBTAG00000039700	ENSBTAG00000039700	325703
27_17540001_17570000	27	17540001	17570000	29999	252.5	261	244	0.45725	-2.18007	.	.	ENSBTAG00000047159	ENSBTAG00000047159	36924
15_55570001_55590000	15	55570001	55590000	19999	253	239	267	0.463695	-2.11836	MAP6	ENSBTAG00000001028	ENSBTAG00000001028	MAP6	0
14_17190001_17210000	14	17190001	17210000	19999	254	318	190	0.433373	-2.2988	TRMT12	ENSBTAG00000020398	ENSBTAG00000020398	TRMT12	0
10_22060001_22080000	10	22060001	22080000	19999	255.5	233	278	0.466885	-2.10206	DAD1	ENSBTAG00000019077	ENSBTAG00000019077	DAD1	0
6_77270001_77290000	6	77270001	77290000	19999	256	279	233	0.4485	-2.19573	.	.	ENSBTAG00000043492	Y_RNA	413386
8_21460001_21480000	8	21460001	21480000	19999	257	208	306	0.474029	-2.01834	.	.	ENSBTAG00000001315	DMRTA1	283506
11_71880001_71900000	11	71880001	71900000	19999	257	312	202	0.436101	-2.26096	RBKS	ENSBTAG00000031332	ENSBTAG00000031332	RBKS	0
22_13300001_13320000	22	13300001	13320000	19999	258	264	252	0.454702	-2.15921	ENTPD3	ENSBTAG00000011702	ENSBTAG00000011702	ENTPD3	0
X_96680001_96700000	X	96680001	96700000	19999	261	305	217	0.439505	-2.23251	.	.	ENSBTAG00000013289	PHF8	102567
7_30530001_30550000	7	30530001	30550000	19999	261.5	229	294	0.467854	-2.06193	.	.	ENSBTAG00000016137	ZNF608	77563
14_48770001_48790000	14	48770001	48790000	19999	262	224	300	0.46915	-2.0325	.	.	ENSBTAG00000006209	EXT1	136341
16_75040001_75060000	16	75040001	75060000	19999	263	304	222	0.439955	-2.22141	.	.	ENSBTAG00000046723	ENSBTAG00000046723	9690
12_18670001_18690000	12	18670001	18690000	19999	265	244	286	0.46258	-2.0796	.	.	ENSBTAG00000017508	CYSLTR2	138381
7_43320001_43340000	7	43320001	43340000	19999	266	277	255	0.449634	-2.14631	ENSBTAG00000038564	ENSBTAG00000038564	ENSBTAG00000038564	ENSBTAG00000038564	0
24_27400001_27420000	24	27400001	27420000	19999	267.5	252	283	0.459737	-2.0813	.	.	ENSBTAG00000044228	U6	64195
1_136540001_136560000	1	136540001	136560000	19999	267.5	284	251	0.446165	-2.16821	.	.	ENSBTAG00000001324	SLCO2A1	11486
3_4030001_4050000	3	4030001	4050000	19999	269	288	250	0.445515	-2.17398	.	.	ENSBTAG00000012025	LMX1A	164216
4_23370001_23390000	4	23370001	23390000	19999	271	267	275	0.453795	-2.11275	.	.	ENSBTAG00000034154	AGMO	109626
