# Supplementary material for: Selection signatures in tropical cattle are enriched for promoter and coding regions and reveal missense mutations in the damage response gene HELB
Source: Genet Sel Evol. 2020 May 27;52:27. doi: 10.1186/s12711-020-00546-6 (PMC7251699; doi:10.1186/s12711-020-00546-6)
Supplement: Supplementary file 9 — Additional file 9: Table S8. 324 detected selective sweeps (206 kb) bins in African indicine cattle compared to African taurine. [file 12711_2020_546_MOESM9_ESM.xlsx]

## Sheet: Table S8
Table S8 : 324 Detected Selective sweeps (20 Kb) bins in African Indicine cattle compared to African Taurine
Reg_id	chr	start	end	Fst	pi
Chr1_290001_310000	Chr1	290001	310000	0.472858	-0.605756
Chr1_300001_320000	Chr1	300001	320000	0.50949	-1.06227
Chr1_310001_330000	Chr1	310001	330000	0.474097	-1.38617
Chr1_320001_340000	Chr1	320001	340000	0.480383	-0.935532
Chr1_45490001_45510000	Chr1	45490001	45510000	0.286662	-1.33201
Chr1_104390001_104410000	Chr1	104390001	104410000	0.356511	-0.735297
Chr1_104400001_104420000	Chr1	104400001	104420000	0.422977	-0.970861
Chr1_138080001_138100000	Chr1	138080001	138100000	0.342827	-1.14006
Chr1_138090001_138110000	Chr1	138090001	138110000	0.403752	-1.8535
Chr1_138100001_138120000	Chr1	138100001	138120000	0.422736	-1.94138
Chr1_150500001_150520000	Chr1	150500001	150520000	0.449279	-0.356991
Chr1_156900001_156920000	Chr1	156900001	156920000	0.400283	-0.754702
Chr10_2550001_2570000	Chr10	2550001	2570000	0.39881	-0.485481
Chr10_16970001_16990000	Chr10	16970001	16990000	0.342272	-1.36417
Chr10_16980001_17000000	Chr10	16980001	17000000	0.375731	-1.16939
Chr11_17020001_17040000	Chr11	17020001	17040000	0.426917	-0.809522
Chr11_37990001_38010000	Chr11	37990001	38010000	0.34627	-1.14183
Chr11_39710001_39730000	Chr11	39710001	39730000	0.415606	-0.522484
Chr11_39720001_39740000	Chr11	39720001	39740000	0.46882	-0.942996
Chr11_43660001_43680000	Chr11	43660001	43680000	0.487927	-0.476658
Chr11_49100001_49120000	Chr11	49100001	49120000	0.410316	-0.96295
Chr11_49110001_49130000	Chr11	49110001	49130000	0.386889	-1.04392
Chr11_61420001_61440000	Chr11	61420001	61440000	0.502396	-0.143757
Chr11_75510001_75530000	Chr11	75510001	75530000	0.449658	-0.393936
Chr11_101360001_101380000	Chr11	101360001	101380000	0.477984	-0.217681
Chr12_29350001_29370000	Chr12	29350001	29370000	0.427067	-0.467416
Chr12_29670001_29690000	Chr12	29670001	29690000	0.555042	-0.065413
Chr12_29680001_29700000	Chr12	29680001	29700000	0.427273	-0.725381
Chr13_41240001_41260000	Chr13	41240001	41260000	0.466884	-0.695426
Chr13_41250001_41270000	Chr13	41250001	41270000	0.419873	-0.529401
Chr13_42200001_42220000	Chr13	42200001	42220000	0.402974	-0.875952
Chr13_42210001_42230000	Chr13	42210001	42230000	0.420663	-1.02508
Chr13_46120001_46140000	Chr13	46120001	46140000	0.437404	-0.347447
Chr13_57580001_57600000	Chr13	57580001	57600000	0.489725	-0.192382
Chr13_57640001_57660000	Chr13	57640001	57660000	0.489262	-0.344193
Chr13_57650001_57670000	Chr13	57650001	57670000	0.515806	-0.402107
Chr13_57810001_57830000	Chr13	57810001	57830000	0.536759	-0.0775851
Chr13_57820001_57840000	Chr13	57820001	57840000	0.436674	-0.368647
Chr13_57860001_57880000	Chr13	57860001	57880000	0.486998	-0.361344
Chr13_57870001_57890000	Chr13	57870001	57890000	0.43001	-0.336013
Chr13_57880001_57900000	Chr13	57880001	57900000	0.457832	-0.223619
Chr13_57890001_57910000	Chr13	57890001	57910000	0.533191	-0.296993
Chr13_57900001_57920000	Chr13	57900001	57920000	0.660748	-0.485669
Chr13_58030001_58050000	Chr13	58030001	58050000	0.575439	-0.755183
Chr13_58040001_58060000	Chr13	58040001	58060000	0.543721	-0.921999
Chr13_58060001_58080000	Chr13	58060001	58080000	0.410333	-0.383139
Chr13_58070001_58090000	Chr13	58070001	58090000	0.421068	-0.893272
Chr16_30500001_30520000	Chr16	30500001	30520000	0.536108	-0.508401
Chr16_30510001_30530000	Chr16	30510001	30530000	0.482753	-0.152099
Chr16_33640001_33660000	Chr16	33640001	33660000	0.406834	-0.509186
Chr16_44750001_44770000	Chr16	44750001	44770000	0.515956	-0.0939837
Chr16_44760001_44780000	Chr16	44760001	44780000	0.489767	-0.14712
Chr16_51830001_51850000	Chr16	51830001	51850000	0.448599	-0.275889
Chr16_51840001_51860000	Chr16	51840001	51860000	0.484054	-0.213346
Chr17_28270001_28290000	Chr17	28270001	28290000	0.29273	-1.31374
Chr17_28280001_28300000	Chr17	28280001	28300000	0.286949	-1.41472
Chr18_24230001_24250000	Chr18	24230001	24250000	0.462128	-0.665333
Chr18_24240001_24260000	Chr18	24240001	24260000	0.404345	-0.770431
Chr18_24250001_24270000	Chr18	24250001	24270000	0.412751	-0.749026
Chr18_24260001_24280000	Chr18	24260001	24280000	0.443996	-0.601193
Chr18_24370001_24390000	Chr18	24370001	24390000	0.508303	-0.312518
Chr18_24380001_24400000	Chr18	24380001	24400000	0.556385	-0.530793
Chr18_39670001_39690000	Chr18	39670001	39690000	0.528574	-0.92772
Chr18_39680001_39700000	Chr18	39680001	39700000	0.434571	-0.494057
Chr19_27000001_27020000	Chr19	27000001	27020000	0.351279	-1.03413
Chr19_27010001_27030000	Chr19	27010001	27030000	0.4728	-1.4233
Chr19_27020001_27040000	Chr19	27020001	27040000	0.550865	-1.62984
Chr19_27030001_27050000	Chr19	27030001	27050000	0.563931	-1.64276
Chr19_27040001_27060000	Chr19	27040001	27060000	0.522558	-1.44814
Chr19_27050001_27070000	Chr19	27050001	27070000	0.421687	-1.40664
Chr19_27060001_27080000	Chr19	27060001	27080000	0.408688	-1.34226
Chr19_27070001_27090000	Chr19	27070001	27090000	0.413853	-1.17828
Chr19_27080001_27100000	Chr19	27080001	27100000	0.36839	-0.98887
Chr19_28050001_28070000	Chr19	28050001	28070000	0.381428	-0.682057
Chr19_28060001_28080000	Chr19	28060001	28080000	0.403084	-0.625035
Chr19_42730001_42750000	Chr19	42730001	42750000	0.432355	-0.493778
Chr19_42740001_42760000	Chr19	42740001	42760000	0.481625	-0.50701
Chr19_45160001_45180000	Chr19	45160001	45180000	0.437779	-0.442401
Chr19_45170001_45190000	Chr19	45170001	45190000	0.408924	-0.650152
Chr19_45180001_45200000	Chr19	45180001	45200000	0.40136	-0.629635
Chr19_45190001_45210000	Chr19	45190001	45210000	0.40619	-0.454334
Chr2_70730001_70750000	Chr2	70730001	70750000	0.529214	-0.354101
Chr2_70740001_70760000	Chr2	70740001	70760000	0.530822	-0.287404
Chr2_70750001_70770000	Chr2	70750001	70770000	0.517861	-0.0856149
Chr2_125710001_125730000	Chr2	125710001	125730000	0.388267	-0.563995
Chr2_125740001_125760000	Chr2	125740001	125760000	0.666133	-0.54436
Chr2_125750001_125770000	Chr2	125750001	125770000	0.38709	-0.543836
Chr2_127000001_127020000	Chr2	127000001	127020000	0.414867	-0.580938
Chr2_127010001_127030000	Chr2	127010001	127030000	0.411947	-0.506387
Chr20_2840001_2860000	Chr20	2840001	2860000	0.57679	-0.0593877
Chr21_1490001_1510000	Chr21	1490001	1510000	0.419442	-0.499644
Chr21_3310001_3330000	Chr21	3310001	3330000	0.353992	-0.771778
Chr21_7970001_7990000	Chr21	7970001	7990000	0.367273	-0.587663
Chr22_39730001_39750000	Chr22	39730001	39750000	0.325875	-0.889794
Chr22_45600001_45620000	Chr22	45600001	45620000	0.419298	-0.593962
Chr22_46690001_46710000	Chr22	46690001	46710000	0.375061	-0.553926
Chr22_50170001_50190000	Chr22	50170001	50190000	0.298935	-1.24258
Chr22_50700001_50720000	Chr22	50700001	50720000	0.641664	0.0256853
Chr23_38080001_38100000	Chr23	38080001	38100000	0.508195	-0.26153
Chr23_38090001_38110000	Chr23	38090001	38110000	0.48527	-0.434542
Chr23_38100001_38120000	Chr23	38100001	38120000	0.475083	-0.593369
Chr24_25930001_25950000	Chr24	25930001	25950000	0.377007	-0.688001
Chr24_45730001_45750000	Chr24	45730001	45750000	0.395079	-0.479968
Chr26_18760001_18780000	Chr26	18760001	18780000	0.360859	-0.711708
Chr3_9020001_9040000	Chr3	9020001	9040000	0.383243	-0.775039
Chr3_19610001_19630000	Chr3	19610001	19630000	0.622106	-0.563896
Chr3_19620001_19640000	Chr3	19620001	19640000	0.73923	-0.310981
Chr3_19630001_19650000	Chr3	19630001	19650000	0.813397	0.023222
Chr3_19640001_19660000	Chr3	19640001	19660000	0.746768	0.0146464
Chr3_19660001_19680000	Chr3	19660001	19680000	0.517663	-0.432704
Chr3_19670001_19690000	Chr3	19670001	19690000	0.556409	-0.798495
Chr3_19680001_19700000	Chr3	19680001	19700000	0.569047	-0.971869
Chr3_19690001_19710000	Chr3	19690001	19710000	0.632151	-0.919719
Chr3_19700001_19720000	Chr3	19700001	19720000	0.674259	-0.15229
Chr3_20840001_20860000	Chr3	20840001	20860000	0.520824	-0.196031
Chr3_72660001_72680000	Chr3	72660001	72680000	0.440562	-0.859822
Chr3_89980001_90000000	Chr3	89980001	90000000	0.411774	-0.681944
Chr3_93900001_93920000	Chr3	93900001	93920000	0.314593	-1.07387
Chr3_93910001_93930000	Chr3	93910001	93930000	0.364465	-1.03465
Chr3_105210001_105230000	Chr3	105210001	105230000	0.335094	-0.882936
Chr3_106680001_106700000	Chr3	106680001	106700000	0.49283	-0.292286
Chr3_117590001_117610000	Chr3	117590001	117610000	0.328317	-0.939072
Chr3_121330001_121350000	Chr3	121330001	121350000	0.406129	-0.552709
Chr3_121340001_121360000	Chr3	121340001	121360000	0.39514	-0.463653
Chr4_59060001_59080000	Chr4	59060001	59080000	0.56018	-0.420365
Chr4_59070001_59090000	Chr4	59070001	59090000	0.538983	-0.230644
Chr5_66670001_66690000	Chr5	66670001	66690000	0.483786	-0.215587
Chr5_66680001_66700000	Chr5	66680001	66700000	0.677182	-0.430341
Chr5_66690001_66710000	Chr5	66690001	66710000	0.636844	-0.115106
Chr5_66770001_66790000	Chr5	66770001	66790000	0.593721	-0.0189056
Chr5_66780001_66800000	Chr5	66780001	66800000	0.705132	-0.0709615
Chr5_66790001_66810000	Chr5	66790001	66810000	0.732398	-0.179808
Chr5_66800001_66820000	Chr5	66800001	66820000	0.665777	-0.289249
Chr5_66810001_66830000	Chr5	66810001	66830000	0.676637	-0.297708
Chr5_66820001_66840000	Chr5	66820001	66840000	0.61014	-0.460518
Chr5_90000001_90020000	Chr5	90000001	90020000	0.448802	-0.481856
Chr5_90010001_90030000	Chr5	90010001	90030000	0.57566	-0.611533
Chr5_90020001_90040000	Chr5	90020001	90040000	0.581635	-0.808087
Chr5_112970001_112990000	Chr5	112970001	112990000	0.424312	-0.355469
Chr5_112980001_113000000	Chr5	112980001	113000000	0.519851	-0.582376
Chr5_113020001_113040000	Chr5	113020001	113040000	0.357346	-0.949517
Chr5_113030001_113050000	Chr5	113030001	113050000	0.448801	-1.36956
Chr5_113040001_113060000	Chr5	113040001	113060000	0.418191	-1.01001
Chr5_113110001_113130000	Chr5	113110001	113130000	0.416331	-0.68244
Chr6_17320001_17340000	Chr6	17320001	17340000	0.51946	-0.360937
Chr6_77940001_77960000	Chr6	77940001	77960000	0.445382	-0.984122
Chr6_77950001_77970000	Chr6	77950001	77970000	0.448058	-1.11233
Chr6_96440001_96460000	Chr6	96440001	96460000	0.447931	-0.332771
Chr6_96470001_96490000	Chr6	96470001	96490000	0.538504	-0.0510455
Chr7_28250001_28270000	Chr7	28250001	28270000	0.47869	-0.289563
Chr7_33020001_33040000	Chr7	33020001	33040000	0.456962	-0.584773
Chr7_33030001_33050000	Chr7	33030001	33050000	0.543732	-0.454327
Chr7_33040001_33060000	Chr7	33040001	33060000	0.414206	-1.06533
Chr7_33050001_33070000	Chr7	33050001	33070000	0.435077	-1.1636
Chr7_33060001_33080000	Chr7	33060001	33080000	0.40118	-0.526113
Chr7_44770001_44790000	Chr7	44770001	44790000	0.415363	-0.412293
Chr7_44780001_44800000	Chr7	44780001	44800000	0.407181	-0.497421
Chr7_44860001_44880000	Chr7	44860001	44880000	0.393789	-0.558693
Chr7_44870001_44890000	Chr7	44870001	44890000	0.47255	-0.406146
Chr7_44990001_45010000	Chr7	44990001	45010000	0.462035	-0.250855
Chr7_46200001_46220000	Chr7	46200001	46220000	0.392601	-1.03697
Chr7_46240001_46260000	Chr7	46240001	46260000	0.401095	-1.3001
Chr7_46250001_46270000	Chr7	46250001	46270000	0.403352	-1.23807
Chr7_46260001_46280000	Chr7	46260001	46280000	0.438195	-1.06235
Chr7_46270001_46290000	Chr7	46270001	46290000	0.46942	-0.882098
Chr7_46280001_46300000	Chr7	46280001	46300000	0.370677	-0.707371
Chr7_48910001_48930000	Chr7	48910001	48930000	0.406675	-1.09684
Chr7_48920001_48940000	Chr7	48920001	48940000	0.463416	-0.99919
Chr7_48930001_48950000	Chr7	48930001	48950000	0.523517	-0.992043
Chr7_48940001_48960000	Chr7	48940001	48960000	0.598107	-0.938045
Chr7_48950001_48970000	Chr7	48950001	48970000	0.478063	-0.857171
Chr7_50580001_50600000	Chr7	50580001	50600000	0.321983	-1.21783
Chr7_50590001_50610000	Chr7	50590001	50610000	0.320182	-1.12071
Chr7_50770001_50790000	Chr7	50770001	50790000	0.56886	-0.604999
Chr7_50780001_50800000	Chr7	50780001	50800000	0.494885	-0.628536
Chr7_50790001_50810000	Chr7	50790001	50810000	0.420693	-0.456127
Chr7_50800001_50820000	Chr7	50800001	50820000	0.416049	-0.369907
Chr7_51540001_51560000	Chr7	51540001	51560000	0.36693	-0.861034
Chr7_51550001_51570000	Chr7	51550001	51570000	0.335359	-0.823557
Chr7_51560001_51580000	Chr7	51560001	51580000	0.364844	-0.799047
Chr7_51570001_51590000	Chr7	51570001	51590000	0.398626	-0.879459
Chr7_51900001_51920000	Chr7	51900001	51920000	0.366699	-0.846515
Chr7_51910001_51930000	Chr7	51910001	51930000	0.391676	-0.939553
Chr7_51920001_51940000	Chr7	51920001	51940000	0.397502	-0.85504
Chr7_51930001_51950000	Chr7	51930001	51950000	0.41136	-0.889782
Chr7_51940001_51960000	Chr7	51940001	51960000	0.420131	-0.907192
Chr7_51950001_51970000	Chr7	51950001	51970000	0.399242	-0.893996
Chr7_51960001_51980000	Chr7	51960001	51980000	0.414351	-0.943777
Chr7_51970001_51990000	Chr7	51970001	51990000	0.415266	-0.844854
Chr7_51980001_52000000	Chr7	51980001	52000000	0.371306	-0.772748
Chr7_52290001_52310000	Chr7	52290001	52310000	0.325522	-0.973019
Chr7_52320001_52340000	Chr7	52320001	52340000	0.345717	-0.891925
Chr7_52330001_52350000	Chr7	52330001	52350000	0.398103	-0.99955
Chr7_52340001_52360000	Chr7	52340001	52360000	0.409283	-1.00745
Chr7_52350001_52370000	Chr7	52350001	52370000	0.399449	-0.999625
Chr7_52360001_52380000	Chr7	52360001	52380000	0.344596	-0.91724
Chr7_52380001_52400000	Chr7	52380001	52400000	0.336262	-0.866196
Chr7_52490001_52510000	Chr7	52490001	52510000	0.359272	-0.801424
Chr7_52500001_52520000	Chr7	52500001	52520000	0.352456	-0.756964
Chr7_52580001_52600000	Chr7	52580001	52600000	0.386315	-0.802783
Chr7_52660001_52680000	Chr7	52660001	52680000	0.469901	-1.06231
Chr7_52670001_52690000	Chr7	52670001	52690000	0.402311	-0.792898
Chr7_52710001_52730000	Chr7	52710001	52730000	0.344931	-0.800172
Chr7_52720001_52740000	Chr7	52720001	52740000	0.380201	-0.975642
Chr7_52730001_52750000	Chr7	52730001	52750000	0.377128	-0.992922
Chr7_52740001_52760000	Chr7	52740001	52760000	0.37696	-1.05836
Chr7_52750001_52770000	Chr7	52750001	52770000	0.346242	-1.12523
Chr7_52760001_52780000	Chr7	52760001	52780000	0.327137	-1.07314
Chr7_52770001_52790000	Chr7	52770001	52790000	0.368312	-0.975892
Chr7_52780001_52800000	Chr7	52780001	52800000	0.368703	-1.0262
Chr7_52790001_52810000	Chr7	52790001	52810000	0.332345	-1.00202
Chr7_52800001_52820000	Chr7	52800001	52820000	0.368613	-0.961745
Chr7_52810001_52830000	Chr7	52810001	52830000	0.335483	-0.858159
Chr7_53110001_53130000	Chr7	53110001	53130000	0.357876	-0.780189
Chr7_53120001_53140000	Chr7	53120001	53140000	0.343464	-0.755208
Chr7_54330001_54350000	Chr7	54330001	54350000	0.362253	-0.755426
Chr7_54570001_54590000	Chr7	54570001	54590000	0.367635	-0.741962
Chr7_54630001_54650000	Chr7	54630001	54650000	0.392937	-0.786735
Chr7_54670001_54690000	Chr7	54670001	54690000	0.375194	-0.652489
Chr7_54710001_54730000	Chr7	54710001	54730000	0.381872	-0.668478
Chr7_54720001_54740000	Chr7	54720001	54740000	0.402155	-0.823701
Chr7_60700001_60720000	Chr7	60700001	60720000	0.507002	-0.307964
Chr7_62540001_62560000	Chr7	62540001	62560000	0.49767	-0.31696
Chr7_62550001_62570000	Chr7	62550001	62570000	0.554887	-1.47141
Chr7_62560001_62580000	Chr7	62560001	62580000	0.504223	-1.78393
Chr7_62570001_62590000	Chr7	62570001	62590000	0.373625	-1.30424
Chr7_62600001_62620000	Chr7	62600001	62620000	0.413219	-0.738081
Chr7_62610001_62630000	Chr7	62610001	62630000	0.467468	-0.726071
Chr7_62620001_62640000	Chr7	62620001	62640000	0.446613	-0.779084
Chr7_62630001_62650000	Chr7	62630001	62650000	0.485459	-0.888367
Chr7_62640001_62660000	Chr7	62640001	62660000	0.521839	-1.26747
Chr7_62650001_62670000	Chr7	62650001	62670000	0.625827	-1.5267
Chr7_62660001_62680000	Chr7	62660001	62680000	0.687969	-1.39189
Chr7_62670001_62690000	Chr7	62670001	62690000	0.676629	-1.31289
Chr7_62680001_62700000	Chr7	62680001	62700000	0.475932	-1.06185
Chr7_62700001_62720000	Chr7	62700001	62720000	0.442388	-0.607146
Chr7_62710001_62730000	Chr7	62710001	62730000	0.576768	-0.539879
Chr7_62720001_62740000	Chr7	62720001	62740000	0.559375	-0.406861
Chr7_62730001_62750000	Chr7	62730001	62750000	0.631813	-0.454844
Chr7_62740001_62760000	Chr7	62740001	62760000	0.68868	-0.568211
Chr7_62750001_62770000	Chr7	62750001	62770000	0.696853	-0.57474
Chr7_62760001_62780000	Chr7	62760001	62780000	0.681683	-0.576511
Chr7_62770001_62790000	Chr7	62770001	62790000	0.613836	-0.566205
Chr7_62780001_62800000	Chr7	62780001	62800000	0.497924	-0.590408
Chr7_62790001_62810000	Chr7	62790001	62810000	0.453367	-0.696194
Chr7_62800001_62820000	Chr7	62800001	62820000	0.3861	-0.772948
Chr7_62810001_62830000	Chr7	62810001	62830000	0.501264	-0.794111
Chr7_62820001_62840000	Chr7	62820001	62840000	0.658828	-0.751214
Chr7_62830001_62850000	Chr7	62830001	62850000	0.705172	-0.744644
Chr7_62840001_62860000	Chr7	62840001	62860000	0.638388	-0.597214
Chr7_62850001_62870000	Chr7	62850001	62870000	0.613311	-0.60847
Chr7_62860001_62880000	Chr7	62860001	62880000	0.722369	-0.800882
Chr7_62870001_62890000	Chr7	62870001	62890000	0.694112	-0.774798
Chr7_62880001_62900000	Chr7	62880001	62900000	0.683639	-0.688145
Chr7_62890001_62910000	Chr7	62890001	62910000	0.576084	-0.593685
Chr7_62900001_62920000	Chr7	62900001	62920000	0.583115	-0.557892
Chr7_62910001_62930000	Chr7	62910001	62930000	0.610981	-0.438189
Chr7_102290001_102310000	Chr7	102290001	102310000	0.333984	-0.866536
Chr8_60030001_60050000	Chr8	60030001	60050000	0.308604	-1.16861
Chr8_64390001_64410000	Chr8	64390001	64410000	0.378579	-0.648556
Chr8_95140001_95160000	Chr8	95140001	95160000	0.381451	-0.57058
Chr9_33840001_33860000	Chr9	33840001	33860000	0.377401	-1.24956
Chr9_39180001_39200000	Chr9	39180001	39200000	0.347037	-1.05594
Chr9_39190001_39210000	Chr9	39190001	39210000	0.454949	-0.90302
Chr9_72890001_72910000	Chr9	72890001	72910000	0.362177	-0.683822
Chr9_73090001_73110000	Chr9	73090001	73110000	0.462766	-0.41268
Chr9_73270001_73290000	Chr9	73270001	73290000	0.490586	-0.416254
Chr9_73280001_73300000	Chr9	73280001	73300000	0.431037	-0.374464
Chr9_76260001_76280000	Chr9	76260001	76280000	0.334401	-1.49259
Chr9_76270001_76290000	Chr9	76270001	76290000	0.334482	-0.925306
Chr9_76840001_76860000	Chr9	76840001	76860000	0.500606	-0.150509
Chr9_78290001_78310000	Chr9	78290001	78310000	0.346414	-0.894916
ChrX_5050001_5070000	ChrX	5050001	5070000	0.503338	-0.806386
ChrX_27920001_27940000	ChrX	27920001	27940000	0.68123	-0.0255875
ChrX_27930001_27950000	ChrX	27930001	27950000	0.734428	-0.00558827
ChrX_27940001_27960000	ChrX	27940001	27960000	0.789236	0.178036
ChrX_27950001_27970000	ChrX	27950001	27970000	0.778031	-0.134653
ChrX_27960001_27980000	ChrX	27960001	27980000	0.809738	0.0582271
ChrX_27970001_27990000	ChrX	27970001	27990000	0.78033	0.146508
ChrX_27980001_28000000	ChrX	27980001	28000000	0.620942	-0.247347
ChrX_27990001_28010000	ChrX	27990001	28010000	0.523038	-0.260301
ChrX_28030001_28050000	ChrX	28030001	28050000	0.400237	-0.603381
ChrX_28040001_28060000	ChrX	28040001	28060000	0.429475	-0.670598
ChrX_28050001_28070000	ChrX	28050001	28070000	0.559938	-0.284385
ChrX_28060001_28080000	ChrX	28060001	28080000	0.622126	-0.0450529
ChrX_28620001_28640000	ChrX	28620001	28640000	0.432599	-0.432161
ChrX_30290001_30310000	ChrX	30290001	30310000	0.405278	-0.990391
ChrX_40600001_40620000	ChrX	40600001	40620000	0.681223	-0.0315044
ChrX_40850001_40870000	ChrX	40850001	40870000	0.462607	-0.4644
ChrX_53070001_53090000	ChrX	53070001	53090000	0.700802	-0.0909224
ChrX_53080001_53100000	ChrX	53080001	53100000	0.613061	-0.162985
ChrX_55700001_55720000	ChrX	55700001	55720000	0.398052	-0.483053
ChrX_61570001_61590000	ChrX	61570001	61590000	0.428837	-0.364053
ChrX_84480001_84500000	ChrX	84480001	84500000	0.558185	-0.05368
ChrX_84490001_84510000	ChrX	84490001	84510000	0.474904	-0.539824
ChrX_84500001_84520000	ChrX	84500001	84520000	0.44371	-0.508363
ChrX_84510001_84530000	ChrX	84510001	84530000	0.434495	-0.482557
ChrX_84520001_84540000	ChrX	84520001	84540000	0.453197	-0.580227
ChrX_84530001_84550000	ChrX	84530001	84550000	0.430334	-0.684724
ChrX_84540001_84560000	ChrX	84540001	84560000	0.410485	-0.744832
ChrX_84580001_84600000	ChrX	84580001	84600000	0.405215	-0.482898
ChrX_84590001_84610000	ChrX	84590001	84610000	0.500547	-0.607742
ChrX_84600001_84620000	ChrX	84600001	84620000	0.476884	-0.960528
ChrX_84610001_84630000	ChrX	84610001	84630000	0.460061	-0.658201
ChrX_84620001_84640000	ChrX	84620001	84640000	0.474764	-0.310134
ChrX_84630001_84650000	ChrX	84630001	84650000	0.482008	-0.427417
ChrX_84640001_84660000	ChrX	84640001	84660000	0.426103	-0.543487
ChrX_84650001_84670000	ChrX	84650001	84670000	0.393176	-0.493575
ChrX_84690001_84710000	ChrX	84690001	84710000	0.594731	0.0296818
ChrX_84700001_84720000	ChrX	84700001	84720000	0.485114	-0.147176
ChrX_95940001_95960000	ChrX	95940001	95960000	0.453702	-0.568539
ChrX_95950001_95970000	ChrX	95950001	95970000	0.435906	-0.303822
ChrX_104040001_104060000	ChrX	104040001	104060000	0.613925	0.0833345
ChrX_104050001_104070000	ChrX	104050001	104070000	0.575144	-0.12655
ChrX_104060001_104080000	ChrX	104060001	104080000	0.488356	-0.403186
ChrX_104070001_104090000	ChrX	104070001	104090000	0.486947	-0.312769
ChrX_104080001_104100000	ChrX	104080001	104100000	0.534312	-0.129983
ChrX_104090001_104110000	ChrX	104090001	104110000	0.516481	-0.176961
ChrX_104100001_104120000	ChrX	104100001	104120000	0.549534	-0.260119
ChrX_104140001_104160000	ChrX	104140001	104160000	0.601988	-0.0820885
ChrX_104150001_104170000	ChrX	104150001	104170000	0.598574	0.0631191
ChrX_104220001_104240000	ChrX	104220001	104240000	0.640762	0.0752739
ChrX_104230001_104250000	ChrX	104230001	104250000	0.659297	0.116072
ChrX_104520001_104540000	ChrX	104520001	104540000	0.466167	-0.277421
