# Supplementary material for: Selection signatures in tropical cattle are enriched for promoter and coding regions and reveal missense mutations in the damage response gene HELB
Source: Genet Sel Evol. 2020 May 27;52:27. doi: 10.1186/s12711-020-00546-6 (PMC7251699; doi:10.1186/s12711-020-00546-6)
Supplement: Supplementary file 10 — Additional file 10: Table S9. Detected Selective sweeps in African taurine cattle based on FST and nucleotide diversity across African Bos indicus and Bos taurus cattle (p.adj < 0.05) and their association with the closest genes. [file 12711_2020_546_MOESM10_ESM.xlsx]

## Sheet: Table S9
Table S9: Detected Selective Sweeps in African Taurine cattle based on Fst and nucleotide diversity across African Bos indicus and Bos Tarurus cattle (p.adj <0.05) and their association to closest genes
Region_id	Chr	Start	End	Length(bp)	Average rnk Fst & Pi	rnk Fst	rnk Pi	Fst	Pi	Gene Name	Gene ID	closest gene_id	closest gene_name	Distance to closest gene (bp)
11_31850001_31920000	11	31850001	31920000	69999	13.5	9	18	0.632917	3.34833	.	ENSBTAG00000046199	ENSBTAG00000046199	.	210133
5_31300001_31430000	5	31300001	31430000	129999	46.5	47	46	0.562133	3.0679	LALBA	ENSBTAG00000005859	ENSBTAG00000005859	LALBA	0
6_32550001_32590000	6	32550001	32590000	39999	52	64	40	0.542104	3.12198	.	ENSBTAG00000046473	ENSBTAG00000046473	.	322392
12_37800001_38070000	12	37800001	38070000	269999	54.5	15	94	0.614304	2.8805	.	ENSBTAG00000014274	ENSBTAG00000014274	.	5215
5_52870001_52960000	5	52870001	52960000	89999	55.5	110	1	0.499912	3.91629	.	ENSBTAG00000040344	ENSBTAG00000040344	.	48481
X_23360001_23440000	X	23360001	23440000	79999	58	109	7	0.500378	3.60622	bta-mir-505	ENSBTAG00000029950;ENSBTAG00000047089	ENSBTAG00000029950;ENSBTAG00000047089	bta-mir-505	0
7_101430001_101470000	7	101430001	101470000	39999	64	43	85	0.56363	2.9093	FAM174A	ENSBTAG00000045909	ENSBTAG00000045909	FAM174A	757149
18_52070001_52180000	18	52070001	52180000	109999	72	102	42	0.502981	3.09339	ZNF575;XRCC1;PINLYP;IRGQ;ZNF576;ZNF428;CADM4	ENSBTAG00000030939;ENSBTAG00000016268;ENSBTAG00000001260;ENSBTAG00000001262;ENSBTAG00000030933;ENSBTAG00000012796;ENSBTAG00000015984	ENSBTAG00000030939;ENSBTAG00000016268;ENSBTAG00000001260;ENSBTAG00000001262;ENSBTAG00000030933;ENSBTAG00000012796;ENSBTAG00000015984	ZNF575;XRCC1;PINLYP;IRGQ;ZNF576;ZNF428;CADM4	0
13_36320001_36360000	13	36320001	36360000	39999	72.5	33	112	0.575756	2.80488	BAMBI	ENSBTAG00000003045	ENSBTAG00000003045	BAMBI	0
13_33880001_33990000	13	33880001	33990000	109999	80.5	11	150	0.627554	2.69957	ARHGAP12	ENSBTAG00000012677	ENSBTAG00000012677	ARHGAP12	49063
9_76340001_76490000	9	76340001	76490000	149999	81	40	122	0.569605	2.77222	OLIG3	ENSBTAG00000008749	ENSBTAG00000008749	OLIG3	0
12_61090001_61150000	12	61090001	61150000	59999	85	89	81	0.516658	2.93015	SLITRK6	ENSBTAG00000004388	ENSBTAG00000004388	SLITRK6	22801
X_4610001_4640000	X	4610001	4640000	29999	87	120	54	0.49246	3.02282	.	ENSBTAG00000021410	ENSBTAG00000021410	.	54747
8_99690001_99730000	8	99690001	99730000	39999	88	137	39	0.485139	3.12821	U6	ENSBTAG00000048201	ENSBTAG00000048201	U6	8276
4_10360001_10500000	4	10360001	10500000	139999	91	76	106	0.531853	2.82415	HEPACAM2;VPS50	ENSBTAG00000012456;ENSBTAG00000014255	ENSBTAG00000012456;ENSBTAG00000014255	HEPACAM2;VPS50	0
21_29100001_29200000	21	29100001	29200000	99999	92	88	96	0.518019	2.87385	U4	ENSBTAG00000042189	ENSBTAG00000042189	U4	34936
28_18320001_18400000	28	18320001	18400000	79999	98	186	10	0.457082	3.52799	;RTKN2	ENSBTAG00000040018;ENSBTAG00000014020	ENSBTAG00000040018;ENSBTAG00000014020	;RTKN2	0
9_12980001_13030000	9	12980001	13030000	49999	107.5	62	153	0.544435	2.6918	OOEP;DDX43	ENSBTAG00000019600;ENSBTAG00000021814	ENSBTAG00000019600;ENSBTAG00000021814	OOEP;DDX43	0
11_38090001_38220000	11	38090001	38220000	129999	117	29	205	0.579268	2.59973	CFAP36;PPP4R3B;PNPT1	ENSBTAG00000000542;ENSBTAG00000000545;ENSBTAG00000008909	ENSBTAG00000000542;ENSBTAG00000000545;ENSBTAG00000008909	CFAP36;PPP4R3B;PNPT1	0
17_43100001_43170000	17	43100001	43170000	69999	119.5	218	21	0.442304	3.31493	GLRB	ENSBTAG00000021764	ENSBTAG00000021764	GLRB	0
12_18930001_19020000	12	18930001	19020000	89999	122.5	7	238	0.653699	2.53752	FNDC3A;MLNR;CDADC1;CAB39L	ENSBTAG00000020681;ENSBTAG00000010475;ENSBTAG00000002271;ENSBTAG00000034222	ENSBTAG00000020681;ENSBTAG00000010475;ENSBTAG00000002271;ENSBTAG00000034222	FNDC3A;MLNR;CDADC1;CAB39L	0
2_72380001_72450000	2	72380001	72450000	69999	127.5	52	203	0.554535	2.60144	RALB	ENSBTAG00000032021	ENSBTAG00000032021	RALB	0
6_30100001_30170000	6	30100001	30170000	69999	129.5	6	253	0.66078	2.51441	PDHA2	ENSBTAG00000026250	ENSBTAG00000026250	PDHA2	35196
12_51010001_51130000	12	51010001	51130000	119999	131.5	119	144	0.49247	2.7094	.	ENSBTAG00000010680	ENSBTAG00000010680	.	2850
12_29950001_29990000	12	29950001	29990000	39999	135.5	37	234	0.571687	2.54173	TEX26	ENSBTAG00000033386	ENSBTAG00000033386	TEX26	1971
6_25270001_25420000	6	25270001	25420000	149999	135.5	8	263	0.63794	2.4899	PPP3CA	ENSBTAG00000016005	ENSBTAG00000016005	PPP3CA	133755
X_1890001_1960000	X	1890001	1960000	69999	135.5	123	148	0.49177	2.70075	.	ENSBTAG00000047332	ENSBTAG00000047332	.	0
12_60840001_60880000	12	60840001	60880000	39999	138	87	189	0.522775	2.62159	SLITRK6	ENSBTAG00000004388	ENSBTAG00000004388	SLITRK6	184673
17_73480001_73540000	17	73480001	73540000	59999	140	268	12	0.422729	3.51012	SNRPD3;GUCD1;UPB1	ENSBTAG00000021262;ENSBTAG00000022022;ENSBTAG00000001325	ENSBTAG00000021262;ENSBTAG00000022022;ENSBTAG00000001325	SNRPD3;GUCD1;UPB1	0
12_53350001_53380000	12	53350001	53380000	29999	140.5	212	69	0.446783	2.97798	EDNRB	ENSBTAG00000005299	ENSBTAG00000005299	EDNRB	0
7_101620001_101660000	7	101620001	101660000	39999	142.5	202	83	0.448615	2.92675	FAM174A	ENSBTAG00000045909	ENSBTAG00000045909	FAM174A	567149
21_60350001_60510000	21	60350001	60510000	159999	143.5	14	273	0.615204	2.47238	ERICH1	ENSBTAG00000017096	ENSBTAG00000017096	ERICH1	0
25_14580001_14640000	25	14580001	14640000	59999	144	250	38	0.429249	3.13181	ABCC6	ENSBTAG00000015191	ENSBTAG00000015191	ABCC6	0
12_38710001_38860000	12	38710001	38860000	149999	146	205	87	0.448167	2.90034	SNORD5	ENSBTAG00000045045	ENSBTAG00000045045	SNORD5	780396
24_530001_600000	24	530001	600000	69999	146	190	102	0.456374	2.8421	PARD6G	ENSBTAG00000005917	ENSBTAG00000005917	PARD6G	0
X_1130001_1200000	X	1130001	1200000	69999	150.5	51	250	0.554595	2.51802	AGTR2	ENSBTAG00000040386	ENSBTAG00000040386	AGTR2	102735
16_25980001_26020000	16	25980001	26020000	39999	154	42	266	0.564519	2.48156	DUSP10	ENSBTAG00000001729	ENSBTAG00000001729	DUSP10	43138
5_14470001_14500000	5	14470001	14500000	29999	154	242	66	0.433239	2.9877	U6	ENSBTAG00000045384	ENSBTAG00000045384	U6	0
2_125340001_125520000	2	125340001	125520000	179999	157	1	313	0.887955	2.42498	GMEB1;U11;SNORA16;SNORA44;SNORA61;SNORD99;TRNAU1AP;RCC1;SNORA73;SNORA73;SNORA73;PHACTR4	ENSBTAG00000001160;ENSBTAG00000042723;ENSBTAG00000026660;ENSBTAG00000021525;ENSBTAG00000048228;ENSBTAG00000042986;ENSBTAG00000042871;ENSBTAG00000043315;ENSBTAG00000042553;ENSBTAG00000010393;ENSBTAG00000003788;ENSBTAG00000046050;ENSBTAG00000046681;ENSBTAG00000045668;ENSBTAG00000002727	ENSBTAG00000001160;ENSBTAG00000042723;ENSBTAG00000026660;ENSBTAG00000021525;ENSBTAG00000048228;ENSBTAG00000042986;ENSBTAG00000042871;ENSBTAG00000043315;ENSBTAG00000042553;ENSBTAG00000010393;ENSBTAG00000003788;ENSBTAG00000046050;ENSBTAG00000046681;ENSBTAG00000045668;ENSBTAG00000002727	GMEB1;U11;SNORA16;SNORA44;SNORA61;SNORD99;TRNAU1AP;RCC1;SNORA73;SNORA73;SNORA73;PHACTR4	0;0;0;0;0;0;0;0;0;0;0;0;0;0;0
11_63550001_63590000	11	63550001	63590000	39999	157.5	256	59	0.426511	3.00047	ACTR2	ENSBTAG00000009761	ENSBTAG00000009761	ACTR2	0
16_40420001_40460000	16	40420001	40460000	39999	158.5	158	159	0.474318	2.68489	.	ENSBTAG00000014319	ENSBTAG00000014319	.	0
X_62700001_62740000	X	62700001	62740000	39999	161.5	181	142	0.460265	2.71275	TMEM164	ENSBTAG00000037413	ENSBTAG00000037413	TMEM164	142939
16_6430001_6530000	16	6430001	6530000	99999	163	38	288	0.571438	2.45343	KCNT2	ENSBTAG00000016729	ENSBTAG00000016729	KCNT2	0
24_9840001_9870000	24	9840001	9870000	29999	164.5	196	133	0.451672	2.72942	DSEL	ENSBTAG00000037907	ENSBTAG00000037907	DSEL	95340
11_101640001_101680000	11	101640001	101680000	39999	165.5	116	215	0.495856	2.58536	PRRC2B;POMT1;UCK1	ENSBTAG00000004400;ENSBTAG00000010805;ENSBTAG00000010810	ENSBTAG00000004400;ENSBTAG00000010805;ENSBTAG00000010810	PRRC2B;POMT1;UCK1	0
12_61250001_61300000	12	61250001	61300000	49999	167	285	49	0.416946	3.06548	SLITRK6	ENSBTAG00000004388	ENSBTAG00000004388	SLITRK6	182801
14_2090001_2120000	14	2090001	2120000	29999	168	209	127	0.447312	2.75329	PLEC	ENSBTAG00000011922	ENSBTAG00000011922	PLEC	1741
8_101670001_101700000	8	101670001	101700000	29999	169	270	68	0.420847	2.98005	SVEP1	ENSBTAG00000020243	ENSBTAG00000020243	SVEP1	0
11_9720001_9750000	11	9720001	9750000	29999	169.5	236	103	0.434757	2.84104	HK2	ENSBTAG00000013108	ENSBTAG00000013108	HK2	0
15_40040001_40070000	15	40040001	40070000	29999	169.5	127	212	0.490476	2.58825	SNORA70	ENSBTAG00000045007	ENSBTAG00000045007	SNORA70	81339
13_37920001_38060000	13	37920001	38060000	139999	170.5	189	152	0.456647	2.69601	PCSK2	ENSBTAG00000008687	ENSBTAG00000008687	PCSK2	0
23_40000001_40110000	23	40000001	40110000	109999	172	265	79	0.42409	2.93941	U6	ENSBTAG00000043228	ENSBTAG00000043228	U6	63580
11_8880001_8910000	11	8880001	8910000	29999	173.5	166	181	0.46667	2.63678	MRPS9	ENSBTAG00000006150	ENSBTAG00000006150	MRPS9	211670
2_6740001_6770000	2	6740001	6770000	29999	177	343	11	0.400489	3.51386	SLC40A1	ENSBTAG00000010498	ENSBTAG00000010498	SLC40A1	0
4_20800001_20890000	4	20800001	20890000	89999	178.5	182	175	0.459782	2.65567	.	ENSBTAG00000034376	ENSBTAG00000034376	.	177619
15_39910001_39950000	15	39910001	39950000	39999	180	164	196	0.468324	2.61677	ARNTL	ENSBTAG00000013029	ENSBTAG00000013029	ARNTL	0
X_27220001_27290000	X	27220001	27290000	69999	181.5	12	351	0.625549	2.35529	SLITRK4	ENSBTAG00000011780	ENSBTAG00000011780	SLITRK4	486278
24_60550001_60570000	24	60550001	60570000	19999	182	217	147	0.442515	2.70296	CDH20	ENSBTAG00000001739	ENSBTAG00000001739	CDH20	0
11_60380001_60410000	11	60380001	60410000	29999	185.5	246	125	0.430944	2.76253	FAM161A;CCT4	ENSBTAG00000009290;ENSBTAG00000004531	ENSBTAG00000009290;ENSBTAG00000004531	FAM161A;CCT4	0
9_7630001_7690000	9	7630001	7690000	59999	186.5	325	48	0.405768	3.06667	.	ENSBTAG00000035855	ENSBTAG00000035855	.	213535
6_14030001_14060000	6	14030001	14060000	29999	188	287	89	0.416312	2.89019	LARP7	ENSBTAG00000009632	ENSBTAG00000009632	LARP7	76250
X_2570001_2610000	X	2570001	2610000	39999	188	57	319	0.54975	2.41607	DOCK11	ENSBTAG00000006439	ENSBTAG00000006439	DOCK11	0
26_48540001_48560000	26	48540001	48560000	19999	193	69	317	0.535584	2.42174	MKI67	ENSBTAG00000002444	ENSBTAG00000002444	MKI67	660543
3_84800001_84870000	3	84800001	84870000	69999	194.5	49	340	0.56168	2.38523	NFIA	ENSBTAG00000000074	ENSBTAG00000000074	NFIA	0
11_50430001_50480000	11	50430001	50480000	49999	195.5	340	51	0.401535	3.05226	SUCLG1	ENSBTAG00000006075	ENSBTAG00000006075	SUCLG1	0
12_27590001_27680000	12	27590001	27680000	89999	197.5	81	314	0.52781	2.42485	RFC3	ENSBTAG00000010787	ENSBTAG00000010787	RFC3	172822
X_230001_340000	X	230001	340000	109999	197.5	23	372	0.593027	2.33037	SLC6A14	ENSBTAG00000000185	ENSBTAG00000000185	SLC6A14	391932
16_46640001_46670000	16	46640001	46670000	29999	198	367	29	0.396126	3.18412	CAMTA1	ENSBTAG00000014602	ENSBTAG00000014602	CAMTA1	73875
4_20210001_20240000	4	20210001	20240000	29999	200	48	352	0.561769	2.35529	SCIN	ENSBTAG00000009786	ENSBTAG00000009786	SCIN	0
8_94970001_95000000	8	94970001	95000000	29999	201.5	208	195	0.447445	2.61789	SMC2	ENSBTAG00000008772	ENSBTAG00000008772	SMC2	363016
X_30570001_30640000	X	30570001	30640000	69999	202	168	236	0.466082	2.53795	U6	ENSBTAG00000043320	ENSBTAG00000043320	U6	163296
3_62420001_62450000	3	62420001	62450000	29999	202.5	327	78	0.40535	2.94549	ADGRL2	ENSBTAG00000012305	ENSBTAG00000012305	ADGRL2	193353
15_57840001_57870000	15	57840001	57870000	29999	203.5	41	366	0.566318	2.33537	ANO3	ENSBTAG00000021855	ENSBTAG00000021855	ANO3	43544
11_66220001_66250000	11	66220001	66250000	29999	205.5	296	115	0.413859	2.79578	C1D	ENSBTAG00000004567	ENSBTAG00000004567	C1D	221949
10_35050001_35080000	10	35050001	35080000	29999	206	243	169	0.432983	2.66624	THBS1	ENSBTAG00000002006	ENSBTAG00000002006	THBS1	234025
10_15660001_15690000	10	15660001	15690000	29999	207.5	113	302	0.497192	2.43982	7SK	ENSBTAG00000044691	ENSBTAG00000044691	7SK	0
17_20140001_20170000	17	20140001	20170000	29999	207.5	280	135	0.418429	2.72794	U1	ENSBTAG00000046209	ENSBTAG00000046209	U1	7337
10_15260001_15350000	10	15260001	15350000	89999	208	111	305	0.499545	2.4389	.	ENSBTAG00000045276	ENSBTAG00000045276	.	18204
12_54040001_54060000	12	54040001	54060000	19999	209.5	295	124	0.413976	2.76841	RNF219	ENSBTAG00000000869	ENSBTAG00000000869	RNF219	42936
7_101320001_101360000	7	101320001	101360000	39999	210.5	300	121	0.413328	2.77801	CHD1	ENSBTAG00000020860	ENSBTAG00000020860	CHD1	754315
26_36630001_36720000	26	36630001	36720000	89999	213	390	36	0.391344	3.15529	GFRA1	ENSBTAG00000019297	ENSBTAG00000019297	GFRA1	69225
7_101840001_101870000	7	101840001	101870000	29999	214	227	201	0.438008	2.60666	FAM174A	ENSBTAG00000045909	ENSBTAG00000045909	FAM174A	357149
1_67270001_67300000	1	67270001	67300000	29999	214.5	273	156	0.419589	2.6879	.	ENSBTAG00000003865	ENSBTAG00000003865	.	0
2_72870001_72900000	2	72870001	72900000	29999	215.5	364	67	0.396555	2.98683	GLI2	ENSBTAG00000011682	ENSBTAG00000011682	GLI2	77209
12_52180001_52210000	12	52180001	52210000	29999	216.5	332	101	0.40427	2.85346	KCTD12	ENSBTAG00000001414	ENSBTAG00000001414	KCTD12	141171
14_63610001_63660000	14	63610001	63660000	49999	216.5	251	182	0.429174	2.63671	ATP6V1C1	ENSBTAG00000013513	ENSBTAG00000013513	ATP6V1C1	0
X_31260001_31320000	X	31260001	31320000	59999	217.5	79	356	0.528516	2.35038	.	ENSBTAG00000045222	ENSBTAG00000045222	.	13750
X_33850001_33870000	X	33850001	33870000	19999	218	95	341	0.510492	2.38482	GPR50	ENSBTAG00000005950	ENSBTAG00000005950	GPR50	36184
9_59280001_59310000	9	59280001	59310000	29999	218.5	264	173	0.424235	2.65838	7SK	ENSBTAG00000043746	ENSBTAG00000043746	7SK	175093
11_27610001_27630000	11	27610001	27630000	19999	219	183	255	0.459439	2.50773	SRBD1	ENSBTAG00000007508	ENSBTAG00000007508	SRBD1	17167
6_35240001_35280000	6	35240001	35280000	39999	219	131	307	0.488803	2.43501	CCSER1	ENSBTAG00000019808	ENSBTAG00000019808	CCSER1	0
16_8570001_8710000	16	8570001	8710000	139999	219.5	436	3	0.37687	3.7226	.	ENSBTAG00000025113	ENSBTAG00000025113	.	326522
11_82310001_82380000	11	82310001	82380000	69999	220.5	216	225	0.444994	2.56218	FAM49A	ENSBTAG00000012779	ENSBTAG00000012779	FAM49A	276645
8_94250001_94280000	8	94250001	94280000	29999	220.5	346	95	0.400092	2.88022	U6	ENSBTAG00000042843	ENSBTAG00000042843	U6	18937
17_29150001_29260000	17	29150001	29260000	109999	221.5	420	23	0.382112	3.27821	SCLT1;U6	ENSBTAG00000013611;ENSBTAG00000044504	ENSBTAG00000013611;ENSBTAG00000044504	SCLT1;U6	0
12_26500001_26570000	12	26500001	26570000	69999	223	136	310	0.485544	2.4305	NBEA	ENSBTAG00000022991	ENSBTAG00000022991	NBEA	138581
24_57250001_57280000	24	57250001	57280000	29999	223	284	162	0.417211	2.67944	ONECUT2	ENSBTAG00000022819	ENSBTAG00000022819	ONECUT2	10510
19_39600001_39640000	19	39600001	39640000	39999	224.5	30	419	0.577697	2.24542	MRPL45;GPR179	ENSBTAG00000025001;ENSBTAG00000001804	ENSBTAG00000025001;ENSBTAG00000001804	MRPL45;GPR179	0
24_61020001_61040000	24	61020001	61040000	19999	224.5	201	248	0.448928	2.5194	PIGN	ENSBTAG00000016663	ENSBTAG00000016663	PIGN	0
11_27850001_27890000	11	27850001	27890000	39999	226	13	439	0.620788	2.19117	SRBD1	ENSBTAG00000007508	ENSBTAG00000007508	SRBD1	0
2_104630001_104710000	2	104630001	104710000	79999	226	435	17	0.377255	3.35953	TMEM169;PECR;XRCC5	ENSBTAG00000010413;ENSBTAG00000006821;ENSBTAG00000010426	ENSBTAG00000010413;ENSBTAG00000006821;ENSBTAG00000010426	TMEM169;PECR;XRCC5	0;0;0
X_49110001_49180000	X	49110001	49180000	69999	228	58	398	0.548026	2.28757	.	ENSBTAG00000016019	ENSBTAG00000016019	.	265349
X_680001_730000	X	680001	730000	49999	228	35	421	0.574494	2.24341	SLC6A14	ENSBTAG00000000185	ENSBTAG00000000185	SLC6A14	1932
29_13020001_13050000	29	13020001	13050000	29999	228.5	234	223	0.435095	2.56383	FAM181B	ENSBTAG00000006812	ENSBTAG00000006812	FAM181B	15095
22_56390001_56420000	22	56390001	56420000	29999	230.5	239	222	0.434529	2.56758	.	ENSBTAG00000003328	ENSBTAG00000003328	.	14759
X_3560001_3590000	X	3560001	3590000	29999	233	107	359	0.500709	2.34707	.	ENSBTAG00000048244	ENSBTAG00000048244	.	0
25_40230001_40260000	25	40230001	40260000	29999	233.5	417	50	0.382926	3.06473	SDK1	ENSBTAG00000004035	ENSBTAG00000004035	SDK1	43300
19_48500001_48560000	19	48500001	48560000	59999	235	240	230	0.434008	2.55207	KCNH6;DCAF7;TACO1	ENSBTAG00000016613;ENSBTAG00000003500;ENSBTAG00000009885	ENSBTAG00000016613;ENSBTAG00000003500;ENSBTAG00000009885	KCNH6;DCAF7;TACO1	0
24_50690001_50720000	24	50690001	50720000	29999	235	144	326	0.478896	2.40813	MAPK4	ENSBTAG00000009907	ENSBTAG00000009907	MAPK4	0
22_59400001_59440000	22	59400001	59440000	39999	235.5	449	22	0.373417	3.28918	IQSEC1	ENSBTAG00000003237	ENSBTAG00000003237	IQSEC1	20406
X_45750001_45930000	X	45750001	45930000	179999	236	39	433	0.571217	2.20572	.	ENSBTAG00000022339	ENSBTAG00000022339	.	52171
2_43730001_43760000	2	43730001	43760000	29999	237	198	276	0.450853	2.46912	FMNL2	ENSBTAG00000026851;ENSBTAG00000034503	ENSBTAG00000026851;ENSBTAG00000034503	FMNL2	0
X_57510001_57540000	X	57510001	57540000	29999	237	307	167	0.411229	2.66828	RAN	ENSBTAG00000014223	ENSBTAG00000014223	RAN	0
12_20190001_20220000	12	20190001	20220000	29999	238	424	52	0.380652	3.04706	.	ENSBTAG00000020149	ENSBTAG00000020149	.	197680
12_27850001_27880000	12	27850001	27880000	29999	238	86	390	0.522883	2.29959	STARD13	ENSBTAG00000021815	ENSBTAG00000021815	STARD13	0
17_34550001_34570000	17	34550001	34570000	19999	238	369	107	0.395554	2.82383	SPRY1	ENSBTAG00000021245	ENSBTAG00000021245	SPRY1	179102
5_114490001_114560000	5	114490001	114560000	69999	238	450	26	0.37288	3.235	TTLL1	ENSBTAG00000012030	ENSBTAG00000012030	TTLL1	0
8_32610001_32700000	8	32610001	32700000	89999	238	145	331	0.478589	2.39847	U6	ENSBTAG00000042462	ENSBTAG00000042462	U6	420782
9_96770001_96860000	9	96770001	96860000	89999	239	121	357	0.492034	2.34982	RSPH3;;TAGAP	ENSBTAG00000005955;ENSBTAG00000046120;ENSBTAG00000031701	ENSBTAG00000005955;ENSBTAG00000046120;ENSBTAG00000031701	RSPH3;;TAGAP	0
X_111160001_111250000	X	111160001	111250000	89999	239.5	45	434	0.562602	2.20484	XK;LANCL3	ENSBTAG00000012718;ENSBTAG00000003088	ENSBTAG00000012718;ENSBTAG00000003088	XK;LANCL3	0
10_34970001_34990000	10	34970001	34990000	19999	240.5	117	364	0.494971	2.33815	.	ENSBTAG00000045437	ENSBTAG00000045437	.	233280
4_22750001_22780000	4	22750001	22780000	29999	241.5	291	192	0.415285	2.61936	DGKB	ENSBTAG00000021905	ENSBTAG00000021905	DGKB	0
11_40360001_40380000	11	40360001	40380000	19999	242.5	277	208	0.4187	2.59449	VRK2	ENSBTAG00000033801	ENSBTAG00000033801	VRK2	168044
21_44440001_44510000	21	44440001	44510000	69999	242.5	354	131	0.399155	2.73791	.	ENSBTAG00000037302	ENSBTAG00000037302	.	345
11_27200001_27230000	11	27200001	27230000	29999	243.5	139	348	0.483267	2.36747	SIX3	ENSBTAG00000027017	ENSBTAG00000027017	SIX3	0
28_18780001_18810000	28	18780001	18810000	29999	243.5	467	20	0.365952	3.31987	ADO	ENSBTAG00000045717	ENSBTAG00000045717	ADO	194887
14_8490001_8530000	14	8490001	8530000	39999	244	316	172	0.408048	2.66284	ZFAT	ENSBTAG00000017731	ENSBTAG00000017731	ZFAT	185469
22_44360001_44390000	22	44360001	44390000	29999	244	74	414	0.533877	2.25364	.ASB14	ENSBTAG00000020802;ENSBTAG00000016013	ENSBTAG00000020802;ENSBTAG00000016013	.ASB14	0
1_66760001_66780000	1	66760001	66780000	19999	244.5	414	75	0.383692	2.96193	GOLGB1	ENSBTAG00000008862	ENSBTAG00000008862	GOLGB1	0
22_44110001_44170000	22	44110001	44170000	59999	244.5	247	242	0.430373	2.52505	DENND6A;ARF4	ENSBTAG00000018433;ENSBTAG00000016069	ENSBTAG00000018433;ENSBTAG00000016069	DENND6A;ARF4	0
26_36840001_36910000	26	36840001	36910000	69999	245	462	28	0.367663	3.2002	GFRA1	ENSBTAG00000019297	ENSBTAG00000019297	GFRA1	0
5_113350001_113380000	5	113350001	113380000	29999	246.5	248	245	0.430041	2.52196	CCDC134;SREBF2	ENSBTAG00000021173;ENSBTAG00000014265	ENSBTAG00000021173;ENSBTAG00000014265	CCDC134;SREBF2	0
5_107090001_107120000	5	107090001	107120000	29999	247	200	294	0.448978	2.44608	TSPAN9	ENSBTAG00000013759	ENSBTAG00000013759	TSPAN9	37561
22_45790001_45820000	22	45790001	45820000	29999	248.5	80	417	0.527863	2.25053	7SK	ENSBTAG00000043482	ENSBTAG00000043482	7SK	131731
24_56790001_56820000	24	56790001	56820000	29999	248.5	233	264	0.435273	2.48984	WDR7	ENSBTAG00000004005	ENSBTAG00000004005	WDR7	0
5_29720001_29750000	5	29720001	29750000	29999	248.5	266	231	0.42394	2.5475	FAM186A	ENSBTAG00000023546	ENSBTAG00000023546	FAM186A	0
X_107040001_107080000	X	107040001	107080000	39999	248.5	132	365	0.488491	2.33688	CASK	ENSBTAG00000020136	ENSBTAG00000020136	CASK	77282
1_112540001_112590000	1	112540001	112590000	49999	249	375	123	0.393944	2.76894	.	ENSBTAG00000009622	ENSBTAG00000009622	.	0
11_48720001_48810000	11	48720001	48810000	89999	250	53	447	0.554202	2.16147	POLR1A	ENSBTAG00000006481	ENSBTAG00000006481	POLR1A	6124
25_40100001_40150000	25	40100001	40150000	49999	251	404	98	0.386328	2.86746	SDK1	ENSBTAG00000004035	ENSBTAG00000004035	SDK1	0
8_31610001_31640000	8	31610001	31640000	29999	252	135	369	0.486657	2.33294	LURAP1L	ENSBTAG00000010431	ENSBTAG00000010431	LURAP1L	0
15_23440001_23470000	15	23440001	23470000	29999	253	422	84	0.381101	2.92107	PLET1	ENSBTAG00000015810	ENSBTAG00000015810	PLET1	449524
28_24980001_25040000	28	24980001	25040000	59999	253	282	224	0.417555	2.56338	DNA2;U6;SLC25A16	ENSBTAG00000002620;ENSBTAG00000044637;ENSBTAG00000023054	ENSBTAG00000002620;ENSBTAG00000044637;ENSBTAG00000023054	DNA2;U6;SLC25A16	0
9_17910001_17940000	9	17910001	17940000	29999	253	500	6	0.355653	3.61605	7SK	ENSBTAG00000043808	ENSBTAG00000043808	7SK	141734
14_60800001_60830000	14	60800001	60830000	29999	253.5	356	151	0.398719	2.69756	ZFPM2	ENSBTAG00000001649	ENSBTAG00000001649	ZFPM2	164139
3_44680001_44700000	3	44680001	44700000	19999	254.5	67	442	0.53774	2.18444	SNX7	ENSBTAG00000031461	ENSBTAG00000031461	SNX7	0
4_11800001_11870000	4	11800001	11870000	69999	255	32	478	0.576766	2.10166	SGCE	ENSBTAG00000021282	ENSBTAG00000021282	SGCE	0
4_26210001_26300000	4	26210001	26300000	89999	255	322	188	0.405996	2.62436	.	ENSBTAG00000014074	ENSBTAG00000014074	.	53998
28_25330001_25390000	28	25330001	25390000	59999	255.5	345	166	0.40016	2.66997	DDX50;	ENSBTAG00000033413;ENSBTAG00000014558	ENSBTAG00000033413;ENSBTAG00000014558	DDX50;	0
17_42830001_42860000	17	42830001	42860000	29999	257.5	275	240	0.419408	2.53165	GRIA2	ENSBTAG00000004775	ENSBTAG00000004775	GRIA2	0
19_24020001_24050000	19	24020001	24050000	29999	258	94	422	0.510492	2.24249	.	ENSBTAG00000017440	ENSBTAG00000017440	.	0
X_57610001_57670000	X	57610001	57670000	59999	259	72	446	0.534927	2.16888	.	ENSBTAG00000022204	ENSBTAG00000022204	.	0
4_21960001_22000000	4	21960001	22000000	39999	259.5	351	168	0.399631	2.66693	ETV1	ENSBTAG00000015981	ENSBTAG00000015981	ETV1	42177
6_36400001_36430000	6	36400001	36430000	29999	260	400	120	0.38736	2.77969	SNCA	ENSBTAG00000024957	ENSBTAG00000024957	SNCA	0
4_22970001_23010000	4	22970001	23010000	39999	260.5	456	65	0.371322	2.98878	DGKB	ENSBTAG00000021905	ENSBTAG00000021905	DGKB	0
12_53110001_53140000	12	53110001	53140000	29999	261	506	16	0.353113	3.37394	SCEL	ENSBTAG00000032821	ENSBTAG00000032821	SCEL	0
24_27400001_27420000	24	27400001	27420000	19999	261	161	361	0.469328	2.34383	U6	ENSBTAG00000044228	ENSBTAG00000044228	U6	64195
24_49520001_49590000	24	49520001	49590000	69999	261	446	76	0.373837	2.95489	DYM	ENSBTAG00000000024	ENSBTAG00000000024	DYM	0
4_104720001_104750000	4	104720001	104750000	29999	261	403	119	0.386516	2.78152	DENND2A	ENSBTAG00000004799	ENSBTAG00000004799	DENND2A	0
5_27820001_27840000	5	27820001	27840000	19999	261	260	262	0.424871	2.4925	;KRT7	ENSBTAG00000016166;ENSBTAG00000016165	ENSBTAG00000016166;ENSBTAG00000016165	;KRT7	0
3_16830001_16860000	3	16830001	16860000	29999	261.5	188	335	0.45666	2.39065	S100A16	ENSBTAG00000014204	ENSBTAG00000014204	S100A16	0
13_35150001_35170000	13	35150001	35170000	19999	264.5	162	367	0.469055	2.33484	.	ENSBTAG00000046352	ENSBTAG00000046352	.	84360
6_30510001_30540000	6	30510001	30540000	29999	265.5	184	347	0.458129	2.36787	UNC5C	ENSBTAG00000002084	ENSBTAG00000002084	UNC5C	55881
X_131880001_131950000	X	131880001	131950000	69999	265.5	140	391	0.483083	2.29933	PPEF1	ENSBTAG00000009545	ENSBTAG00000009545	PPEF1	0
24_60690001_60720000	24	60690001	60720000	29999	266	418	114	0.382285	2.79975	CDH20	ENSBTAG00000001739	ENSBTAG00000001739	CDH20	103123
11_39310001_39330000	11	39310001	39330000	19999	266.5	254	279	0.427121	2.4653	CCDC85A	ENSBTAG00000012394	ENSBTAG00000012394	CCDC85A	381229
12_10470001_10500000	12	10470001	10500000	29999	266.5	461	72	0.369031	2.96605	.	ENSBTAG00000048161	ENSBTAG00000048161	.	0
2_31410001_31480000	2	31410001	31480000	69999	266.5	108	425	0.500482	2.22517	SLC38A11	ENSBTAG00000007650	ENSBTAG00000007650	SLC38A11	0
1_137840001_137900000	1	137840001	137900000	59999	267	408	126	0.385506	2.76051	.	ENSBTAG00000005769	ENSBTAG00000005769	.	2568
20_32540001_32580000	20	32540001	32580000	39999	270.5	323	218	0.405957	2.57667	FBXO4	ENSBTAG00000016981	ENSBTAG00000016981	FBXO4	26049
11_28090001_28110000	11	28090001	28110000	19999	271	537	5	0.337703	3.62957	PRKCE	ENSBTAG00000020614	ENSBTAG00000020614	PRKCE	0
2_122280001_122340000	2	122280001	122340000	59999	271	130	412	0.488904	2.25993	.	ENSBTAG00000040518	ENSBTAG00000040518	.	3234
X_103430001_103460000	X	103430001	103460000	29999	272	148	396	0.477945	2.29077	bta-mir-222	ENSBTAG00000029904	ENSBTAG00000029904	bta-mir-222	78141
24_70001_120000	24	70001	120000	49999	273	516	30	0.349164	3.18326	.	ENSBTAG00000013809	ENSBTAG00000013809	.	94968
1_33840001_33860000	1	33840001	33860000	19999	273.5	363	184	0.396745	2.63027	.	ENSBTAG00000034284	ENSBTAG00000034284	.	0
11_50640001_50670000	11	50640001	50670000	29999	274	262	286	0.424291	2.45625	5S_rRNA	ENSBTAG00000037167	ENSBTAG00000037167	5S_rRNA	80496
2_125020001_125080000	2	125020001	125080000	59999	274.5	373	176	0.394783	2.65471	EPB41	ENSBTAG00000006667	ENSBTAG00000006667	EPB41	0
5_37010001_37030000	5	37010001	37030000	19999	275	259	291	0.424898	2.44977	ADAMTS20	ENSBTAG00000000395	ENSBTAG00000000395	ADAMTS20	72590
11_104550001_104580000	11	104550001	104580000	29999	275.5	413	138	0.384148	2.72685	DBH;SARDH	ENSBTAG00000004508;ENSBTAG00000004510	ENSBTAG00000004508;ENSBTAG00000004510	DBH;SARDH	0
22_59610001_59640000	22	59610001	59640000	29999	275.5	18	533	0.607706	1.96202	;KIAA1257	ENSBTAG00000003244;ENSBTAG00000047509	ENSBTAG00000003244;ENSBTAG00000047509	;KIAA1257	0
5_30720001_30740000	5	30720001	30740000	19999	276	389	163	0.391364	2.67616	.	ENSBTAG00000037775;ENSBTAG00000039992	ENSBTAG00000037775;ENSBTAG00000039992	.	0
10_34830001_34850000	10	34830001	34850000	19999	276.5	342	211	0.400567	2.58953	.	ENSBTAG00000045437	ENSBTAG00000045437	.	93280
5_78590001_78610000	5	78590001	78610000	19999	276.5	360	193	0.397954	2.61934	AMN1	ENSBTAG00000014156	ENSBTAG00000014156	AMN1	0
24_51260001_51280000	24	51260001	51280000	19999	277	335	219	0.402378	2.57299	U6	ENSBTAG00000045085	ENSBTAG00000045085	U6	33725
25_40660001_40700000	25	40660001	40700000	39999	277	535	19	0.338215	3.33024	CARD11	ENSBTAG00000014698	ENSBTAG00000014698	CARD11	260556
1_66920001_66960000	1	66920001	66960000	39999	277.5	61	494	0.544645	2.07353	EAF2	ENSBTAG00000013070	ENSBTAG00000013070	EAF2	0
11_26900001_26930000	11	26900001	26930000	29999	277.5	361	194	0.397526	2.61865	CAMKMT	ENSBTAG00000032519	ENSBTAG00000032519	CAMKMT	0
2_11680001_11710000	2	11680001	11710000	29999	277.5	442	113	0.37493	2.80187	.	ENSBTAG00000038064	ENSBTAG00000038064	.	0
21_24120001_24150000	21	24120001	24150000	29999	277.5	244	311	0.432823	2.4293	MEX3B	ENSBTAG00000016630	ENSBTAG00000016630	MEX3B	185503
8_104320001_104360000	8	104320001	104360000	39999	278	370	186	0.395144	2.62636	BSPRY;HDHD3;ALAD;POLE3	ENSBTAG00000044155;ENSBTAG00000000250;ENSBTAG00000000251;ENSBTAG00000000252	ENSBTAG00000044155;ENSBTAG00000000250;ENSBTAG00000000251;ENSBTAG00000000252	BSPRY;HDHD3;ALAD;POLE3	0;0;0;0
6_34910001_34950000	6	34910001	34950000	39999	278.5	147	410	0.478361	2.26409	.	ENSBTAG00000045523	ENSBTAG00000045523	.	58595
X_30020001_30100000	X	30020001	30100000	79999	278.5	17	540	0.610564	1.94262	CXorf23	ENSBTAG00000021962	ENSBTAG00000021962	CXorf23	163937
11_49740001_49780000	11	49740001	49780000	39999	279	502	56	0.35398	3.01323	KCMF1	ENSBTAG00000031731;ENSBTAG00000020630	ENSBTAG00000031731;ENSBTAG00000020630	KCMF1	0
5_111810001_111840000	5	111810001	111840000	29999	279	70	488	0.535465	2.0826	GRAP2	ENSBTAG00000015157	ENSBTAG00000015157	GRAP2	0
X_45270001_45690000	X	45270001	45690000	419999	279	10	548	0.629313	1.91857	U4	ENSBTAG00000043883	ENSBTAG00000043883	U4	0
X_980001_1010000	X	980001	1010000	29999	279	331	227	0.404586	2.55754	AGTR2	ENSBTAG00000040386	ENSBTAG00000040386	AGTR2	16179
9_30230001_30250000	9	30230001	30250000	19999	279.5	253	306	0.42741	2.43788	TBC1D32	ENSBTAG00000009575	ENSBTAG00000009575	TBC1D32	0
13_34050001_34070000	13	34050001	34070000	19999	280	383	177	0.391982	2.65175	ZEB1	ENSBTAG00000020053	ENSBTAG00000020053	ZEB1	0
15_39800001_39820000	15	39800001	39820000	19999	280	153	407	0.476283	2.26562	BTBD10	ENSBTAG00000013033	ENSBTAG00000013033	BTBD10	0
11_79030001_79060000	11	79030001	79060000	29999	280.5	225	336	0.439496	2.39052	TTC32	ENSBTAG00000015587	ENSBTAG00000015587	TTC32	54536
12_26380001_26440000	12	26380001	26440000	59999	280.5	432	129	0.378146	2.74769	NBEA	ENSBTAG00000022991	ENSBTAG00000022991	NBEA	18581
12_35520001_35560000	12	35520001	35560000	39999	280.5	3	558	0.686051	1.8959	.	ENSBTAG00000048237	ENSBTAG00000048237	.	70411
16_6240001_6350000	16	6240001	6350000	109999	281	19	543	0.607572	1.94054	KCNT2	ENSBTAG00000016729	ENSBTAG00000016729	KCNT2	21058
X_55450001_55550000	X	55450001	55550000	99999	281	24	538	0.586226	1.94943	ARMCX2	ENSBTAG00000019417	ENSBTAG00000019417	ARMCX2	0
21_42280001_42310000	21	42280001	42310000	29999	281.5	226	337	0.439211	2.39049	HEATR5A;SNORA62	ENSBTAG00000022847;ENSBTAG00000042753	ENSBTAG00000022847;ENSBTAG00000042753	HEATR5A;SNORA62	0
12_89930001_90020000	12	89930001	90020000	89999	282	509	55	0.352417	3.02037	SOX1	ENSBTAG00000038272	ENSBTAG00000038272	SOX1	12243
4_30670001_30720000	4	30670001	30720000	49999	282	232	332	0.436451	2.39805	DNAH11	ENSBTAG00000013078	ENSBTAG00000013078	DNAH11	0
5_56730001_56810000	5	56730001	56810000	79999	282	28	536	0.579654	1.95044	MYO1A;TAC3;ZBTB39;GPR182	ENSBTAG00000014655;ENSBTAG00000021807;ENSBTAG00000038498;ENSBTAG00000039157	ENSBTAG00000014655;ENSBTAG00000021807;ENSBTAG00000038498;ENSBTAG00000039157	MYO1A;TAC3;ZBTB39;GPR182	0
X_64970001_64990000	X	64970001	64990000	19999	282	103	461	0.502064	2.13691	.	ENSBTAG00000020103	ENSBTAG00000020103	.	0
1_75970001_75990000	1	75970001	75990000	19999	282.5	538	27	0.337307	3.22752	.	ENSBTAG00000045796	ENSBTAG00000045796	.	0
11_38830001_38850000	11	38830001	38850000	19999	283	297	269	0.41361	2.47844	CCDC85A	ENSBTAG00000012394	ENSBTAG00000012394	CCDC85A	0
17_42960001_43000000	17	42960001	43000000	39999	283	533	33	0.339763	3.16321	GLRB	ENSBTAG00000021764	ENSBTAG00000021764	GLRB	0
5_27120001_27150000	5	27120001	27150000	29999	283	129	437	0.48944	2.19646	EIF4B	ENSBTAG00000006883	ENSBTAG00000006883	EIF4B	4183
X_65610001_65640000	X	65610001	65640000	29999	283.5	156	411	0.475132	2.26281	TRPC5	ENSBTAG00000010065	ENSBTAG00000010065	TRPC5	160083
2_71030001_71110000	2	71030001	71110000	79999	284	75	493	0.531974	2.07379	MARCO	ENSBTAG00000018473	ENSBTAG00000018473	MARCO	0
29_43450001_43560000	29	43450001	43560000	109999	284	26	542	0.584968	1.94073	SLC22A12;NRXN2	ENSBTAG00000018762;ENSBTAG00000000244	ENSBTAG00000018762;ENSBTAG00000000244	SLC22A12;NRXN2	0
11_65840001_65890000	11	65840001	65890000	49999	287	229	345	0.437413	2.3754	ETAA1	ENSBTAG00000011727	ENSBTAG00000011727	ETAA1	13243
16_27100001_27150000	16	27100001	27150000	49999	287	180	394	0.460296	2.29273	.	ENSBTAG00000013463	ENSBTAG00000013463	.	11602
4_10090001_10110000	4	10090001	10110000	19999	287.5	155	420	0.475369	2.24357	CDK6	ENSBTAG00000044023	ENSBTAG00000044023	CDK6	50482
9_10810001_10890000	9	10810001	10890000	79999	287.5	301	274	0.413134	2.47092	.	ENSBTAG00000048046	ENSBTAG00000048046	.	0
X_26980001_27040000	X	26980001	27040000	59999	287.5	283	292	0.417259	2.44928	SLITRK4	ENSBTAG00000011780	ENSBTAG00000011780	SLITRK4	246278
25_40960001_41030000	25	40960001	41030000	69999	288.5	564	13	0.33012	3.43475	CARD11	ENSBTAG00000014698	ENSBTAG00000014698	CARD11	0
5_61320001_61350000	5	61320001	61350000	29999	288.5	459	118	0.370617	2.7844	.	ENSBTAG00000015792	ENSBTAG00000015792	.	0
10_18010001_18030000	10	18010001	18030000	19999	289.5	34	545	0.575415	1.93316	LRRC49	ENSBTAG00000010944	ENSBTAG00000010944	LRRC49	134428
11_27730001_27780000	11	27730001	27780000	49999	289.5	425	154	0.380148	2.69177	.	ENSBTAG00000007508;ENSBTAG00000032651	ENSBTAG00000007508;ENSBTAG00000032651	.	0
21_60840001_60920000	21	60840001	60920000	79999	291.5	423	160	0.381047	2.6842	5S_rRNA;5S_rRNA;5S_rRNA	ENSBTAG00000045894;ENSBTAG00000045844;ENSBTAG00000024311;ENSBTAG00000047122	ENSBTAG00000045894;ENSBTAG00000045844;ENSBTAG00000024311;ENSBTAG00000047122	5S_rRNA;5S_rRNA;5S_rRNA	0
4_18340001_18370000	4	18340001	18370000	29999	291.5	466	117	0.366112	2.78794	.	ENSBTAG00000046275	ENSBTAG00000046275	.	277753
9_13380001_13410000	9	13380001	13410000	29999	291.5	428	155	0.379604	2.68817	SLC17A5	ENSBTAG00000044053	ENSBTAG00000044053	SLC17A5	0
12_52430001_52520000	12	52430001	52520000	89999	292	92	492	0.513921	2.07489	;FBXL3;MYCBP2	ENSBTAG00000018846;ENSBTAG00000018848;ENSBTAG00000018851	ENSBTAG00000018846;ENSBTAG00000018848;ENSBTAG00000018851	;FBXL3;MYCBP2	0
X_49310001_49330000	X	49310001	49330000	19999	292	410	174	0.38471	2.65688	.	ENSBTAG00000032923	ENSBTAG00000032923	.	407023
5_28560001_28580000	5	28560001	28580000	19999	292.5	22	563	0.594682	1.87457	GALNT6	ENSBTAG00000017943	ENSBTAG00000017943	GALNT6	0
X_10590001_10620000	X	10590001	10620000	29999	292.5	257	328	0.426418	2.40597	.	ENSBTAG00000047940	ENSBTAG00000047940	.	0
X_136930001_136960000	X	136930001	136960000	29999	292.5	193	392	0.455831	2.29891	OFD1	ENSBTAG00000004461	ENSBTAG00000004461	OFD1	0
1_65830001_65890000	1	65830001	65890000	59999	293.5	490	97	0.360002	2.86849	FSTL1	ENSBTAG00000022155	ENSBTAG00000022155	FSTL1	27579
X_103190001_103240000	X	103190001	103240000	49999	293.5	73	514	0.534626	2.01897	.	ENSBTAG00000046770	ENSBTAG00000046770	.	9227
22_57280001_57300000	22	57280001	57300000	19999	294	586	2	0.313987	3.73671	TSEN2	ENSBTAG00000037980	ENSBTAG00000037980	TSEN2	0
X_72290001_72420000	X	72290001	72420000	129999	294	480	108	0.362554	2.82224	.	ENSBTAG00000002001	ENSBTAG00000002001	.	0
15_57770001_57790000	15	57770001	57790000	19999	294.5	507	82	0.353085	2.92983	SNORA5	ENSBTAG00000047903	ENSBTAG00000047903	SNORA5	40601
X_27640001_27670000	X	27640001	27670000	29999	295.5	4	587	0.683882	1.72525	.	ENSBTAG00000000997	ENSBTAG00000000997	.	571961
8_112780001_112810000	8	112780001	112810000	29999	296	555	37	0.331961	3.13723	DCDC2C	ENSBTAG00000038489	ENSBTAG00000038489	DCDC2C	0
6_26840001_26860000	6	26840001	26860000	19999	296.5	326	267	0.405725	2.48087	ADH4	ENSBTAG00000034139	ENSBTAG00000034139	ADH4	0
24_61180001_61200000	24	61180001	61200000	19999	297.5	167	428	0.466322	2.21907	KIAA1468	ENSBTAG00000016666	ENSBTAG00000016666	KIAA1468	0
5_52710001_52780000	5	52710001	52780000	69999	299	128	470	0.489715	2.11334	.	ENSBTAG00000040344	ENSBTAG00000040344	.	41141
12_36960001_36980000	12	36960001	36980000	19999	299.5	68	531	0.536694	1.96631	ATP12A	ENSBTAG00000014486	ENSBTAG00000014486	ATP12A	37510
10_84250001_84270000	10	84250001	84270000	19999	301	529	73	0.3423	2.96558	RGS6	ENSBTAG00000014189	ENSBTAG00000014189	RGS6	71226
X_69820001_69970000	X	69820001	69970000	149999	301	31	571	0.577637	1.82235	CYLC1	ENSBTAG00000047417	ENSBTAG00000047417	CYLC1	0
2_31160001_31190000	2	31160001	31190000	29999	301.5	126	477	0.49051	2.105	SCN3A	ENSBTAG00000019385	ENSBTAG00000019385	SCN3A	6566
4_1590001_1610000	4	1590001	1610000	19999	301.5	569	34	0.32753	3.1629	5S_rRNA	ENSBTAG00000045676	ENSBTAG00000045676	5S_rRNA	321340
9_84250001_84270000	9	84250001	84270000	19999	301.5	454	149	0.372085	2.69959	SHPRH	ENSBTAG00000008112	ENSBTAG00000008112	SHPRH	0
1_111920001_111940000	1	111920001	111940000	19999	302	518	86	0.348992	2.90928	SSR3	ENSBTAG00000018471	ENSBTAG00000018471	SSR3	56968
X_59480001_59530000	X	59480001	59530000	49999	302	101	503	0.503776	2.04821	.	ENSBTAG00000046030	ENSBTAG00000046030	.	107827
19_52090001_52120000	19	52090001	52120000	29999	302.5	444	161	0.374536	2.68267	TEPSIN;CEP131	ENSBTAG00000019972;ENSBTAG00000000875	ENSBTAG00000019972;ENSBTAG00000000875	TEPSIN;CEP131	0
X_26560001_26590000	X	26560001	26590000	29999	303	134	472	0.486861	2.11194	.	ENSBTAG00000045471	ENSBTAG00000045471	.	3695
1_64500001_64560000	1	64500001	64560000	59999	304	154	454	0.475444	2.14783	.	ENSBTAG00000014157	ENSBTAG00000014157	.	0
28_25870001_25890000	28	25870001	25890000	19999	304	228	380	0.437846	2.32198	HK1	ENSBTAG00000012380	ENSBTAG00000012380	HK1	0
11_91880001_91900000	11	91880001	91900000	19999	304.5	451	158	0.372525	2.68537	.	ENSBTAG00000039201	ENSBTAG00000039201	.	315374
X_29120001_29140000	X	29120001	29140000	19999	305	195	415	0.451948	2.25215	.	ENSBTAG00000047878	ENSBTAG00000047878	.	7112
X_29340001_29360000	X	29340001	29360000	19999	305	2	608	0.732155	1.49016	.	ENSBTAG00000045773	ENSBTAG00000045773	.	116965
10_15070001_15090000	10	15070001	15090000	19999	305.5	223	388	0.440068	2.30319	FEM1B	ENSBTAG00000008378	ENSBTAG00000008378	FEM1B	0
4_114750001_114770000	4	114750001	114770000	19999	305.5	554	57	0.332553	3.00801	WDR86	ENSBTAG00000006232	ENSBTAG00000006232	WDR86	0
24_27840001_27860000	24	27840001	27860000	19999	306	604	8	0.290499	3.55949	U6	ENSBTAG00000044228	ENSBTAG00000044228	U6	355721
27_970001_1000000	27	970001	1000000	29999	306	577	35	0.324466	3.15753	CSMD1	ENSBTAG00000009739	ENSBTAG00000009739	CSMD1	19178
21_28630001_28650000	21	28630001	28650000	19999	307	85	529	0.525176	1.96821	FAM189A1	ENSBTAG00000003435	ENSBTAG00000003435	FAM189A1	0
10_1140001_1160000	10	1140001	1160000	19999	307.5	328	287	0.405336	2.45514	APC	ENSBTAG00000018852	ENSBTAG00000018852	APC	0
10_94550001_94570000	10	94550001	94570000	19999	307.5	545	70	0.335509	2.9755	5S_rRNA	ENSBTAG00000045343	ENSBTAG00000045343	5S_rRNA	396149
12_18810001_18830000	12	18810001	18830000	19999	307.5	142	473	0.481282	2.11007	FNDC3A	ENSBTAG00000020681	ENSBTAG00000020681	FNDC3A	14597
16_8910001_8930000	16	8910001	8930000	19999	307.5	611	4	0.258092	3.68215	.	ENSBTAG00000020953	ENSBTAG00000020953	.	582153
4_26380001_26410000	4	26380001	26410000	29999	307.5	499	116	0.356166	2.7884	.	ENSBTAG00000014074	ENSBTAG00000014074	.	0
2_69890001_69910000	2	69890001	69910000	19999	308	431	185	0.378794	2.62928	.	ENSBTAG00000016785	ENSBTAG00000016785	.	0
X_55790001_55810000	X	55790001	55810000	19999	308	5	611	0.665544	1.38961	BEX5	ENSBTAG00000014670	ENSBTAG00000014670	BEX5	46791
12_29880001_29900000	12	29880001	29900000	19999	308.5	437	180	0.376667	2.6485	.	ENSBTAG00000016052	ENSBTAG00000016052	.	0
17_49230001_49250000	17	49230001	49250000	19999	308.5	593	24	0.307035	3.24929	GLT1D1	ENSBTAG00000020430	ENSBTAG00000020430	GLT1D1	0
28_24830001_24850000	28	24830001	24850000	19999	308.5	570	47	0.327289	3.06733	MYPN;ATOH7	ENSBTAG00000017509;ENSBTAG00000017521	ENSBTAG00000017509;ENSBTAG00000017521	MYPN;ATOH7	0
1_132190001_132220000	1	132190001	132220000	29999	309	353	265	0.399539	2.48228	CLDN18	ENSBTAG00000014589	ENSBTAG00000014589	CLDN18	0
1_80780001_80830000	1	80780001	80830000	49999	309	439	179	0.376158	2.6492	ST6GAL1	ENSBTAG00000010357	ENSBTAG00000010357	ST6GAL1	0
21_29560001_29600000	21	29560001	29600000	39999	309	541	77	0.336839	2.94888	PCSK6	ENSBTAG00000006675	ENSBTAG00000006675	PCSK6	0
3_38360001_38390000	3	38360001	38390000	29999	309	210	408	0.447129	2.26536	.	ENSBTAG00000015180	ENSBTAG00000015180	.	723552
3_57600001_57630000	3	57600001	57630000	29999	309	133	485	0.487601	2.08426	.	ENSBTAG00000016712	ENSBTAG00000016712	.	11519
X_83850001_83870000	X	83850001	83870000	19999	309	100	518	0.506082	2.01588	.	ENSBTAG00000045642	ENSBTAG00000045642	.	159852
1_59230001_59310000	1	59230001	59310000	79999	309.5	347	272	0.399906	2.47465	U6;DRD3	ENSBTAG00000042839;ENSBTAG00000002132	ENSBTAG00000042839;ENSBTAG00000002132	U6;DRD3	0
11_27470001_27490000	11	27470001	27490000	19999	309.5	215	404	0.446296	2.27837	U6	ENSBTAG00000042095	ENSBTAG00000042095	U6	0
12_58020001_58040000	12	58020001	58040000	19999	309.5	610	9	0.269066	3.53081	.	ENSBTAG00000047391	ENSBTAG00000047391	.	142496
12_29190001_29210000	12	29190001	29210000	19999	310	21	599	0.59487	1.63681	RXFP2	ENSBTAG00000015132	ENSBTAG00000015132	RXFP2	24959
11_32000001_32020000	11	32000001	32020000	19999	310.5	279	342	0.418498	2.3846	.	ENSBTAG00000046199	ENSBTAG00000046199	.	110133
16_27450001_27470000	16	27450001	27470000	19999	310.5	606	15	0.288925	3.38282	SUSD4	ENSBTAG00000020989	ENSBTAG00000020989	SUSD4	0
X_93890001_93920000	X	93890001	93920000	29999	310.5	163	458	0.468527	2.13998	BMP15	ENSBTAG00000045782	ENSBTAG00000045782	BMP15	51184
12_12570001_12590000	12	12570001	12590000	19999	311	204	418	0.44842	2.24837	AKAP11	ENSBTAG00000014752	ENSBTAG00000014752	AKAP11	74029
19_2960001_2980000	19	2960001	2980000	19999	311	590	32	0.311492	3.1674	.	ENSBTAG00000010674	ENSBTAG00000010674	.	447683
25_14900001_14920000	25	14900001	14920000	19999	311.5	609	14	0.274381	3.43357	.	ENSBTAG00000017759	ENSBTAG00000017759	.	197260
12_89840001_89870000	12	89840001	89870000	29999	312	524	100	0.347152	2.85557	.	ENSBTAG00000047887	ENSBTAG00000047887	.	160
5_103680001_103720000	5	103680001	103720000	39999	312	165	459	0.467654	2.13899	.	ENSBTAG00000037743	ENSBTAG00000037743	.	0
5_36260001_36290000	5	36260001	36290000	29999	312	583	41	0.319388	3.09867	TMEM117	ENSBTAG00000032148	ENSBTAG00000032148	TMEM117	0
8_104250001_104270000	8	104250001	104270000	19999	312	320	304	0.406661	2.43907	RNF183	ENSBTAG00000004572	ENSBTAG00000004572	RNF183	2027
16_8300001_8320000	16	8300001	8320000	19999	312.5	600	25	0.300974	3.24455	.	ENSBTAG00000025113	ENSBTAG00000025113	.	56522
22_17890001_17910000	22	17890001	17910000	19999	312.5	302	323	0.413003	2.41037	SSUH2	ENSBTAG00000005433	ENSBTAG00000005433	SSUH2	0
24_1_20000	24	1	20000	19999	312.5	572	53	0.326713	3.02922	.	ENSBTAG00000013809	ENSBTAG00000013809	.	194968
X_32940001_32960000	X	32940001	32960000	19999	312.5	230	395	0.436746	2.29268	TMEM185A	ENSBTAG00000006818	ENSBTAG00000006818	TMEM185A	0
X_46010001_46030000	X	46010001	46030000	19999	312.5	16	609	0.614092	1.44239	.	ENSBTAG00000022339	ENSBTAG00000022339	.	26634
X_70160001_70240000	X	70160001	70240000	79999	312.5	46	579	0.562512	1.78736	.	ENSBTAG00000048206	ENSBTAG00000048206	.	116125
14_37660001_37680000	14	37660001	37680000	19999	313.5	596	31	0.305862	3.17363	TRPA1	ENSBTAG00000002062	ENSBTAG00000002062	TRPA1	41677
X_70080001_70110000	X	70080001	70110000	29999	313.5	27	600	0.582051	1.62899	CYLC1	ENSBTAG00000047417	ENSBTAG00000047417	CYLC1	146450
5_27380001_27430000	5	27380001	27430000	49999	314.5	419	210	0.382196	2.58967	KRT77;KRT1	ENSBTAG00000045770;ENSBTAG00000046089	ENSBTAG00000045770;ENSBTAG00000046089	KRT77;KRT1	0
X_54760001_54780000	X	54760001	54780000	19999	315	20	610	0.602292	1.43696	NOX1	ENSBTAG00000016761	ENSBTAG00000016761	NOX1	55019
22_59890001_59910000	22	59890001	59910000	19999	315.5	71	560	0.535158	1.88653	.	ENSBTAG00000030941	ENSBTAG00000030941	.	6190
12_66920001_66950000	12	66920001	66950000	29999	316	350	282	0.399639	2.46151	GPC5	ENSBTAG00000008708	ENSBTAG00000008708	GPC5	0
X_131690001_131720000	X	131690001	131720000	29999	316	25	607	0.585241	1.54909	ADGRG2	ENSBTAG00000000576	ENSBTAG00000000576	ADGRG2	0
11_38970001_38990000	11	38970001	38990000	19999	317	576	58	0.324939	3.00241	CCDC85A	ENSBTAG00000012394	ENSBTAG00000012394	CCDC85A	41229
15_57940001_57970000	15	57940001	57970000	29999	317	150	484	0.47702	2.0858	ANO3	ENSBTAG00000021855	ENSBTAG00000021855	ANO3	0
11_92010001_92040000	11	92010001	92040000	29999	317.5	470	165	0.365617	2.67014	.	ENSBTAG00000039201	ENSBTAG00000039201	.	175374
12_14790001_14810000	12	14790001	14810000	19999	318.5	84	553	0.527188	1.91075	.	ENSBTAG00000046664	ENSBTAG00000046664	.	33776
3_20020001_20050000	3	20020001	20050000	29999	318.5	55	582	0.55136	1.76147	CTSS	ENSBTAG00000017135	ENSBTAG00000017135	CTSS	0
X_73580001_73600000	X	73580001	73600000	19999	318.5	63	574	0.542474	1.80534	U6	ENSBTAG00000046475	ENSBTAG00000046475	U6	83358
12_64110001_64140000	12	64110001	64140000	29999	319	391	247	0.390987	2.51983	U6	ENSBTAG00000047066	ENSBTAG00000047066	U6	57136
X_46240001_46260000	X	46240001	46260000	19999	319	36	602	0.573208	1.61843	.	ENSBTAG00000022306	ENSBTAG00000022306	.	46538
8_7430001_7460000	8	7430001	7460000	29999	319.5	362	277	0.397291	2.46909	FDFT1	ENSBTAG00000012432	ENSBTAG00000012432	FDFT1	0
X_52670001_52690000	X	52670001	52690000	19999	319.5	319	320	0.406972	2.41482	.	ENSBTAG00000009457	ENSBTAG00000009457	.	103107
12_48330001_48350000	12	48330001	48350000	19999	321	568	74	0.327585	2.96283	U6	ENSBTAG00000042943	ENSBTAG00000042943	U6	143159
15_37170001_37190000	15	37170001	37190000	19999	321	497	145	0.356918	2.70775	SOX6	ENSBTAG00000044185	ENSBTAG00000044185	SOX6	87641
16_300001_320000	16	300001	320000	19999	321	599	43	0.300986	3.09169	.	ENSBTAG00000035659	ENSBTAG00000035659	.	1767
3_81020001_81060000	3	81020001	81060000	39999	321	255	387	0.42676	2.30509	RAVER2	ENSBTAG00000030686	ENSBTAG00000030686	RAVER2	0
24_51670001_51700000	24	51670001	51700000	29999	322.5	584	61	0.318002	2.99552	U6	ENSBTAG00000045085	ENSBTAG00000045085	U6	356170
14_83820001_83840000	14	83820001	83840000	19999	323.5	602	45	0.298719	3.08213	DEPTOR	ENSBTAG00000015341	ENSBTAG00000015341	DEPTOR	36232
12_51390001_51410000	12	51390001	51410000	19999	324	478	170	0.363005	2.6653	U6	ENSBTAG00000042089	ENSBTAG00000042089	U6	18084
X_73350001_73370000	X	73350001	73370000	19999	325	44	606	0.56294	1.56316	SNRPE	ENSBTAG00000039066	ENSBTAG00000039066	SNRPE	113320
5_112440001_112480000	5	112440001	112480000	39999	325.5	194	457	0.455183	2.14011	SNORA33	ENSBTAG00000042762	ENSBTAG00000042762	SNORA33	19442
15_15390001_15410000	15	15390001	15410000	19999	326	608	44	0.283894	3.0903	SESN3	ENSBTAG00000004034	ENSBTAG00000004034	SESN3	92203
5_94930001_94960000	5	94930001	94960000	29999	326	581	71	0.321564	2.97314	PTPRO	ENSBTAG00000006256	ENSBTAG00000006256	PTPRO	48584
9_10310001_10340000	9	10310001	10340000	29999	326	374	278	0.394066	2.46649	B3GAT2	ENSBTAG00000020817	ENSBTAG00000020817	B3GAT2	8826
X_32330001_32360000	X	32330001	32360000	29999	326	97	555	0.507361	1.9045	.	ENSBTAG00000045540	ENSBTAG00000045540	.	0
12_13770001_13800000	12	13770001	13800000	29999	326.5	213	440	0.446778	2.19098	ENOX1	ENSBTAG00000012434	ENSBTAG00000012434	ENOX1	135382
22_42560001_42590000	22	42560001	42590000	29999	326.5	548	105	0.334556	2.8332	5S_rRNA	ENSBTAG00000045313	ENSBTAG00000045313	5S_rRNA	10680
3_89640001_89660000	3	89640001	89660000	19999	326.5	272	381	0.419942	2.32129	DAB1	ENSBTAG00000013802	ENSBTAG00000013802	DAB1	0
X_46730001_46750000	X	46730001	46750000	19999	326.5	56	597	0.551244	1.66127	.	ENSBTAG00000014634	ENSBTAG00000014634	.	278835
X_44210001_44230000	X	44210001	44230000	19999	327	50	604	0.556062	1.57791	U6	ENSBTAG00000046895	ENSBTAG00000046895	U6	92144
X_55860001_55880000	X	55860001	55880000	19999	327	59	595	0.544965	1.67483	BEX5	ENSBTAG00000014670	ENSBTAG00000014670	BEX5	924
1_111820001_111850000	1	111820001	111850000	29999	327.5	281	374	0.417759	2.3289	TIPARP	ENSBTAG00000012120	ENSBTAG00000012120	TIPARP	0
X_46590001_46610000	X	46590001	46610000	19999	327.5	54	601	0.552368	1.62504	.	ENSBTAG00000022306	ENSBTAG00000022306	.	281809
X_52210001_52250000	X	52210001	52250000	39999	328	122	534	0.491837	1.95994	.	ENSBTAG00000039351	ENSBTAG00000039351	.	22421
29_42970001_42990000	29	42970001	42990000	19999	328.5	357	300	0.398196	2.44214	MACROD1	ENSBTAG00000017181	ENSBTAG00000017181	MACROD1	0
4_59340001_59360000	4	59340001	59360000	19999	329	312	346	0.409625	2.37056	SNORA20	ENSBTAG00000042183	ENSBTAG00000042183	SNORA20	191833
X_24820001_24840000	X	24820001	24840000	19999	329	77	581	0.529596	1.77616	.	ENSBTAG00000018098	ENSBTAG00000018098	.	80741
10_60310001_60330000	10	60310001	60330000	19999	330	598	62	0.302786	2.99431	SLC27A2	ENSBTAG00000004303	ENSBTAG00000004303	SLC27A2	34004
11_49180001_49210000	11	49180001	49210000	29999	330	96	564	0.510338	1.87416	USP39	ENSBTAG00000010691	ENSBTAG00000010691	USP39	0
5_105710001_105740000	5	105710001	105740000	29999	330	310	350	0.410181	2.36462	KCNA6	ENSBTAG00000047191	ENSBTAG00000047191	KCNA6	22455
5_28180001_28260000	5	28180001	28260000	79999	330	171	489	0.464749	2.08069	FIGNL2;SCN8A	ENSBTAG00000002673;ENSBTAG00000021339	ENSBTAG00000002673;ENSBTAG00000021339	FIGNL2;SCN8A	0
11_33500001_33520000	11	33500001	33520000	19999	330.5	601	60	0.299846	2.99797	.	ENSBTAG00000014072	ENSBTAG00000014072	.	150795
11_50530001_50550000	11	50530001	50550000	19999	330.5	235	426	0.434934	2.22333	5S_rRNA	ENSBTAG00000037167	ENSBTAG00000037167	5S_rRNA	9388
2_70810001_70840000	2	70810001	70840000	29999	330.5	93	568	0.512988	1.84195	EN1	ENSBTAG00000021494	ENSBTAG00000021494	EN1	132738
X_31530001_31550000	X	31530001	31550000	19999	330.5	78	583	0.528611	1.76026	AFF2	ENSBTAG00000020750	ENSBTAG00000020750	AFF2	0
11_34220001_34290000	11	34220001	34290000	69999	331	214	448	0.446617	2.16102	.	ENSBTAG00000027786	ENSBTAG00000027786	.	738764
24_30820001_30840000	24	30820001	30840000	19999	331.5	531	132	0.341205	2.73676	TAF4B	ENSBTAG00000004257	ENSBTAG00000004257	TAF4B	10955
11_62880001_62910000	11	62880001	62910000	29999	332	91	573	0.514796	1.8079	AFTPH	ENSBTAG00000009299	ENSBTAG00000009299	AFTPH	1414
11_8960001_8980000	11	8960001	8980000	19999	332	293	371	0.414091	2.33082	MRPS9	ENSBTAG00000006150	ENSBTAG00000006150	MRPS9	141670
17_19020001_19040000	17	19020001	19040000	19999	332	465	199	0.366363	2.61321	U6	ENSBTAG00000042152	ENSBTAG00000042152	U6	13385
X_46330001_46350000	X	46330001	46350000	19999	332	66	598	0.538049	1.64358	.	ENSBTAG00000022306	ENSBTAG00000022306	.	21809
X_73260001_73280000	X	73260001	73280000	19999	332.5	60	605	0.544757	1.5706	SNRPE	ENSBTAG00000039066	ENSBTAG00000039066	SNRPE	23320
5_52520001_52540000	5	52520001	52540000	19999	333.5	530	137	0.341879	2.72733	.	ENSBTAG00000040344	ENSBTAG00000040344	.	281141
10_44330001_44350000	10	44330001	44350000	19999	334	588	80	0.313847	2.93365	FRMD6	ENSBTAG00000031707	ENSBTAG00000031707	FRMD6	0
11_26050001_26070000	11	26050001	26070000	19999	334	605	63	0.289842	2.99265	PLEKHH2	ENSBTAG00000032521	ENSBTAG00000032521	PLEKHH2	0
5_53050001_53070000	5	53050001	53070000	19999	334	365	303	0.396424	2.43959	.	ENSBTAG00000040344	ENSBTAG00000040344	.	228481
X_99270001_99290000	X	99270001	99290000	19999	334	65	603	0.540574	1.60041	.	ENSBTAG00000013260	ENSBTAG00000013260	.	150294
10_38090001_38110000	10	38090001	38110000	19999	334.5	238	431	0.434579	2.21005	.	ENSBTAG00000039789	ENSBTAG00000039789	.	0
5_13630001_13650000	5	13630001	13650000	19999	335	561	109	0.330364	2.80855	.	ENSBTAG00000014765	ENSBTAG00000014765	.	106351
11_38350001_38380000	11	38350001	38380000	29999	335.5	114	557	0.496881	1.9008	EFEMP1	ENSBTAG00000017448	ENSBTAG00000017448	EFEMP1	0
22_14300001_14320000	22	14300001	14320000	19999	335.5	607	64	0.288497	2.98946	SNORD36	ENSBTAG00000043190	ENSBTAG00000043190	SNORD36	86301
12_90630001_90660000	12	90630001	90660000	29999	336	443	229	0.374915	2.55276	GRTP1	ENSBTAG00000010246	ENSBTAG00000010246	GRTP1	0
7_4300001_4330000	7	4300001	4330000	29999	336	377	295	0.39323	2.44564	UPF1	ENSBTAG00000020922	ENSBTAG00000020922	UPF1	208
17_5230001_5250000	17	5230001	5250000	19999	336.5	582	91	0.319716	2.88698	.	ENSBTAG00000046300	ENSBTAG00000046300	.	3155
X_132300001_132320000	X	132300001	132320000	19999	336.5	98	575	0.507117	1.80449	SNORD112	ENSBTAG00000044666	ENSBTAG00000044666	SNORD112	0
X_94000001_94020000	X	94000001	94020000	19999	336.5	83	590	0.527301	1.71174	BMP15	ENSBTAG00000045782	ENSBTAG00000045782	BMP15	22193
4_30430001_30450000	4	30430001	30450000	19999	337	430	244	0.378869	2.522	DNAH11	ENSBTAG00000013078	ENSBTAG00000013078	DNAH11	0
12_51270001_51290000	12	51270001	51290000	19999	337.5	416	259	0.383113	2.50102	U2	ENSBTAG00000045253	ENSBTAG00000045253	U2	0
25_14450001_14470000	25	14450001	14470000	19999	337.5	82	593	0.527594	1.69768	ABCC1	ENSBTAG00000021090	ENSBTAG00000021090	ABCC1	0
4_27520001_27540000	4	27520001	27540000	19999	338	146	530	0.478415	1.96704	HDAC9	ENSBTAG00000003808	ENSBTAG00000003808	HDAC9	62905
20_68240001_68260000	20	68240001	68260000	19999	338.5	578	99	0.324225	2.86111	SNORA25	ENSBTAG00000045462	ENSBTAG00000045462	SNORA25	51020
3_38450001_38480000	3	38450001	38480000	29999	338.5	473	204	0.364384	2.60038	.	ENSBTAG00000015180	ENSBTAG00000015180	.	633552
19_23580001_23610000	19	23580001	23610000	29999	339	585	93	0.314286	2.88155	RTN4RL1	ENSBTAG00000012302	ENSBTAG00000012302	RTN4RL1	19336
24_46840001_46870000	24	46840001	46870000	29999	339.5	522	157	0.347215	2.68695	ST8SIA5	ENSBTAG00000001770	ENSBTAG00000001770	ST8SIA5	15279
1_153660001_153680000	1	153660001	153680000	19999	340	592	88	0.309333	2.89827	.	ENSBTAG00000021906	ENSBTAG00000021906	.	112675
X_57770001_57790000	X	57770001	57790000	19999	340	143	537	0.480188	1.94998	GLRA4	ENSBTAG00000003320	ENSBTAG00000003320	GLRA4	0
22_44240001_44260000	22	44240001	44260000	19999	340.5	551	130	0.333946	2.74708	.	ENSBTAG00000020802	ENSBTAG00000020802	.	0
X_25330001_25350000	X	25330001	25350000	19999	341	174	508	0.464	2.03018	.	ENSBTAG00000008226	ENSBTAG00000008226	.	64891
24_30690001_30710000	24	30690001	30710000	19999	341.5	339	344	0.401586	2.38252	KCTD1	ENSBTAG00000014259	ENSBTAG00000014259	KCTD1	0
1_8580001_8600000	1	8580001	8600000	19999	342	550	134	0.333984	2.72881	SNORA51	ENSBTAG00000042331	ENSBTAG00000042331	SNORA51	52130
13_77620001_77640000	13	77620001	77640000	19999	342	395	289	0.389075	2.45237	PREX1	ENSBTAG00000015609	ENSBTAG00000015609	PREX1	0
29_47200001_47220000	29	47200001	47220000	19999	342	90	594	0.515883	1.69207	SNORD14	ENSBTAG00000042733	ENSBTAG00000042733	SNORD14	67568
1_156840001_156860000	1	156840001	156860000	19999	342.5	595	90	0.305939	2.88973	SATB1	ENSBTAG00000021158	ENSBTAG00000021158	SATB1	309740
3_57510001_57530000	3	57510001	57530000	19999	342.5	105	580	0.501642	1.77853	.	ENSBTAG00000021501	ENSBTAG00000021501	.	0
5_53480001_53500000	5	53480001	53500000	19999	342.5	539	146	0.337006	2.70307	SLC16A7	ENSBTAG00000021287	ENSBTAG00000021287	SLC16A7	487909
X_136830001_136850000	X	136830001	136850000	19999	342.5	557	128	0.331671	2.75016	GPM6B	ENSBTAG00000009260	ENSBTAG00000009260	GPM6B	22591
1_30130001_30150000	1	30130001	30150000	19999	343	594	92	0.306926	2.88511	.	ENSBTAG00000046383	ENSBTAG00000046383	.	150687
18_39750001_39780000	18	39750001	39780000	29999	343	405	281	0.385921	2.46228	.	ENSBTAG00000032018;ENSBTAG00000023617	ENSBTAG00000032018;ENSBTAG00000023617	.	0
X_111380001_111400000	X	111380001	111400000	19999	343	219	467	0.442251	2.11904	.	ENSBTAG00000045660	ENSBTAG00000045660	.	0
25_29140001_29170000	25	29140001	29170000	29999	343.5	211	476	0.446851	2.10575	CALN1	ENSBTAG00000043969	ENSBTAG00000043969	CALN1	0
5_113190001_113230000	5	113190001	113230000	39999	343.5	192	495	0.456094	2.0675	DESI1;XRCC6	ENSBTAG00000047942;ENSBTAG00000006103	ENSBTAG00000047942;ENSBTAG00000006103	DESI1;XRCC6	0
11_27960001_28000000	11	27960001	28000000	39999	344	289	399	0.416203	2.28749	PRKCE	ENSBTAG00000020614	ENSBTAG00000020614	PRKCE	0
X_35300001_35320000	X	35300001	35320000	19999	344	99	589	0.506277	1.71752	GABRQ	ENSBTAG00000013002	ENSBTAG00000013002	GABRQ	0
24_13550001_13570000	24	13550001	13570000	19999	344.5	475	214	0.364118	2.58577	.	ENSBTAG00000045568	ENSBTAG00000045568	.	471741
X_106460001_106490000	X	106460001	106490000	29999	345	222	468	0.440398	2.11887	PPP1R2P9	ENSBTAG00000037883	ENSBTAG00000037883	PPP1R2P9	194281
X_29520001_29540000	X	29520001	29540000	19999	345	170	520	0.465891	2.01104	.	ENSBTAG00000045773	ENSBTAG00000045773	.	42318
5_105820001_105840000	5	105820001	105840000	19999	346	521	171	0.347755	2.66518	GALNT8	ENSBTAG00000017378	ENSBTAG00000017378	GALNT8	0
7_35430001_35450000	7	35430001	35450000	19999	346	409	283	0.385085	2.45972	5S_rRNA	ENSBTAG00000043791	ENSBTAG00000043791	5S_rRNA	5093
14_71820001_71840000	14	71820001	71840000	19999	346.5	124	569	0.491152	1.83182	INTS8	ENSBTAG00000004902	ENSBTAG00000004902	INTS8	0
28_26040001_26060000	28	26040001	26060000	19999	347	175	519	0.463826	2.01429	NEUROG3	ENSBTAG00000006431	ENSBTAG00000006431	NEUROG3	3128
8_51390001_51410000	8	51390001	51410000	19999	347	511	183	0.351956	2.63123	CARNMT1	ENSBTAG00000008204	ENSBTAG00000008204	CARNMT1	6189
X_47050001_47120000	X	47050001	47120000	69999	347	118	576	0.493668	1.80258	.	ENSBTAG00000014634	ENSBTAG00000014634	.	20137
18_41080001_41100000	18	41080001	41100000	19999	347.5	552	143	0.333922	2.71248	ZNF536	ENSBTAG00000007262	ENSBTAG00000007262	ZNF536	16113
15_26860001_26880000	15	26860001	26880000	19999	348	372	324	0.394844	2.41033	CADM1	ENSBTAG00000000977	ENSBTAG00000000977	CADM1	408493
X_105080001_105100000	X	105080001	105100000	19999	348	112	584	0.499379	1.75294	NDP	ENSBTAG00000012623	ENSBTAG00000012623	NDP	24226
X_34450001_34470000	X	34450001	34470000	19999	348	104	592	0.501719	1.70353	CNGA2	ENSBTAG00000020725	ENSBTAG00000020725	CNGA2	0
X_95880001_95900000	X	95880001	95900000	19999	348.5	106	591	0.5012	1.70503	GPR173	ENSBTAG00000017767	ENSBTAG00000017767	GPR173	33520
X_107630001_107650000	X	107630001	107650000	19999	349	249	449	0.429948	2.15739	DDX3X	ENSBTAG00000035907	ENSBTAG00000035907	DDX3X	28777
12_16990001_17010000	12	16990001	17010000	19999	349.5	415	284	0.383626	2.45836	HTR2A	ENSBTAG00000013498	ENSBTAG00000013498	HTR2A	100721
6_26910001_26930000	6	26910001	26930000	19999	349.5	177	522	0.463566	1.99674	ADH5;METAP1	ENSBTAG00000016007;ENSBTAG00000016004	ENSBTAG00000016007;ENSBTAG00000016004	ADH5;METAP1	0
15_39200001_39220000	15	39200001	39220000	19999	350	330	370	0.404599	2.33152	SPON1	ENSBTAG00000009150	ENSBTAG00000009150	SPON1	0
25_27390001_27410000	25	27390001	27410000	19999	350	321	379	0.406527	2.32332	STX1B	ENSBTAG00000002349	ENSBTAG00000002349	STX1B	0
9_98830001_98850000	9	98830001	98850000	19999	350	589	111	0.313703	2.80531	PARK2	ENSBTAG00000018996	ENSBTAG00000018996	PARK2	0
19_48700001_48720000	19	48700001	48720000	19999	350.5	503	198	0.35376	2.61555	DDX42;FTSJ3	ENSBTAG00000021058;ENSBTAG00000021060	ENSBTAG00000021058;ENSBTAG00000021060	DDX42;FTSJ3	0
22_59770001_59790000	22	59770001	59790000	19999	350.5	338	363	0.40167	2.34061	COPG1	ENSBTAG00000013212	ENSBTAG00000013212	COPG1	9131
X_61660001_61720000	X	61660001	61720000	59999	351	485	217	0.361004	2.57856	COL4A5	ENSBTAG00000014575	ENSBTAG00000014575	COL4A5	0
X_2360001_2380000	X	2360001	2380000	19999	351.5	115	588	0.496659	1.72334	WDR44	ENSBTAG00000018697	ENSBTAG00000018697	WDR44	30020
X_44730001_44750000	X	44730001	44750000	19999	352	138	566	0.484967	1.84731	.	ENSBTAG00000019407	ENSBTAG00000019407	.	38869
3_84590001_84610000	3	84590001	84610000	19999	353	159	547	0.472113	1.92016	TM2D1	ENSBTAG00000017161	ENSBTAG00000017161	TM2D1	49814
4_9970001_9990000	4	9970001	9990000	19999	353	567	139	0.328122	2.72456	CDK6	ENSBTAG00000044023	ENSBTAG00000044023	CDK6	0
X_106940001_106960000	X	106940001	106960000	19999	353	141	565	0.482673	1.86603	U6	ENSBTAG00000045107	ENSBTAG00000045107	U6	0
21_59990001_60010000	21	59990001	60010000	19999	353.5	597	110	0.304915	2.80767	.	ENSBTAG00000046540	ENSBTAG00000046540	.	159576
21_7760001_7780000	21	7760001	7780000	19999	353.5	603	104	0.298355	2.83331	TTC23;SYNM	ENSBTAG00000011185;ENSBTAG00000011752	ENSBTAG00000011185;ENSBTAG00000011752	TTC23;SYNM	0
12_26830001_26850000	12	26830001	26850000	19999	354	203	505	0.4486	2.03695	NBEA	ENSBTAG00000022991	ENSBTAG00000022991	NBEA	468581
12_37040001_37060000	12	37040001	37060000	19999	354	185	523	0.457093	1.99318	ATP12A	ENSBTAG00000014486	ENSBTAG00000014486	ATP12A	117510
X_83360001_83380000	X	83360001	83380000	19999	354.5	379	330	0.393112	2.40179	HDAC8	ENSBTAG00000046092	ENSBTAG00000046092	HDAC8	0
16_30450001_30480000	16	30450001	30480000	29999	355	231	479	0.436624	2.09781	.	ENSBTAG00000019339	ENSBTAG00000019339	.	0
X_48480001_48500000	X	48480001	48500000	19999	355	151	559	0.476576	1.89547	U6atac	ENSBTAG00000048028	ENSBTAG00000048028	U6atac	0
1_113860001_113890000	1	113860001	113890000	29999	355.5	160	551	0.470338	1.91378	GPR149	ENSBTAG00000006147	ENSBTAG00000006147	GPR149	254239
28_26460001_26480000	28	26460001	26480000	19999	356	471	241	0.365467	2.52511	H2AFY2	ENSBTAG00000001163	ENSBTAG00000001163	H2AFY2	0
3_36630001_36660000	3	36630001	36660000	29999	357	173	541	0.464107	1.94245	.	ENSBTAG00000031401	ENSBTAG00000031401	.	82734
25_40020001_40040000	25	40020001	40040000	19999	357.5	575	140	0.325497	2.72105	SDK1	ENSBTAG00000004035	ENSBTAG00000004035	SDK1	0
3_54800001_54820000	3	54800001	54820000	19999	357.5	476	239	0.363877	2.53574	.	ENSBTAG00000024272	ENSBTAG00000024272	.	0
X_135570001_135590000	X	135570001	135590000	19999	359.5	482	237	0.361684	2.53788	ASB9	ENSBTAG00000009198	ENSBTAG00000009198	ASB9	66477
X_23220001_23240000	X	23220001	23240000	19999	360.5	125	596	0.491044	1.66552	ATP11C	ENSBTAG00000016484	ENSBTAG00000016484	ATP11C	0
12_37150001_37170000	12	37150001	37170000	19999	361	172	550	0.464431	1.91391	ATP12A	ENSBTAG00000014486	ENSBTAG00000014486	ATP12A	227510
13_39180001_39220000	13	39180001	39220000	39999	361	197	525	0.451456	1.98222	SLC24A3	ENSBTAG00000011882	ENSBTAG00000011882	SLC24A3	0
16_8160001_8180000	16	8160001	8180000	19999	361	501	221	0.355152	2.5694	.	ENSBTAG00000044933	ENSBTAG00000044933	.	61153
24_40280001_40300000	24	40280001	40300000	19999	361	269	453	0.421689	2.15261	ARHGAP28	ENSBTAG00000019036	ENSBTAG00000019036	ARHGAP28	8477
7_35890001_35910000	7	35890001	35910000	19999	361	452	270	0.372386	2.47614	TNFAIP8	ENSBTAG00000014551	ENSBTAG00000014551	TNFAIP8	31385
2_122670001_122690000	2	122670001	122690000	19999	361.5	396	327	0.389017	2.40784	TINAGL1	ENSBTAG00000013235	ENSBTAG00000013235	TINAGL1	0
25_40480001_40500000	25	40480001	40500000	19999	361.5	587	136	0.313985	2.72741	SDK1	ENSBTAG00000004035	ENSBTAG00000004035	SDK1	293300
5_54260001_54340000	5	54260001	54340000	79999	361.5	559	164	0.330848	2.67616	SLC16A7	ENSBTAG00000021287	ENSBTAG00000021287	SLC16A7	45203
2_9910001_9930000	2	9910001	9930000	19999	363	411	315	0.384326	2.42453	ZC3H15	ENSBTAG00000021762	ENSBTAG00000021762	ZC3H15	39752
X_104980001_105000000	X	104980001	105000000	19999	363	191	535	0.45623	1.95369	NDP	ENSBTAG00000012623	ENSBTAG00000012623	NDP	124226
X_30490001_30510000	X	30490001	30510000	19999	363	263	463	0.424265	2.13044	U6	ENSBTAG00000043320	ENSBTAG00000043320	U6	83296
X_54830001_54850000	X	54830001	54850000	19999	363.5	199	528	0.450542	1.97215	XKRX	ENSBTAG00000005378	ENSBTAG00000005378	XKRX	1532
4_29820001_29890000	4	29820001	29890000	69999	364	298	430	0.413495	2.21069	SP8	ENSBTAG00000002604	ENSBTAG00000002604	SP8	222194
X_101710001_101750000	X	101710001	101750000	39999	365	176	554	0.463706	1.9066	ARHGEF9	ENSBTAG00000012729	ENSBTAG00000012729	ARHGEF9	0
4_21630001_21650000	4	21630001	21650000	19999	365.5	169	562	0.466056	1.88145	5S_rRNA	ENSBTAG00000043674	ENSBTAG00000043674	5S_rRNA	95668
X_86030001_86050000	X	86030001	86050000	19999	365.5	179	552	0.461724	1.91369	EDA	ENSBTAG00000012543	ENSBTAG00000012543	EDA	0
1_115610001_115630000	1	115610001	115630000	19999	366	591	141	0.309516	2.7194	U6	ENSBTAG00000046577	ENSBTAG00000046577	U6	33236
1_80710001_80730000	1	80710001	80730000	19999	366	519	213	0.348726	2.58676	RTP1	ENSBTAG00000012706	ENSBTAG00000012706	RTP1	34019
3_18140001_18160000	3	18140001	18160000	19999	366	305	427	0.412201	2.21914	C1orf68	ENSBTAG00000046138	ENSBTAG00000046138	C1orf68	30907
17_16230001_16250000	17	16230001	16250000	19999	366.5	484	249	0.361105	2.51908	IL15	ENSBTAG00000018200	ENSBTAG00000018200	IL15	97925
9_12310001_12330000	9	12310001	12330000	19999	366.5	412	321	0.384319	2.41411	KCNQ5	ENSBTAG00000007791	ENSBTAG00000007791	KCNQ5	367727
13_78960001_78980000	13	78960001	78980000	19999	367	474	260	0.3642	2.49758	TMEM189	ENSBTAG00000010135	ENSBTAG00000010135	TMEM189	52542
X_23830001_23850000	X	23830001	23850000	19999	367	149	585	0.477159	1.74951	.	ENSBTAG00000002427	ENSBTAG00000002427	.	0
2_73880001_73900000	2	73880001	73900000	19999	367.5	479	256	0.362566	2.50493	TSN	ENSBTAG00000006059	ENSBTAG00000006059	TSN	46510
3_20130001_20150000	3	20130001	20150000	19999	367.5	157	578	0.475068	1.79084	ENSA	ENSBTAG00000007123	ENSBTAG00000007123	ENSA	0
5_114650001_114670000	5	114650001	114670000	19999	367.5	290	445	0.415401	2.17282	SCUBE1	ENSBTAG00000011275	ENSBTAG00000011275	SCUBE1	0
21_40480001_40500000	21	40480001	40500000	19999	368	549	187	0.33444	2.62623	PRKD1	ENSBTAG00000012789	ENSBTAG00000012789	PRKD1	28795
22_54150001_54170000	22	54150001	54170000	19999	368	376	360	0.39331	2.34488	SLC6A20	ENSBTAG00000031340	ENSBTAG00000031340	SLC6A20	0
X_25630001_25650000	X	25630001	25650000	19999	369	152	586	0.476454	1.7346	MGC148328	ENSBTAG00000045940	ENSBTAG00000045940	MGC148328	184326
16_45890001_45910000	16	45890001	45910000	19999	370	534	206	0.339219	2.59895	SLC45A1	ENSBTAG00000001401	ENSBTAG00000001401	SLC45A1	0
19_24800001_24820000	19	24800001	24820000	19999	371	304	438	0.412379	2.19277	;SPATA22	ENSBTAG00000032457;ENSBTAG00000015763	ENSBTAG00000032457;ENSBTAG00000015763	;SPATA22	0
29_26290001_26310000	29	26290001	26310000	19999	371	261	481	0.424537	2.09131	PTPN5	ENSBTAG00000020257	ENSBTAG00000020257	PTPN5	0
9_28790001_28810000	9	28790001	28810000	19999	371	457	285	0.371097	2.45697	SMPDL3A	ENSBTAG00000021587	ENSBTAG00000021587	SMPDL3A	1578
10_98560001_98580000	10	98560001	98580000	19999	371.5	546	197	0.334682	2.61648	FLRT2	ENSBTAG00000021393	ENSBTAG00000021393	FLRT2	225961
11_40040001_40060000	11	40040001	40060000	19999	372	382	362	0.392124	2.3423	VRK2	ENSBTAG00000033801	ENSBTAG00000033801	VRK2	488044
12_20680001_20700000	12	20680001	20700000	19999	372	487	257	0.360648	2.50352	FAM124A	ENSBTAG00000046408	ENSBTAG00000046408	FAM124A	4476
4_26860001_26880000	4	26860001	26880000	19999	372	542	202	0.336495	2.60274	U6atac	ENSBTAG00000044780	ENSBTAG00000044780	U6atac	141322
6_51740001_51760000	6	51740001	51760000	19999	372.5	274	471	0.41942	2.11269	PCDH7	ENSBTAG00000000061	ENSBTAG00000000061	PCDH7	0
21_44340001_44360000	21	44340001	44360000	19999	373.5	493	254	0.358516	2.51313	.	ENSBTAG00000037302	ENSBTAG00000037302	.	79576
22_46290001_46310000	22	46290001	46310000	19999	373.5	306	441	0.411662	2.18711	CACNA2D3	ENSBTAG00000013117	ENSBTAG00000013117	CACNA2D3	170006
7_17120001_17150000	7	17120001	17150000	29999	373.5	547	200	0.334644	2.60771	ELOF1;ACP5	ENSBTAG00000038151;ENSBTAG00000004826	ENSBTAG00000038151;ENSBTAG00000004826	ELOF1;ACP5	0
11_50030001_50050000	11	50030001	50050000	19999	374	532	216	0.340848	2.58273	TMSB10	ENSBTAG00000005654	ENSBTAG00000005654	TMSB10	95788
19_28690001_28710000	19	28690001	28710000	19999	374	178	570	0.461757	1.82799	MYH10	ENSBTAG00000021151	ENSBTAG00000021151	MYH10	0
19_47800001_47820000	19	47800001	47820000	19999	374.5	571	178	0.327033	2.65173	2010-03-01	ENSBTAG00000004637	ENSBTAG00000004637	2010-03-01	0
7_107360001_107380000	7	107360001	107380000	19999	374.5	469	280	0.365632	2.46509	.	ENSBTAG00000000360	ENSBTAG00000000360	.	195409
20_2110001_2130000	20	2110001	2130000	19999	375	453	297	0.372162	2.44404	LCP2	ENSBTAG00000009381	ENSBTAG00000009381	LCP2	27735
3_38870001_38890000	3	38870001	38890000	19999	375.5	505	246	0.35324	2.52164	.	ENSBTAG00000015180	ENSBTAG00000015180	.	223552
26_40010001_40030000	26	40010001	40030000	19999	376.5	520	233	0.348216	2.54258	RGS10	ENSBTAG00000002647	ENSBTAG00000002647	RGS10	0
10_76110001_76140000	10	76110001	76140000	29999	377	237	517	0.434728	2.01723	PPP2R5E	ENSBTAG00000019784	ENSBTAG00000019784	PPP2R5E	735
11_80290001_80310000	11	80290001	80310000	19999	377	241	513	0.433628	2.02165	RDH14	ENSBTAG00000023928	ENSBTAG00000023928	RDH14	23202
5_40800001_40820000	5	40800001	40820000	19999	377	368	386	0.39601	2.30888	LRRK2	ENSBTAG00000016260	ENSBTAG00000016260	LRRK2	0
5_23470001_23490000	5	23470001	23490000	19999	377.5	401	354	0.387224	2.35225	MRPL42	ENSBTAG00000002708	ENSBTAG00000002708	MRPL42	13111
11_65950001_65970000	11	65950001	65970000	19999	378	565	191	0.328479	2.61936	ETAA1	ENSBTAG00000011727	ENSBTAG00000011727	ETAA1	123243
20_71160001_71180000	20	71160001	71180000	19999	378	460	296	0.369782	2.44488	LPCAT1	ENSBTAG00000000944	ENSBTAG00000000944	LPCAT1	0
25_28440001_28460000	25	28440001	28460000	19999	379.5	406	353	0.385715	2.35323	TPST1	ENSBTAG00000000390	ENSBTAG00000000390	TPST1	0
5_13940001_13960000	5	13940001	13960000	19999	379.5	187	572	0.457054	1.81856	.	ENSBTAG00000014765	ENSBTAG00000014765	.	183092
17_43280001_43300000	17	43280001	43300000	19999	380.5	278	483	0.4185	2.0894	PDGFC	ENSBTAG00000043959	ENSBTAG00000043959	PDGFC	48702
3_77820001_77840000	3	77820001	77840000	19999	380.5	245	516	0.43202	2.01816	GNG12	ENSBTAG00000035697	ENSBTAG00000035697	GNG12	30349
15_40570001_40590000	15	40570001	40590000	19999	381	433	329	0.377572	2.4019	TEAD1	ENSBTAG00000032657	ENSBTAG00000032657	TEAD1	87656
24_46120001_46140000	24	46120001	46140000	19999	382.5	336	429	0.402115	2.21769	EPG5	ENSBTAG00000012067	ENSBTAG00000012067	EPG5	0
5_26540001_26560000	5	26540001	26560000	19999	382.5	426	339	0.379756	2.38566	SNORA67	ENSBTAG00000042310	ENSBTAG00000042310	SNORA67	0
2_56940001_56960000	2	56940001	56960000	19999	383	458	308	0.371043	2.43247	.	ENSBTAG00000024632	ENSBTAG00000024632	.	0
16_5180001_5200000	16	5180001	5200000	19999	383.5	206	561	0.447744	1.88396	.	ENSBTAG00000045783	ENSBTAG00000045783	.	1143
12_47950001_47970000	12	47950001	47970000	19999	384	267	501	0.423417	2.05253	PIBF1	ENSBTAG00000019895	ENSBTAG00000019895	PIBF1	0
X_83000001_83020000	X	83000001	83020000	19999	384	271	497	0.419973	2.06313	PHKA1	ENSBTAG00000015848	ENSBTAG00000015848	PHKA1	0
8_33040001_33060000	8	33040001	33060000	19999	384.5	543	226	0.336164	2.56216	U6	ENSBTAG00000043919	ENSBTAG00000043919	U6	118579
21_65820001_65840000	21	65820001	65840000	19999	385	580	190	0.323699	2.62065	BCL11B	ENSBTAG00000018019	ENSBTAG00000018019	BCL11B	1997
5_30030001_30050000	5	30030001	30050000	19999	385	221	549	0.441405	1.91853	RACGAP1	ENSBTAG00000012784	ENSBTAG00000012784	RACGAP1	0
11_48980001_49000000	11	48980001	49000000	19999	385.5	394	377	0.389517	2.32548	ATOH8	ENSBTAG00000024000	ENSBTAG00000024000	ATOH8	0
12_20490001_20510000	12	20490001	20510000	19999	387	399	375	0.388132	2.32662	.	ENSBTAG00000007457	ENSBTAG00000007457	.	2077
10_67700001_67720000	10	67700001	67720000	19999	387.5	463	312	0.366847	2.42674	WDHD1	ENSBTAG00000019120	ENSBTAG00000019120	WDHD1	0
17_42740001_42760000	17	42740001	42760000	19999	387.5	504	271	0.35359	2.47479	GRIA2	ENSBTAG00000004775	ENSBTAG00000004775	GRIA2	1044
6_30320001_30340000	6	30320001	30340000	19999	388	393	383	0.390102	2.31862	PDHA2	ENSBTAG00000026250	ENSBTAG00000026250	PDHA2	255196
5_53130001_53150000	5	53130001	53150000	19999	389.5	527	252	0.343528	2.51639	.	ENSBTAG00000040344	ENSBTAG00000040344	.	308481
12_17550001_17570000	12	17550001	17570000	19999	390	573	207	0.326056	2.59765	SUCLA2	ENSBTAG00000006759	ENSBTAG00000006759	SUCLA2	314901
22_44030001_44050000	22	44030001	44050000	19999	390	224	556	0.439534	1.90326	DENND6A	ENSBTAG00000018433	ENSBTAG00000018433	DENND6A	27870
X_71980001_72000000	X	71980001	72000000	19999	390	481	299	0.361725	2.44305	.	ENSBTAG00000045614	ENSBTAG00000045614	.	28815
15_66090001_66110000	15	66090001	66110000	19999	390.5	483	298	0.361423	2.44323	EHF	ENSBTAG00000017150	ENSBTAG00000017150	EHF	59038
3_37370001_37390000	3	37370001	37390000	19999	391.5	574	209	0.325606	2.59195	.	ENSBTAG00000031401	ENSBTAG00000031401	.	822734
24_49720001_49740000	24	49720001	49740000	19999	392	556	228	0.331746	2.55472	bta-mir-2381	ENSBTAG00000044412	ENSBTAG00000044412	bta-mir-2381	0
6_32670001_32690000	6	32670001	32690000	19999	392	526	258	0.345761	2.50102	.	ENSBTAG00000047255	ENSBTAG00000047255	.	252263
X_50180001_50200000	X	50180001	50200000	19999	392	207	577	0.447464	1.79984	ARMCX5	ENSBTAG00000010114	ENSBTAG00000010114	ARMCX5	249123
21_62970001_62990000	21	62970001	62990000	19999	392.5	258	527	0.425027	1.97488	PAPOLA	ENSBTAG00000004054	ENSBTAG00000004054	PAPOLA	0
11_66030001_66050000	11	66030001	66050000	19999	393	317	469	0.408009	2.11711	ETAA1	ENSBTAG00000011727	ENSBTAG00000011727	ETAA1	203243
X_73510001_73530000	X	73510001	73530000	19999	393.5	220	567	0.441452	1.84633	U6	ENSBTAG00000046475	ENSBTAG00000046475	U6	153358
17_54640001_54660000	17	54640001	54660000	19999	394.5	314	475	0.40816	2.10577	MPHOSPH9	ENSBTAG00000008470	ENSBTAG00000008470	MPHOSPH9	6622
27_1170001_1190000	27	1170001	1190000	19999	395	308	482	0.411207	2.09057	CSMD1	ENSBTAG00000009739	ENSBTAG00000009739	CSMD1	0
5_50930001_50950000	5	50930001	50950000	19999	395	288	502	0.416279	2.04868	PPM1H	ENSBTAG00000011857	ENSBTAG00000011857	PPM1H	0
12_42230001_42250000	12	42230001	42250000	19999	396.5	558	235	0.331438	2.54051	.	ENSBTAG00000032979	ENSBTAG00000032979	.	322295
2_123410001_123430000	2	123410001	123430000	19999	397	562	232	0.330328	2.54298	MATN1	ENSBTAG00000003479	ENSBTAG00000003479	MATN1	8678
X_95360001_95380000	X	95360001	95380000	19999	397	358	436	0.398136	2.20244	.	ENSBTAG00000046531	ENSBTAG00000046531	.	29402
1_50260001_50290000	1	50260001	50290000	29999	397.5	402	393	0.387154	2.2974	ALCAM	ENSBTAG00000000088	ENSBTAG00000000088	ALCAM	42272
28_26330001_26350000	28	26330001	26350000	19999	397.5	386	409	0.391572	2.26439	COL13A1	ENSBTAG00000011741	ENSBTAG00000011741	COL13A1	0
11_56980001_57000000	11	56980001	57000000	19999	398	341	455	0.401467	2.14447	5S_rRNA	ENSBTAG00000029663	ENSBTAG00000029663	5S_rRNA	2221
25_8670001_8690000	25	8670001	8690000	19999	398.5	333	464	0.403724	2.1217	GRIN2A	ENSBTAG00000007887	ENSBTAG00000007887	GRIN2A	14414
5_28960001_28980000	5	28960001	28980000	19999	399	252	546	0.427869	1.93194	SNORA38	ENSBTAG00000043484	ENSBTAG00000043484	SNORA38	6876
5_32000001_32020000	5	32000001	32020000	19999	399.5	579	220	0.324055	2.56954	.	ENSBTAG00000004181	ENSBTAG00000004181	.	0
22_47340001_47360000	22	47340001	47360000	19999	400	276	524	0.419355	1.98452	.	ENSBTAG00000045472	ENSBTAG00000045472	.	1887
1_81720001_81750000	1	81720001	81750000	29999	400.5	385	416	0.39177	2.25111	ETV5	ENSBTAG00000014915	ENSBTAG00000014915	ETV5	0
3_10630001_10660000	3	10630001	10660000	29999	401	397	405	0.388719	2.27484	ACKR1;CADM3	ENSBTAG00000003220;ENSBTAG00000003217	ENSBTAG00000003220;ENSBTAG00000003217	ACKR1;CADM3	0
2_70140001_70160000	2	70140001	70160000	19999	401.5	313	490	0.408482	2.08063	INSIG2	ENSBTAG00000002112	ENSBTAG00000002112	INSIG2	0
22_40830001_40850000	22	40830001	40850000	19999	402.5	496	309	0.358049	2.43071	PTPRG	ENSBTAG00000021911	ENSBTAG00000021911	PTPRG	469430
26_38710001_38730000	26	38710001	38730000	19999	404	515	293	0.349488	2.44832	RAB11FIP2	ENSBTAG00000007460	ENSBTAG00000007460	RAB11FIP2	52749
5_113510001_113530000	5	113510001	113530000	19999	404	348	460	0.399881	2.13849	WBP2NL	ENSBTAG00000013174	ENSBTAG00000013174	WBP2NL	0
2_7000001_7020000	2	7000001	7020000	19999	404.5	566	243	0.32823	2.52294	WDR75	ENSBTAG00000003002	ENSBTAG00000003002	WDR75	83909
4_10600001_10620000	4	10600001	10620000	19999	404.5	508	301	0.35245	2.44206	CALCR	ENSBTAG00000017458	ENSBTAG00000017458	CALCR	0
11_33000001_33020000	11	33000001	33020000	19999	405.5	387	424	0.391492	2.23084	.	ENSBTAG00000024021	ENSBTAG00000024021	.	119433
17_60940001_60970000	17	60940001	60970000	29999	405.5	349	462	0.399871	2.13147	MED13L	ENSBTAG00000001888	ENSBTAG00000001888	MED13L	0
10_43610001_43630000	10	43610001	43630000	19999	406	544	268	0.335655	2.47904	SAV1	ENSBTAG00000001539	ENSBTAG00000001539	SAV1	10005
14_71960001_71980000	14	71960001	71980000	19999	406.5	303	510	0.412592	2.02457	ESRP1	ENSBTAG00000021838	ENSBTAG00000021838	ESRP1	0
15_67170001_67190000	15	67170001	67190000	19999	406.5	292	521	0.414257	2.00381	LDLRAD3	ENSBTAG00000044158	ENSBTAG00000044158	LDLRAD3	50027
12_51470001_51490000	12	51470001	51490000	19999	407	563	251	0.330144	2.51726	U6	ENSBTAG00000042089	ENSBTAG00000042089	U6	41812
4_19540001_19560000	4	19540001	19560000	19999	407	553	261	0.333249	2.49261	THSD7A	ENSBTAG00000007680	ENSBTAG00000007680	THSD7A	0
5_14010001_14030000	5	14010001	14030000	19999	407.5	315	500	0.40816	2.05372	.	ENSBTAG00000014765	ENSBTAG00000014765	.	253092
X_50710001_50730000	X	50710001	50730000	19999	407.5	309	506	0.411192	2.03555	.	ENSBTAG00000048265	ENSBTAG00000048265	.	0
2_73450001_73470000	2	73450001	73470000	19999	409	352	466	0.399594	2.1196	TFCP2L1	ENSBTAG00000007765	ENSBTAG00000007765	TFCP2L1	8445
3_68320001_68340000	3	68320001	68340000	19999	409	445	373	0.373865	2.32977	ST6GALNAC5	ENSBTAG00000007309	ENSBTAG00000007309	ST6GALNAC5	246951
25_28870001_28890000	25	28870001	28890000	19999	409.5	486	333	0.360857	2.39227	CALN1	ENSBTAG00000043969	ENSBTAG00000043969	CALN1	4401
25_28970001_28990000	25	28970001	28990000	19999	410	329	491	0.405258	2.07777	CALN1	ENSBTAG00000043969	ENSBTAG00000043969	CALN1	0
5_36470001_36490000	5	36470001	36490000	19999	410	477	343	0.363064	2.38275	TMEM117	ENSBTAG00000032148	ENSBTAG00000032148	TMEM117	0
X_68500001_68520000	X	68500001	68520000	19999	410	294	526	0.414065	1.97893	LHFPL1	ENSBTAG00000032485	ENSBTAG00000032485	LHFPL1	8826
X_25130001_25150000	X	25130001	25150000	19999	412	421	403	0.381577	2.27953	.	ENSBTAG00000008226	ENSBTAG00000008226	.	112323
28_29150001_29170000	28	29150001	29170000	19999	412.5	491	334	0.359708	2.39162	PLA2G12B	ENSBTAG00000009350	ENSBTAG00000009350	PLA2G12B	24723
1_33510001_33530000	1	33510001	33530000	19999	413	448	378	0.373594	2.32452	CADM2	ENSBTAG00000009219	ENSBTAG00000009219	CADM2	0
3_68240001_68260000	3	68240001	68260000	19999	414	512	316	0.351892	2.42314	ST6GALNAC5	ENSBTAG00000007309	ENSBTAG00000007309	ST6GALNAC5	166951
12_36890001_36910000	12	36890001	36910000	19999	415	286	544	0.416843	1.93778	RNF17;ATP12A	ENSBTAG00000000278;ENSBTAG00000014486	ENSBTAG00000000278;ENSBTAG00000014486	RNF17;ATP12A	0
9_13710001_13730000	9	13710001	13730000	19999	415	540	290	0.336933	2.45033	U6	ENSBTAG00000042148	ENSBTAG00000042148	U6	69082
2_29990001_30010000	2	29990001	30010000	19999	415.5	366	465	0.396408	2.12135	SCN7A	ENSBTAG00000019137	ENSBTAG00000019137	SCN7A	0
4_115340001_115360000	4	115340001	115360000	19999	416.5	318	515	0.407897	2.01886	GALNT11	ENSBTAG00000021260	ENSBTAG00000021260	GALNT11	0
X_106790001_106810000	X	106790001	106810000	19999	416.5	324	509	0.405942	2.02788	U6	ENSBTAG00000045107	ENSBTAG00000045107	U6	137239
1_25590001_25610000	1	25590001	25610000	19999	417.5	560	275	0.330537	2.46959	ROBO1	ENSBTAG00000009851	ENSBTAG00000009851	ROBO1	10170
14_71560001_71580000	14	71560001	71580000	19999	418	380	456	0.393039	2.14356	PLEKHF2	ENSBTAG00000019581	ENSBTAG00000019581	PLEKHF2	24400
2_35750001_35770000	2	35750001	35770000	19999	419	299	539	0.413349	1.94703	RBMS1	ENSBTAG00000005180	ENSBTAG00000005180	RBMS1	190130
2_72590001_72610000	2	72590001	72610000	19999	419.5	455	384	0.371545	2.31098	.	ENSBTAG00000019464	ENSBTAG00000019464	.	0
8_33180001_33200000	8	33180001	33200000	19999	419.5	359	480	0.397956	2.09722	U6	ENSBTAG00000043919	ENSBTAG00000043919	U6	1326
1_74710001_74730000	1	74710001	74730000	19999	420	388	452	0.391395	2.15315	ATP13A5	ENSBTAG00000018657	ENSBTAG00000018657	ATP13A5	0
17_21370001_21390000	17	21370001	21390000	19999	420.5	337	504	0.402108	2.046	.	ENSBTAG00000023895	ENSBTAG00000023895	.	123449
12_61510001_61530000	12	61510001	61530000	19999	421	429	413	0.379095	2.25482	HTATSF1	ENSBTAG00000032711	ENSBTAG00000032711	HTATSF1	5620
9_10180001_10200000	9	10180001	10200000	19999	421.5	311	532	0.409806	1.96418	SMAP1	ENSBTAG00000038190	ENSBTAG00000038190	SMAP1	0
4_23070001_23090000	4	23070001	23090000	19999	422	495	349	0.358066	2.36557	DGKB	ENSBTAG00000021905	ENSBTAG00000021905	DGKB	0
1_82010001_82030000	1	82010001	82030000	19999	422.5	334	511	0.403294	2.0223	IGF2BP2	ENSBTAG00000007666	ENSBTAG00000007666	IGF2BP2	0
12_57360001_57380000	12	57360001	57380000	19999	425	427	423	0.379683	2.23298	bta-mir-1256	ENSBTAG00000039497	ENSBTAG00000039497	bta-mir-1256	154533
13_36250001_36270000	13	36250001	36270000	19999	425	525	325	0.346232	2.40888	BAMBI	ENSBTAG00000003045	ENSBTAG00000003045	BAMBI	56194
25_10690001_10710000	25	10690001	10710000	19999	425	528	322	0.343003	2.41125	.	ENSBTAG00000007295	ENSBTAG00000007295	.	0
5_26870001_26890000	5	26870001	26890000	19999	425	468	382	0.365749	2.31887	AAAS;C12orf10;PFDN5	ENSBTAG00000020179;ENSBTAG00000020177;ENSBTAG00000008935	ENSBTAG00000020179;ENSBTAG00000020177;ENSBTAG00000008935	AAAS;C12orf10;PFDN5	0
X_29420001_29470000	X	29420001	29470000	49999	425	407	443	0.385682	2.17886	.	ENSBTAG00000045773	ENSBTAG00000045773	.	6965
24_45830001_45850000	24	45830001	45850000	19999	425.5	355	496	0.399128	2.06612	SLC14A2	ENSBTAG00000002099	ENSBTAG00000002099	SLC14A2	0
11_64380001_64400000	11	64380001	64400000	19999	426	378	474	0.393135	2.1076	5S_rRNA	ENSBTAG00000043609	ENSBTAG00000043609	5S_rRNA	183017
X_490001_510000	X	490001	510000	19999	426	514	338	0.350245	2.38908	SLC6A14	ENSBTAG00000000185	ENSBTAG00000000185	SLC6A14	221932
11_28920001_28940000	11	28920001	28940000	19999	427	536	318	0.338093	2.41792	CRIPT	ENSBTAG00000015723	ENSBTAG00000015723	CRIPT	6002
24_46190001_46210000	24	46190001	46210000	19999	428	344	512	0.400408	2.02166	PSTPIP2	ENSBTAG00000002624	ENSBTAG00000002624	PSTPIP2	0
2_71820001_71840000	2	71820001	71840000	19999	428.5	472	385	0.365315	2.31075	CFAP221	ENSBTAG00000009057	ENSBTAG00000009057	CFAP221	0
21_7650001_7670000	21	7650001	7670000	19999	429	371	487	0.395022	2.0829	TTC23	ENSBTAG00000011185	ENSBTAG00000011185	TTC23	0
26_41970001_41990000	26	41970001	41990000	19999	432	464	400	0.36661	2.28353	FGFR2	ENSBTAG00000014064	ENSBTAG00000014064	FGFR2	43367
22_45720001_45740000	22	45720001	45740000	19999	435	438	432	0.376438	2.20934	7SK	ENSBTAG00000043482	ENSBTAG00000043482	7SK	61731
11_77310001_77330000	11	77310001	77330000	19999	437.5	517	358	0.349108	2.34952	.	ENSBTAG00000004565	ENSBTAG00000004565	.	163037
4_30190001_30210000	4	30190001	30210000	19999	437.5	440	435	0.375939	2.20467	.	ENSBTAG00000045673	ENSBTAG00000045673	.	64804
15_22920001_22940000	15	22920001	22940000	19999	438.5	488	389	0.36036	2.29967	PTS	ENSBTAG00000003770	ENSBTAG00000003770	PTS	0
8_38730001_38750000	8	38730001	38750000	19999	439	523	355	0.347164	2.35223	IL33	ENSBTAG00000018347	ENSBTAG00000018347	IL33	0
X_3410001_3430000	X	3410001	3430000	19999	439	392	486	0.390761	2.0835	PGRMC1	ENSBTAG00000019552	ENSBTAG00000019552	PGRMC1	38827
13_35240001_35260000	13	35240001	35260000	19999	440	381	499	0.393011	2.05454	KIAA1462	ENSBTAG00000001204	ENSBTAG00000001204	KIAA1462	71913
3_37900001_37920000	3	37900001	37920000	19999	440.5	513	368	0.351087	2.33342	.	ENSBTAG00000015180	ENSBTAG00000015180	.	1193552
1_89330001_89350000	1	89330001	89350000	19999	442	434	450	0.377283	2.15497	U6	ENSBTAG00000045258	ENSBTAG00000045258	U6	253582
5_93060001_93080000	5	93060001	93080000	19999	442.5	441	444	0.375874	2.17868	5S_rRNA	ENSBTAG00000036480	ENSBTAG00000036480	5S_rRNA	563405
20_65100001_65120000	20	65100001	65120000	19999	443	510	376	0.352358	2.32552	MTRR	ENSBTAG00000009401	ENSBTAG00000009401	MTRR	307792
11_31750001_31770000	11	31750001	31770000	19999	445.5	489	402	0.360067	2.28308	.	ENSBTAG00000046199	ENSBTAG00000046199	.	360133
9_17670001_17690000	9	17670001	17690000	19999	445.5	384	507	0.39192	2.03546	7SK	ENSBTAG00000043808	ENSBTAG00000043808	7SK	77955
16_27300001_27320000	16	27300001	27320000	19999	446.5	492	401	0.359151	2.28326	TLR5	ENSBTAG00000000477	ENSBTAG00000000477	TLR5	0
22_40910001_40930000	22	40910001	40930000	19999	447.5	498	397	0.356392	2.28822	FHIT	ENSBTAG00000014418	ENSBTAG00000014418	FHIT	389551
X_31680001_31700000	X	31680001	31700000	19999	448	398	498	0.388583	2.05784	AFF2	ENSBTAG00000020750	ENSBTAG00000020750	AFF2	0
X_57110001_57130000	X	57110001	57130000	19999	449	447	451	0.373626	2.1548	.	ENSBTAG00000047601	ENSBTAG00000047601	.	12324
9_77790001_77810000	9	77790001	77810000	19999	450	494	406	0.35833	2.273	ABRACL	ENSBTAG00000001446	ENSBTAG00000001446	ABRACL	0
