# Supplementary material for: Selection signatures in tropical cattle are enriched for promoter and coding regions and reveal missense mutations in the damage response gene HELB
Source: Genet Sel Evol. 2020 May 27;52:27. doi: 10.1186/s12711-020-00546-6 (PMC7251699; doi:10.1186/s12711-020-00546-6)
Supplement: Supplementary file 11 — Additional file 11: Table S10. detected selective sweeps in African indicine cattle based on Fst and nucleotide diversity across African Bos indicus and Bos taurus cattle (p.adj < 0.05) and their association with the closest genes. [file 12711_2020_546_MOESM11_ESM.xlsx]

## Sheet: Table S10
Table S10: Detected Selective Sweeps in African Indicine cattle based on Fst and nucleotide diversity across African Bos indicus and Bos Tarurus cattle (p.adj <0.05) and their association to closest genes
Region_id	Chr	Start	End	Length(bp)	Average rnk Fst & Pi	rnk Fst	rnk Pi	Fst	Pi	Gene Name	Gene ID	closest gene_id	closest gene_name	Distance to closest gene (bp)
1_138080001_138120000	1	138080001	138120000	39999	35.5	70	1	0.422736	-1.94138	ACAD11	ENSBTAG00000031010	ENSBTAG00000031010	ACAD11	0
7_62540001_62930000	7	62540001	62930000	389999	3.5	5	2	0.722369	-1.78393	ABLIM3;AFAP1L1;PCYOX1L;IL17B;bta-mir-143;bta-mir-145;ARHGEF37	ENSBTAG00000004896;ENSBTAG00000019948;ENSBTAG00000019950;ENSBTAG00000019951;ENSBTAG00000010578;ENSBTAG00000030114;ENSBTAG00000029857;ENSBTAG00000005326;ENSBTAG00000015419	ENSBTAG00000004896;ENSBTAG00000019948;ENSBTAG00000019950;ENSBTAG00000019951;ENSBTAG00000010578;ENSBTAG00000030114;ENSBTAG00000029857;ENSBTAG00000005326;ENSBTAG00000015419	ABLIM3;AFAP1L1;PCYOX1L;IL17B;bta-mir-143;bta-mir-145;ARHGEF37	0
19_27000001_27100000	19	27000001	27100000	99999	11	19	3	0.563931	-1.64276	KIF1C;INCA1;CAMTA2;SPAG7;ENO3;SLC25A11;GP1BA	ENSBTAG00000001349;ENSBTAG00000008593;ENSBTAG00000008591;ENSBTAG00000008590;ENSBTAG00000005534;ENSBTAG00000004915;ENSBTAG00000004913;ENSBTAG00000004910;ENSBTAG00000004909	ENSBTAG00000001349;ENSBTAG00000008593;ENSBTAG00000008591;ENSBTAG00000008590;ENSBTAG00000005534;ENSBTAG00000004915;ENSBTAG00000004913;ENSBTAG00000004910;ENSBTAG00000004909	KIF1C;INCA1;CAMTA2;SPAG7;ENO3;SLC25A11;GP1BA	0
9_76260001_76290000	9	76260001	76290000	29999	57	110	4	0.334482	-1.49259	OLIG3	ENSBTAG00000008749	ENSBTAG00000008749	OLIG3	119932
17_28270001_28300000	17	28270001	28300000	29999	60.5	116	5	0.29273	-1.41472	7SK	ENSBTAG00000043720	ENSBTAG00000043720	7SK	332429
1_290001_340000	1	290001	340000	49999	20	34	6	0.50949	-1.38617	RCAN1	ENSBTAG00000020035	ENSBTAG00000020035	RCAN1	11708
5_112970001_113060000	5	112970001	113060000	89999	18.5	30	7	0.519851	-1.36956	ZC3H7B;TEF	ENSBTAG00000002782;ENSBTAG00000016580	ENSBTAG00000002782;ENSBTAG00000016580	ZC3H7B;TEF	0
10_16970001_17000000	10	16970001	17000000	29999	52.5	97	8	0.375731	-1.36417	TLE3	ENSBTAG00000015580	ENSBTAG00000015580	TLE3	20288
1_45490001_45510000	1	45490001	45510000	19999	63	117	9	0.286662	-1.33201	TFG	ENSBTAG00000016363	ENSBTAG00000016363	TFG	0
7_46200001_46300000	7	46200001	46300000	99999	29	48	10	0.46942	-1.3001	ZCCHC10;;HSPA4	ENSBTAG00000030616;ENSBTAG00000021261;ENSBTAG00000015683	ENSBTAG00000030616;ENSBTAG00000021261;ENSBTAG00000015683	ZCCHC10;;HSPA4	0
9_33840001_33860000	9	33840001	33860000	19999	53	95	11	0.377401	-1.24956	ROS1	ENSBTAG00000047600	ENSBTAG00000047600	ROS1	0
22_50170001_50190000	22	50170001	50190000	19999	63.5	115	12	0.298935	-1.24258	DOCK3	ENSBTAG00000001874	ENSBTAG00000001874	DOCK3	35216
7_50580001_50610000	7	50580001	50610000	29999	63	113	13	0.321983	-1.21783	KLHL3	ENSBTAG00000002796	ENSBTAG00000002796	KLHL3	56010
8_60030001_60050000	8	60030001	60050000	19999	64	114	14	0.308604	-1.16861	.	ENSBTAG00000011402	ENSBTAG00000011402	.	6194
7_33020001_33080000	7	33020001	33080000	59999	19	23	15	0.543732	-1.1636	.	ENSBTAG00000019881	ENSBTAG00000019881	.	0
11_37990001_38010000	11	37990001	38010000	19999	62	108	16	0.34627	-1.14183	CCDC88A	ENSBTAG00000017469	ENSBTAG00000017469	CCDC88A	8588
7_52660001_52830000	7	52660001	52830000	169999	32	47	17	0.469901	-1.12523	PSD2;NRG2	ENSBTAG00000000238;ENSBTAG00000010689	ENSBTAG00000000238;ENSBTAG00000010689	PSD2;NRG2	0
6_77940001_77970000	6	77940001	77970000	29999	39.5	61	18	0.448058	-1.11233	ADGRL3	ENSBTAG00000013918	ENSBTAG00000013918	ADGRL3	1021885
7_48910001_48970000	7	48910001	48970000	59999	16	13	19	0.598107	-1.09684	IL9;g	ENSBTAG00000018290;ENSBTAG00000025182	ENSBTAG00000018290;ENSBTAG00000025182	IL9;g	0
3_93900001_93930000	3	93900001	93930000	29999	60.5	101	20	0.364465	-1.07387	SCP2	ENSBTAG00000003746	ENSBTAG00000003746	SCP2	0
9_39180001_39210000	9	39180001	39210000	29999	39	57	21	0.454949	-1.05594	FYN	ENSBTAG00000011851	ENSBTAG00000011851	FYN	0
11_49100001_49130000	11	49100001	49130000	29999	51	80	22	0.410316	-1.04392	.	ENSBTAG00000047816	ENSBTAG00000047816	.	3059
13_42200001_42230000	13	42200001	42230000	29999	47	71	23	0.420663	-1.02508	THBD	ENSBTAG00000002758	ENSBTAG00000002758	THBD	0
7_52290001_52400000	7	52290001	52400000	109999	52.5	81	24	0.409283	-1.00745	PROB1;SPATA24;DNAJC18;ECSCR;TMEM173	ENSBTAG00000030520;ENSBTAG00000017957;ENSBTAG00000002286;ENSBTAG00000030518;ENSBTAG00000030517;ENSBTAG00000002296	ENSBTAG00000030520;ENSBTAG00000017957;ENSBTAG00000002286;ENSBTAG00000030518;ENSBTAG00000030517;ENSBTAG00000002296	PROB1;SPATA24;DNAJC18;ECSCR;TMEM173	0
X_30290001_30310000	X	30290001	30310000	19999	55	85	25	0.405278	-0.990391	U6	ENSBTAG00000043320	ENSBTAG00000043320	U6	96599
3_19610001_19720000	3	19610001	19720000	109999	14	2	26	0.813397	-0.971869	PIP5K1A;VPS72;TMOD4;SCNM1;LYSMD1;TNFAIP8L2;SEMA6C	ENSBTAG00000006099;ENSBTAG00000018074;ENSBTAG00000018071;ENSBTAG00000018070;ENSBTAG00000020395;ENSBTAG00000020394;ENSBTAG00000007281	ENSBTAG00000006099;ENSBTAG00000018074;ENSBTAG00000018071;ENSBTAG00000018070;ENSBTAG00000020395;ENSBTAG00000020394;ENSBTAG00000007281	PIP5K1A;VPS72;TMOD4;SCNM1;LYSMD1;TNFAIP8L2;SEMA6C	0
1_104390001_104420000	1	104390001	104420000	29999	48	69	27	0.422977	-0.970861	.	ENSBTAG00000018312	ENSBTAG00000018312	.	242628
X_84480001_84720000	X	84480001	84720000	239999	21	14	28	0.594731	-0.960528	.	ENSBTAG00000006878;ENSBTAG00000004110;ENSBTAG00000043870;ENSBTAG00000012163;ENSBTAG00000012152;ENSBTAG00000008492;ENSBTAG00000020512	ENSBTAG00000006878;ENSBTAG00000004110;ENSBTAG00000043870;ENSBTAG00000012163;ENSBTAG00000012152;ENSBTAG00000008492;ENSBTAG00000020512	.	0
7_51900001_52000000	7	51900001	52000000	99999	50.5	72	29	0.420131	-0.943777	SIL1;GPX4	ENSBTAG00000033747;ENSBTAG00000046926	ENSBTAG00000033747;ENSBTAG00000046926	SIL1;GPX4	0
11_39710001_39740000	11	39710001	39740000	29999	39.5	49	30	0.46882	-0.942996	CCDC85A	ENSBTAG00000012394	ENSBTAG00000012394	CCDC85A	781229
3_117590001_117610000	3	117590001	117610000	19999	66.5	102	31	0.362775	-0.939072	MLPH	ENSBTAG00000000634	ENSBTAG00000000634	MLPH	0
18_39670001_39700000	18	39670001	39700000	29999	29.5	27	32	0.528574	-0.92772	CHST4	ENSBTAG00000016968	ENSBTAG00000016968	CHST4	0
13_58030001_58090000	13	58030001	58090000	59999	25	17	33	0.575439	-0.921999	.	ENSBTAG00000017475;ENSBTAG00000047223	ENSBTAG00000017475;ENSBTAG00000047223	.	0
7_102290001_102310000	7	102290001	102310000	19999	72.5	111	34	0.333984	-0.906096	FAM174A	ENSBTAG00000045909	ENSBTAG00000045909	FAM174A	53877
9_78290001_78310000	9	78290001	78310000	19999	71	107	35	0.346414	-0.894916	U5	ENSBTAG00000045414	ENSBTAG00000045414	U5	212345
22_39730001_39750000	22	39730001	39750000	19999	74	112	36	0.325875	-0.889794	PTPRG	ENSBTAG00000021911	ENSBTAG00000021911	PTPRG	0
3_105210001_105230000	3	105210001	105230000	19999	73	109	37	0.343853	-0.882936	HIVEP3	ENSBTAG00000020745	ENSBTAG00000020745	HIVEP3	0
7_51540001_51590000	7	51540001	51590000	49999	64	90	38	0.398626	-0.879459	HSPA9	ENSBTAG00000011419	ENSBTAG00000011419	HSPA9	18487
3_72660001_72680000	3	72660001	72680000	19999	50.5	62	39	0.440562	-0.859822	U6	ENSBTAG00000045629	ENSBTAG00000045629	U6	174738
7_54570001_54740000	7	54570001	54740000	169999	64	88	40	0.402155	-0.823701	PCDH1;KIAA0141;PCDH12;RNF14	ENSBTAG00000012518;ENSBTAG00000008435;ENSBTAG00000008437;ENSBTAG00000005249	ENSBTAG00000012518;ENSBTAG00000008435;ENSBTAG00000008437;ENSBTAG00000005249	PCDH1;KIAA0141;PCDH12;RNF14	0
7_52490001_52520000	7	52490001	52520000	29999	72.5	104	41	0.359272	-0.81524	CXXC5	ENSBTAG00000003986	ENSBTAG00000003986	CXXC5	0
11_17020001_17040000	11	17020001	17040000	19999	55	68	42	0.426917	-0.809522	U7	ENSBTAG00000044993	ENSBTAG00000044993	U7	375884
5_90000001_90040000	5	90000001	90040000	39999	29	15	43	0.581635	-0.808087	.	ENSBTAG00000044467	ENSBTAG00000044467	.	72820
X_5050001_5070000	X	5050001	5070000	19999	36.5	29	44	0.520143	-0.806386	ZBTB33	ENSBTAG00000017184	ENSBTAG00000017184	ZBTB33	0
7_52580001_52600000	7	52580001	52600000	19999	68	91	45	0.386315	-0.802783	CXXC5	ENSBTAG00000003986	ENSBTAG00000003986	CXXC5	66943
7_53110001_53140000	7	53110001	53140000	29999	75.5	105	46	0.357876	-0.780189	CYSTM1;PFDN1	ENSBTAG00000016595;ENSBTAG00000016596	ENSBTAG00000016595;ENSBTAG00000016596	CYSTM1;PFDN1	0
3_9020001_9040000	3	9020001	9040000	19999	69.5	92	47	0.383243	-0.775039	CD48	ENSBTAG00000011238	ENSBTAG00000011238	CD48	0
21_3310001_3330000	21	3310001	3330000	19999	77	106	48	0.353992	-0.771778	SNORD107	ENSBTAG00000047865	ENSBTAG00000047865	SNORD107	281984
18_24230001_24280000	18	24230001	24280000	49999	52	55	49	0.462128	-0.770431	BBS2;OGFOD1;U6;NUDT21	ENSBTAG00000014923;ENSBTAG00000001171;ENSBTAG00000042592;ENSBTAG00000010207	ENSBTAG00000014923;ENSBTAG00000001171;ENSBTAG00000042592;ENSBTAG00000010207	BBS2;OGFOD1;U6;NUDT21	0
7_54330001_54350000	7	54330001	54350000	19999	76.5	103	50	0.362253	-0.755426	FCHSD1	ENSBTAG00000030499	ENSBTAG00000030499	FCHSD1	0
1_156900001_156920000	1	156900001	156920000	19999	70	89	51	0.400283	-0.754702	SATB1	ENSBTAG00000021158	ENSBTAG00000021158	SATB1	249740
12_29670001_29700000	12	29670001	29700000	29999	37	22	52	0.555042	-0.725381	B3GLCT	ENSBTAG00000033412	ENSBTAG00000033412	B3GLCT	0
26_18760001_18780000	26	18760001	18780000	19999	76	99	53	0.36837	-0.711708	ZFYVE27	ENSBTAG00000018564	ENSBTAG00000018564	ZFYVE27	0
13_41240001_41270000	13	41240001	41270000	29999	52	50	54	0.466884	-0.695426	PAX1	ENSBTAG00000006742	ENSBTAG00000006742	PAX1	0
24_25930001_25950000	24	25930001	25950000	19999	75.5	96	55	0.377007	-0.688001	DSG2	ENSBTAG00000021923	ENSBTAG00000021923	DSG2	0
9_72890001_72910000	9	72890001	72910000	19999	78	100	56	0.368011	-0.683822	TCF21	ENSBTAG00000021827	ENSBTAG00000021827	TCF21	153429
5_113110001_113130000	5	113110001	113130000	19999	66.5	76	57	0.416331	-0.68244	ACO2;SNORA11	ENSBTAG00000006429;ENSBTAG00000042638	ENSBTAG00000006429;ENSBTAG00000042638	ACO2;SNORA11	0
19_28050001_28080000	19	28050001	28080000	29999	72.5	87	58	0.403084	-0.682057	DNAH2	ENSBTAG00000008605	ENSBTAG00000008605	DNAH2	0
3_89980001_90000000	3	89980001	90000000	19999	69	79	59	0.411774	-0.681944	C1orf168	ENSBTAG00000009314	ENSBTAG00000009314	C1orf168	0
X_27920001_28080000	X	27920001	28080000	159999	31.5	3	60	0.809738	-0.670598	.	ENSBTAG00000000997	ENSBTAG00000000997	.	161961
7_44860001_44890000	7	44860001	44890000	29999	53.5	46	61	0.47255	-0.657573	POLRMT;FGF22;RNF126	ENSBTAG00000015051;ENSBTAG00000027357;ENSBTAG00000014349	ENSBTAG00000015051;ENSBTAG00000027357;ENSBTAG00000014349	POLRMT;FGF22;RNF126	0
19_45160001_45210000	19	45160001	45210000	49999	62.5	63	62	0.437779	-0.650152	GJC1;HIGD1B;EFTUD2;bta-mir-2343	ENSBTAG00000004036;ENSBTAG00000016736;ENSBTAG00000013526;ENSBTAG00000044884	ENSBTAG00000004036;ENSBTAG00000016736;ENSBTAG00000013526;ENSBTAG00000044884	GJC1;HIGD1B;EFTUD2;bta-mir-2343	0
8_64390001_64410000	8	64390001	64410000	19999	78.5	94	63	0.378579	-0.648556	COL15A1	ENSBTAG00000010082	ENSBTAG00000010082	COL15A1	27276
7_50770001_50820000	7	50770001	50820000	49999	41	18	64	0.56886	-0.628536	KLHL3;HNRNPA0	ENSBTAG00000002796;ENSBTAG00000016929	ENSBTAG00000002796;ENSBTAG00000016929	KLHL3;HNRNPA0	0
X_61570001_61590000	X	61570001	61590000	19999	65	65	65	0.436657	-0.597361	COL4A5	ENSBTAG00000014575	ENSBTAG00000014575	COL4A5	95327
22_45600001_45620000	22	45600001	45620000	19999	70	74	66	0.419298	-0.593962	7SK	ENSBTAG00000043482	ENSBTAG00000043482	7SK	37968
23_38080001_38120000	23	38080001	38120000	39999	51	35	67	0.508195	-0.593369	MBOAT1	ENSBTAG00000016519	ENSBTAG00000016519	MBOAT1	471224
X_28620001_28640000	X	28620001	28640000	19999	67	66	68	0.432599	-0.590332	SLITRK2	ENSBTAG00000039377	ENSBTAG00000039377	SLITRK2	66984
21_7970001_7990000	21	7970001	7990000	19999	68	67	69	0.43222	-0.587663	SYNM	ENSBTAG00000011752	ENSBTAG00000011752	SYNM	176630
2_127000001_127030000	2	127000001	127030000	29999	74	78	70	0.414867	-0.580938	ARID1A	ENSBTAG00000001024	ENSBTAG00000001024	ARID1A	0
8_95140001_95160000	8	95140001	95160000	19999	82	93	71	0.381451	-0.57058	SMC2	ENSBTAG00000008772	ENSBTAG00000008772	SMC2	203016
X_95940001_95970000	X	95940001	95970000	29999	65	58	72	0.453702	-0.568539	GPR173;TSPYL2	ENSBTAG00000017767;ENSBTAG00000017783	ENSBTAG00000017767;ENSBTAG00000017783	GPR173;TSPYL2	0
2_125710001_125770000	2	125710001	125770000	59999	40.5	8	73	0.666133	-0.563995	SESN2;DNAJC8	ENSBTAG00000002363;ENSBTAG00000006342;ENSBTAG00000018385	ENSBTAG00000002363;ENSBTAG00000006342;ENSBTAG00000018385	SESN2;DNAJC8	0
22_46690001_46710000	22	46690001	46710000	19999	86	98	74	0.375061	-0.553926	CACNA2D3	ENSBTAG00000013117	ENSBTAG00000013117	CACNA2D3	0
3_121330001_121360000	3	121330001	121360000	29999	79.5	84	75	0.406129	-0.552709	.	ENSBTAG00000040598	ENSBTAG00000040598	.	20583
18_24370001_24400000	18	24370001	24400000	29999	48.5	21	76	0.556385	-0.530793	GNAO1	ENSBTAG00000003794	ENSBTAG00000003794	GNAO1	0
7_28250001_28270000	7	28250001	28270000	19999	60.5	44	77	0.47869	-0.511098	2003-03-01	ENSBTAG00000006797	ENSBTAG00000006797	2003-03-01	0
16_33640001_33660000	16	33640001	33660000	19999	80	82	78	0.406834	-0.509186	U6	ENSBTAG00000042709	ENSBTAG00000042709	U6	32869
16_30500001_30530000	16	30500001	30530000	29999	52	25	79	0.536108	-0.508401	.	ENSBTAG00000019339	ENSBTAG00000019339	.	9654
19_42730001_42760000	19	42730001	42760000	29999	61.5	43	80	0.481625	-0.50701	ACLY;TTC25	ENSBTAG00000016740;ENSBTAG00000013698	ENSBTAG00000016740;ENSBTAG00000013698	ACLY;TTC25	0
21_1490001_1510000	21	1490001	1510000	19999	77	73	81	0.419442	-0.499644	.	ENSBTAG00000006621	ENSBTAG00000006621	.	0
7_44770001_44800000	7	44770001	44800000	29999	79.5	77	82	0.415363	-0.497421	MADCAM1;TPGS1;CDC34;GZMM	ENSBTAG00000039355;ENSBTAG00000010772;ENSBTAG00000002098;ENSBTAG00000002100	ENSBTAG00000039355;ENSBTAG00000010772;ENSBTAG00000002098;ENSBTAG00000002100	MADCAM1;TPGS1;CDC34;GZMM	0
13_57810001_57920000	13	57810001	57920000	109999	46	9	83	0.660748	-0.485669	PRELID3B;TUBB1;CTSZ;NELFCD	ENSBTAG00000004402;ENSBTAG00000039208;ENSBTAG00000018785;ENSBTAG00000018784;ENSBTAG00000018783	ENSBTAG00000004402;ENSBTAG00000039208;ENSBTAG00000018785;ENSBTAG00000018784;ENSBTAG00000018783	PRELID3B;TUBB1;CTSZ;NELFCD	0
10_2550001_2570000	10	2550001	2570000	19999	79.5	75	84	0.416559	-0.485481	YTHDC2	ENSBTAG00000014099	ENSBTAG00000014099	YTHDC2	115831
X_55700001_55720000	X	55700001	55720000	19999	84	83	85	0.406283	-0.483053	ZMAT1	ENSBTAG00000003601	ENSBTAG00000003601	ZMAT1	5039
24_45730001_45750000	24	45730001	45750000	19999	86	86	86	0.404754	-0.479968	SLC14A2	ENSBTAG00000002099	ENSBTAG00000002099	SLC14A2	37843
11_43660001_43680000	11	43660001	43680000	19999	64	41	87	0.487927	-0.476658	PEX13	ENSBTAG00000005257	ENSBTAG00000005257	PEX13	19700
12_29350001_29370000	12	29350001	29370000	19999	69.5	51	88	0.466765	-0.467416	RXFP2	ENSBTAG00000015132	ENSBTAG00000015132	RXFP2	69170
X_40850001_40870000	X	40850001	40870000	19999	71.5	54	89	0.462607	-0.4644	.	ENSBTAG00000046642	ENSBTAG00000046642	.	11545
5_66770001_66840000	5	66770001	66840000	69999	47	4	90	0.732398	-0.460518	U6	ENSBTAG00000043051	ENSBTAG00000043051	U6	21001
5_66670001_66710000	5	66670001	66710000	39999	49	7	91	0.677182	-0.430341	U6	ENSBTAG00000042420	ENSBTAG00000042420	U6	11754
4_59060001_59090000	4	59060001	59090000	29999	56	20	92	0.56018	-0.420365	.	ENSBTAG00000020620	ENSBTAG00000020620	.	335102
9_73270001_73300000	9	73270001	73300000	29999	66.5	40	93	0.490586	-0.416254	SGK1	ENSBTAG00000004269	ENSBTAG00000004269	SGK1	5313
9_73090001_73110000	9	73090001	73110000	19999	73.5	53	94	0.462766	-0.41268	TBPL1	ENSBTAG00000035370	ENSBTAG00000035370	TBPL1	608
X_104040001_104170000	X	104040001	104170000	129999	53.5	12	95	0.613925	-0.403186	KDM6A	ENSBTAG00000003740	ENSBTAG00000003740	KDM6A	0
6_17320001_17340000	6	17320001	17340000	19999	63.5	31	96	0.51946	-0.40274	COL25A1	ENSBTAG00000017282	ENSBTAG00000017282	COL25A1	202435
13_57580001_57670000	13	57580001	57670000	89999	65	33	97	0.515806	-0.402107	EDN3;ZNF831	ENSBTAG00000012109;ENSBTAG00000011940	ENSBTAG00000012109;ENSBTAG00000011940	EDN3;ZNF831	0
11_75510001_75530000	11	75510001	75530000	19999	78.5	59	98	0.449658	-0.393936	KLHL29	ENSBTAG00000021969	ENSBTAG00000021969	KLHL29	0
7_44990001_45010000	7	44990001	45010000	19999	77.5	56	99	0.462035	-0.385916	ELANE	ENSBTAG00000046188	ENSBTAG00000046188	ELANE	0
1_150500001_150520000	1	150500001	150520000	19999	80	60	100	0.449279	-0.356991	CLDN14	ENSBTAG00000030585	ENSBTAG00000030585	CLDN14	59422
2_70730001_70770000	2	70730001	70770000	39999	63.5	26	101	0.530822	-0.354101	EN1	ENSBTAG00000021494	ENSBTAG00000021494	EN1	202738
13_46120001_46140000	13	46120001	46140000	19999	83	64	102	0.437404	-0.347447	ADARB2	ENSBTAG00000014194	ENSBTAG00000014194	ADARB2	243731
6_96440001_96490000	6	96440001	96490000	49999	63.5	24	103	0.538504	-0.332771	ANTXR2	ENSBTAG00000014324	ENSBTAG00000014324	ANTXR2	0
7_60700001_60720000	7	60700001	60720000	19999	70	36	104	0.507002	-0.307964	DPYSL3	ENSBTAG00000010661	ENSBTAG00000010661	DPYSL3	0
3_106680001_106700000	3	106680001	106700000	19999	72	39	105	0.49283	-0.292286	CAP1	ENSBTAG00000013363	ENSBTAG00000013363	CAP1	12124
X_104520001_104540000	X	104520001	104540000	19999	79	52	106	0.466167	-0.277421	FUNDC1	ENSBTAG00000001637	ENSBTAG00000001637	FUNDC1	0
16_51830001_51860000	16	51830001	51860000	29999	74.5	42	107	0.484054	-0.275889	;PRKCZ	ENSBTAG00000014136;ENSBTAG00000014119	ENSBTAG00000014136;ENSBTAG00000014119	;PRKCZ	0
16_44750001_44780000	16	44750001	44780000	29999	70	32	108	0.515956	-0.258887	U6;TMEM201	ENSBTAG00000042532;ENSBTAG00000003180	ENSBTAG00000042532;ENSBTAG00000003180	U6;TMEM201	0
11_101360001_101380000	11	101360001	101380000	19999	77	45	109	0.477984	-0.217681	NUP214	ENSBTAG00000021896	ENSBTAG00000021896	NUP214	0
3_20840001_20860000	3	20840001	20860000	19999	69	28	110	0.520824	-0.196031	.	ENSBTAG00000008592	ENSBTAG00000008592	.	0
X_53070001_53100000	X	53070001	53100000	29999	56	1	111	0.816878	-0.162985	.	ENSBTAG00000045756	ENSBTAG00000045756	.	100774
9_76840001_76860000	9	76840001	76860000	19999	75	38	112	0.500606	-0.162828	U6	ENSBTAG00000045015	ENSBTAG00000045015	U6	8012
11_61420001_61440000	11	61420001	61440000	19999	75	37	113	0.502396	-0.143757	EHBP1	ENSBTAG00000044173	ENSBTAG00000044173	EHBP1	0
20_2840001_2860000	20	2840001	2860000	19999	65	16	114	0.57679	-0.0593877	RANBP17	ENSBTAG00000024801	ENSBTAG00000024801	RANBP17	0
X_40600001_40620000	X	40600001	40620000	19999	60.5	6	115	0.681223	-0.050298	.	ENSBTAG00000001900	ENSBTAG00000001900	.	14494
22_50700001_50720000	22	50700001	50720000	19999	63.5	11	116	0.641664	0.0256853	SLC38A3	ENSBTAG00000008509	ENSBTAG00000008509	SLC38A3	0
X_104220001_104250000	X	104220001	104250000	29999	63.5	10	117	0.659297	0.0752739	DUSP21	ENSBTAG00000001809	ENSBTAG00000001809	DUSP21	28051
