# Supplementary material for: Selection signatures in tropical cattle are enriched for promoter and coding regions and reveal missense mutations in the damage response gene HELB
Source: Genet Sel Evol. 2020 May 27;52:27. doi: 10.1186/s12711-020-00546-6 (PMC7251699; doi:10.1186/s12711-020-00546-6)
Supplement: Supplementary file 12 — Additional file 12: Table S11. Mouse phenotype enrichment for taurine cattle selective sweeps using GREAT [44]. [file 12711_2020_546_MOESM12_ESM.xlsx]

## Sheet: MGI_pheno_enrichec_significant
# GREAT version 3.0.0	Species assembly: hg19	Association rule: Basal+extension: 5000 bp upstream, 1000 bp downstream, 1000000 bp max extension, curated regulatory domains included
# Term Name	Binom Rank	Binom Raw P-Value	Binom FDR Q-Val	Binom Fold Enrichment	Binom Observed Region Hits	Binom Region Set Coverage	Hyper Rank	Hyper FDR Q-Val	Hyper Fold Enrichment	Hyper Observed Gene Hits	Hyper Total Genes	Hyper Gene Set Coverage
increased exploration in new environment	1	2.08466e-14	1.65063e-10	7.11426	26	0.0452174	115	0.0487965	5.43295	6	34	0.0102389
decreased aggression	4	5.73184e-11	1.13462e-07	5.40595	24	0.0417391	91	0.0321414	5.13112	7	42	0.0119454
abnormal kidney interstitium morphology	9	1.25099e-08	1.10059e-05	4.87296	20	0.0347826	96	0.0350053	4.3981	8	56	0.0136519
abnormal social investigation	36	9.88056e-07	0.000217317	3.41802	22	0.0382609	95	0.0350954	3.95829	9	70	0.0153584
abnormal strial marginal cell morphology	42	1.6408e-06	0.000309329	10.2537	8	0.013913	21	0.00151546	17.1037	5	9	0.00853242
abnormal startle reflex	43	1.86833e-06	0.000344033	2.37378	37	0.0643478	112	0.0434275	2.53911	16	194	0.0273038
abnormal frontal bone morphology	68	8.19926e-06	0.000954731	2.89995	23	0.04	24	0.00189154	4.86106	12	76	0.0204778
abnormal lens induction	111	4.21331e-05	0.0030055	4.2017	12	0.0208696	100	0.0371677	7.33016	5	21	0.00853242
abnormal pain threshold	117	5.2887e-05	0.00357914	2.03145	37	0.0643478	99	0.0369709	2.44123	18	227	0.0307167
abnormal fear-related response	131	8.42892e-05	0.00509467	2.98949	17	0.0295652	119	0.0498101	4.58525	7	47	0.0119454
abnormal heart weight	174	0.000213021	0.00969368	2.00366	32	0.0556522	49	0.00997859	2.77226	19	211	0.0324232
belted	188	0.000284696	0.0119906	6.8843	6	0.0104348	34	0.00365394	20.5245	4	6	0.00682594
abnormal mesonephros morphology	201	0.000353264	0.0139161	2.98366	14	0.0243478	115	0.0487965	5.43295	6	34	0.0102389
belly spot	215	0.000526919	0.0194053	3.39284	11	0.0191304	48	0.0100704	6.73459	7	32	0.0119454
abnormal neural crest cell migration	234	0.000782259	0.0264698	2.87921	13	0.0226087	54	0.0109268	5.59758	8	44	0.0136519
abnormal salivary gland morphology	237	0.000796187	0.0266	2.74208	14	0.0243478	63	0.0160358	4.618	9	60	0.0153584
hypopigmentation	269	0.001199	0.0352926	2.74418	13	0.0226087	83	0.0275109	4.64705	8	53	0.0136519
abnormal cranial suture morphology	290	0.00149378	0.0407853	2.46585	15	0.026087	83	0.0275109	4.64705	8	53	0.0136519
aphakia	311	0.00187215	0.0476647	3.08305	10	0.0173913	79	0.0234744	6.59715	6	28	0.0102389
white spotting	316	0.00192079	0.0481292	2.72638	12	0.0208696	59	0.011821	5.47319	8	45	0.0136519

## Sheet: MGI_phenotype_enrichment_all
# GREAT version 3.0.0	Species assembly: hg19	Association rule: Basal+extension: 5000 bp upstream, 1000 bp downstream, 1000000 bp max extension, curated regulatory domains included
# Ontology summary statistics are provided in the footer.
#
ID	Desc	BinomRank	BinomP	BinomBonfP	BinomFdrQ	RegionFoldEnrich	ExpRegions	ObsRegions	GenomeFrac	SetCov	HyperRank	HyperP	HyperBonfP	HyperFdrQ	GeneFoldEnrich	ExpGenes	ObsGenes	TotalGenes	GeneSetCov	TermCov	Genes
MP:0001415	increased exploration in new environment	1	2.08466e-14	1.65063e-10	1.65063e-10	7.11426	3.65463	26	0.00635588	0.0452174	115	0.000708714	1	0.0487965	5.43295	1.10437	6	34	0.0102389	0.176471	DRD3,FMR1,GRIA2,NPAS3,OPHN1,SH3KBP1
MP:0004851	increased testis weight	2	1.35494e-12	1.07284e-08	5.3642e-09	9.75375	1.84544	18	0.00320947	0.0313044	575	0.0193402	1	0.266323	5.13112	0.584668	3	18	0.00511945	0.166667	AR,FMR1,TBC1D4
MP:0003863	decreased aggression towards mice	3	4.58331e-12	3.62907e-08	1.20969e-08	7.26202	2.89176	21	0.00502914	0.0365217	139	0.00110085	1	0.0627091	6.15734	0.812039	5	25	0.00853242	0.2	ARX,ESR1,FMR1,GRIA2,OPHN1
MP:0005656	decreased aggression	4	5.73184e-11	4.53847e-07	1.13462e-07	5.40595	4.43956	24	0.00772096	0.0417391	91	0.000369395	1	0.0321414	5.13112	1.36423	7	42	0.0119454	0.166667	ARX,ESR1,FMR1,GRIA2,MAP6,NDUFS4,OPHN1
MP:0001148	enlarged testis	5	2.71865e-09	2.15262e-05	4.30525e-06	4.43463	5.41195	24	0.00941208	0.0417391	665	0.0260013	1	0.309592	2.63886	2.27371	6	70	0.0102389	0.0857143	AR,FMR1,KIT,KITLG,PLEKHA5,TBC1D4
MP:0009298	increased mesenteric fat pad weight	6	4.5573e-09	3.60847e-05	6.01412e-06	14.033	0.712607	10	0.00123932	0.0173913	578	0.0198453	1	0.27186	8.7962	0.227371	2	7	0.00341297	0.285714	AR,SLC30A5
MP:0001399	hyperactivity	7	6.33109e-09	5.01296e-05	7.16137e-06	2.22139	27.9105	62	0.04854	0.107826	189	0.002269	1	0.0950578	1.98929	10.5565	21	325	0.0358362	0.0646154	ARRDC3,ARX,DRD3,ESR1,EXT1,FMR1,GPR50,GRIA2,GRIA4,KANSL1,LMX1A,LPHN3,MAP6,NPAS3,NR4A3,NRG1,OPHN1,SH3KBP1,SLC12A2,SLITRK6,SOX1
MP:0002061	abnormal aggression-related behavior	8	9.4936e-09	7.51703e-05	9.39629e-06	3.63396	7.70508	28	0.0134001	0.0486957	248	0.00347239	1	0.110864	3.19862	2.50108	8	77	0.0136519	0.103896	ARX,ESR1,FMR1,GRIA2,MAP6,NDUFS4,OPHN1,SOX1
MP:0011425	abnormal kidney interstitium morphology	9	1.25099e-08	9.90535e-05	1.10059e-05	4.87296	4.10428	20	0.00713787	0.0347826	96	0.000424414	1	0.0350053	4.3981	1.81897	8	56	0.0136519	0.142857	AGTR1,COL4A3,KIF3A,NPHP3,PDGFRA,TNFRSF1B,TRPS1,XDH
MP:0001489	decreased startle reflex	10	1.69642e-08	0.000134323	1.34323e-05	3.75437	6.92526	26	0.0120439	0.0452174	182	0.00207899	1	0.0904477	3.46892	2.30619	8	71	0.0136519	0.112676	DRD3,FMR1,GPR98,GRIA4,MECOM,NDUFS4,SLITRK6,TNFRSF1B
MP:0010053	decreased grip strength	11	5.56648e-08	0.000440754	4.00686e-05	2.7086	14.0294	38	0.0243989	0.066087	282	0.00454727	1	0.127678	2.30016	5.65179	13	174	0.0221843	0.0747126	AR,BRE,DMD,FBN2,FMR1,GRIA2,GRIA4,MECOM,MTM1,RND3,SOX1,TNFRSF1B,TRIM32
MP:0005536	Leydig cell hypoplasia	12	7.87744e-08	0.000623736	5.1978e-05	6.38865	2.19139	14	0.0038111	0.0243478	570	0.0192701	1	0.267686	3.84834	1.03941	4	32	0.00682594	0.125	AR,ARX,PDGFRA,PLEKHA5
MP:0006308	enlarged seminiferous tubules	13	9.7213e-08	0.000769733	5.92102e-05	12.0432	0.747311	9	0.00129967	0.0156522	400	0.00986749	1	0.195327	12.3147	0.162408	2	5	0.00341297	0.4	AR,ARX
MP:0011533	increased urine major urinary protein level	14	1.08784e-07	0.000861352	6.15252e-05	19.4737	0.35946	7	0.000625147	0.0121739	716	0.0324816	1	0.359203	30.7867	0.0324816	1	1	0.00170648	1	AR
MP:0009066	decreased oviduct weight	15	1.18874e-07	0.000941248	6.27499e-05	19.2171	0.364258	7	0.000633493	0.0121739	1036	0.0639098	1	0.488454	15.3933	0.0649631	1	2	0.00170648	0.5	AR
MP:0001515	abnormal grip strength	16	1.69487e-07	0.001342	8.38748e-05	2.55098	15.2883	39	0.0265883	0.0678261	279	0.00449746	1	0.127638	2.22172	6.30143	14	194	0.0238908	0.072165	AR,BRE,DMD,ENPP1,FBN2,FMR1,GRIA2,GRIA4,MECOM,MTM1,RND3,SOX1,TNFRSF1B,TRIM32
MP:0001875	testis inflammation	17	1.74442e-07	0.00138123	8.12489e-05	18.1445	0.385792	7	0.000670943	0.0121739	1308	0.0943189	1	0.570961	10.2622	0.0974447	1	3	0.00170648	0.333333	AR
MP:0001496	audiogenic seizures	18	2.05595e-07	0.0016279	9.04389e-05	6.44822	2.01606	13	0.00350619	0.0226087	640	0.0257586	1	0.318683	4.618	0.649631	3	20	0.00511945	0.15	CNTN5,FMR1,GPR98
MP:0002670	absent scrotum	19	2.48991e-07	0.00197151	0.000103764	17.2004	0.406967	7	0.000707769	0.0121739	1519	0.123742	1	0.645021	7.69667	0.129926	1	4	0.00170648	0.25	AR
MP:0003550	short perineum	20	2.76879e-07	0.00219233	0.000109616	16.9279	0.413519	7	0.000719164	0.0121739	1732	0.15221	1	0.695844	6.15734	0.162408	1	5	0.00170648	0.2	AR
MP:0002669	abnormal scrotum morphology	21	3.64215e-07	0.00288385	0.000137326	12.5716	0.636358	8	0.00110671	0.013913	578	0.0198453	1	0.27186	8.7962	0.227371	2	7	0.00341297	0.285714	AR,GNRH1
MP:0010045	increased omental fat pad weight	22	3.82684e-07	0.00303009	0.000137731	16.1221	0.434187	7	0.000755107	0.0121739	1036	0.0639098	1	0.488454	15.3933	0.0649631	1	2	0.00170648	0.5	AR
MP:0003008	enhanced long term potentiation	23	3.94572e-07	0.00312422	0.000135836	3.75753	5.58878	21	0.00971962	0.0365217	416	0.010211	1	0.194352	3.2407	1.85145	6	57	0.0102389	0.105263	AFF2,FMR1,GRIA2,NBEA,NELL2,NRG1
MP:0009413	skeletal muscle fiber atrophy	24	3.95289e-07	0.0031299	0.000130413	7.53428	1.45999	11	0.00253912	0.0191304	1704	0.14767	1	0.686179	2.93207	0.682113	2	21	0.00341297	0.0952381	AR,MTM1
MP:0011532	decreased urine major urinary protein level	25	4.16849e-07	0.00330061	0.000132024	15.9153	0.439828	7	0.000764918	0.0121739	1308	0.0943189	1	0.570961	10.2622	0.0974447	1	3	0.00170648	0.333333	AR
MP:0008903	abnormal mesenteric fat pad morphology	26	4.53894e-07	0.00359393	0.000138228	6.62526	1.81125	12	0.00315	0.0208696	296	0.00505746	1	0.135287	5.59758	0.714595	4	22	0.00682594	0.181818	AR,OMA1,PHF2,SLC30A5
MP:0008958	abnormal trophoblast glycogen cell morphology	27	5.0243e-07	0.00397824	0.000147342	15.4724	0.452417	7	0.000786813	0.0121739	198	0.00247375	1	0.098925	10.2622	0.292334	3	9	0.00511945	0.333333	ESX1,PTP4A2,SP3
MP:0002662	abnormal cauda epididymis morphology	28	5.04141e-07	0.00399179	0.000142564	12.0336	0.664807	8	0.00115619	0.013913	644	0.0258971	1	0.318406	7.69667	0.259853	2	8	0.00341297	0.25	AR,FHL5
MP:0001361	social withdrawal	29	5.82793e-07	0.00461456	0.000159123	7.23783	1.51979	11	0.00264312	0.0191304	437	0.0115891	1	0.209984	6.15734	0.487223	3	15	0.00511945	0.2	FMR1,MAGED1,MAP6
MP:0003215	renal interstitial fibrosis	30	5.9364e-07	0.00470045	0.000156681	5.00133	2.9992	15	0.005216	0.026087	290	0.00488874	1	0.13348	3.7698	1.5916	6	49	0.0102389	0.122449	COL4A3,KIF3A,NPHP3,PDGFRA,TNFRSF1B,XDH
MP:0011527	disorganized placental labyrinth	31	8.95384e-07	0.00708965	0.000228698	11.1346	0.718479	8	0.00124953	0.013913	198	0.00247375	1	0.098925	10.2622	0.292334	3	9	0.00511945	0.333333	CITED1,HGF,SP3
MP:0005565	increased blood urea nitrogen level	32	9.12913e-07	0.00722844	0.000225889	2.96405	9.10917	27	0.015842	0.0469565	481	0.0139971	1	0.230413	2.2472	4.44998	10	137	0.0170648	0.0729927	AGTR1,AR,COL4A3,COL4A5,ITGB1,KIF3A,MECOM,NPHP3,PIK3C2A,XDH
MP:0000661	small prostate gland ventral lobe	33	9.27376e-07	0.00734296	0.000222514	9.16052	0.982477	9	0.00170866	0.0156522	490	0.0144844	1	0.234056	10.2622	0.194889	2	6	0.00341297	0.333333	AR,NOG
MP:0003534	blind vagina	34	9.44215e-07	0.0074763	0.000219891	14.0603	0.497856	7	0.000865836	0.0121739	1308	0.0943189	1	0.570961	10.2622	0.0974447	1	3	0.00170648	0.333333	AR
MP:0003997	tonic-clonic seizures	35	9.61174e-07	0.00761058	0.000217445	3.69386	5.41439	20	0.00941634	0.0347826	346	0.0069664	1	0.159422	3.12329	2.24123	7	69	0.0119454	0.101449	ARX,FMR1,GNAQ,GRIA2,KCNJ11,NDUFS4,NR4A3
MP:0001360	abnormal social investigation	36	9.88056e-07	0.00782342	0.000217317	3.41802	6.43647	22	0.0111939	0.0382609	95	0.000421074	1	0.0350954	3.95829	2.27371	9	70	0.0153584	0.128571	AVPR1A,EXT1,FMR1,GRIA4,LRRTM1,MAGED1,MAP6,NBEA,NPAS3
MP:0004850	abnormal testis weight	37	1.07234e-06	0.00849081	0.000229481	2.3977	15.8485	38	0.0275627	0.066087	1407	0.100769	1	0.567083	1.48783	8.73754	13	269	0.0221843	0.0483271	AR,ARL4A,ATR,ESR1,FMR1,KIT,KITLG,NRG1,PLEKHA5,PTP4A2,SPINK2,TBC1D4,TEX11
MP:0002661	abnormal corpus epididymis morphology	38	1.29597e-06	0.0102615	0.000270039	10.589	0.755502	8	0.00131392	0.013913	490	0.0144844	1	0.234056	10.2622	0.194889	2	6	0.00341297	0.333333	AR,SLC22A5
MP:0005188	small penis	39	1.39114e-06	0.011015	0.000282436	10.4872	0.762832	8	0.00132666	0.013913	644	0.0258971	1	0.318406	7.69667	0.259853	2	8	0.00341297	0.25	AR,GNRH1
MP:0009285	increased gonadal fat pad weight	40	1.4592e-06	0.011554	0.000288849	5.9139	2.02912	12	0.0035289	0.0208696	390	0.00933109	1	0.189445	4.73641	0.844521	4	26	0.00682594	0.153846	AR,ESR1,OMA1,SLC30A5
MP:0001529	abnormal vocalization	41	1.55112e-06	0.0122818	0.000299556	4.34292	3.68416	16	0.00640723	0.0278261	709	0.0311967	1	0.348399	3.32829	1.20182	4	37	0.00682594	0.108108	EXT1,FMR1,MTM1,NDUFS4
MP:0004366	abnormal strial marginal cell morphology	42	1.6408e-06	0.0129918	0.00030933	10.2537	0.780207	8	0.00135688	0.013913	21	4.01928e-06	0.0318247	0.00151546	17.1037	0.292334	5	9	0.00853242	0.555556	COL4A3,ESRRB,KIT,NDP,SLC12A2
MP:0001486	abnormal startle reflex	43	1.86833e-06	0.0147934	0.000344033	2.37378	15.5869	37	0.0271077	0.0643478	112	0.000614282	1	0.0434275	2.53911	6.30143	16	194	0.0273038	0.0824742	BRE,CTNNA2,DRD3,ESRRB,FMR1,GLRB,GPR98,GRIA4,MECOM,MRO,NDUFS4,NPAS3,PHYKPL,SLC12A2,SLITRK6,TNFRSF1B
MP:0012109	decreased trophoblast glycogen cell number	44	2.02431e-06	0.0160284	0.000364283	16.8742	0.355573	6	0.000618388	0.0104348	578	0.0198453	1	0.27186	8.7962	0.227371	2	7	0.00341297	0.285714	PTP4A2,SP3
MP:0003477	abnormal nerve fiber response	45	2.10656e-06	0.0166798	0.000370662	7.14858	1.39888	10	0.00243283	0.0173913	1237	0.0836798	1	0.535632	4.10489	0.487223	2	15	0.00341297	0.133333	FMR1,KCNJ11
MP:0011041	abnormal vertical vestibuloocular reflex	46	2.60848e-06	0.020654	0.000448999	16.1392	0.371765	6	0.000646548	0.0104348	716	0.0324816	1	0.359203	30.7867	0.0324816	1	1	0.00170648	1	SLITRK6
MP:0001159	absent prostate gland	47	2.62538e-06	0.0207877	0.000442292	9.61422	0.832101	8	0.00144713	0.013913	400	0.00986749	1	0.195327	12.3147	0.162408	2	5	0.00341297	0.4	AR,FGF10
MP:0002962	increased urine protein level	48	3.52435e-06	0.0279058	0.000581372	2.89139	8.64636	25	0.0150372	0.0434783	639	0.0257215	1	0.318722	2.03885	4.90472	10	151	0.0170648	0.0662252	ABCC2,AR,COL4A3,COL4A5,ESR1,FASLG,ITGB1,KIT,LRRK2,PIK3C2A
MP:0004218	meiotic nondisjunction during M1 phase	49	3.6817e-06	0.0291517	0.000594933	22.5173	0.222052	5	0.000386177	0.00869565	1519	0.123742	1	0.645021	7.69667	0.129926	1	4	0.00170648	0.25	TEX11
MP:0004927	abnormal epididymis weight	50	3.93883e-06	0.0311876	0.000623752	4.92014	2.6422	13	0.00459514	0.0226087	471	0.013734	1	0.230883	4.24644	0.941966	4	29	0.00682594	0.137931	AR,KIT,PLEKHA5,SLC22A5
MP:0005149	abnormal gubernaculum morphology	51	4.33211e-06	0.0343017	0.000672581	11.1301	0.628927	7	0.00109379	0.0121739	1732	0.15221	1	0.695844	6.15734	0.162408	1	5	0.00170648	0.2	AR
MP:0003985	renal fibrosis	52	4.37586e-06	0.034648	0.000666308	3.61928	4.97337	18	0.00864934	0.0313044	120	0.000776695	1	0.0512489	3.64579	2.4686	9	76	0.0153584	0.118421	AGTR1,ATR,COL4A3,KIF3A,KL,NPHP3,PDGFRA,TNFRSF1B,XDH
MP:0001934	increased litter size	53	4.78003e-06	0.0378483	0.000714118	10.9618	0.638584	7	0.00111058	0.0121739	980	0.0560435	1	0.452809	5.13112	0.389779	2	12	0.00341297	0.166667	EIF2AK4,OPRK1
MP:0003491	abnormal voluntary movement	54	4.8159e-06	0.0381323	0.000706154	1.44236	94.2897	136	0.163982	0.236522	94	0.000408249	1	0.0343885	1.52758	42.5509	65	1310	0.110922	0.0496183	ARRDC3,ARX,ATP7B,BRE,CASP12,COL4A3,CTNNA2,DAB1,DLG3,DMD,DNM3,DRD3,ELK3,ENPP1,ESR1,ESRRB,ETV1,EXT1,FECH,FMR1,GLRB,GNAQ,GPR50,GRIA2,GRIA4,IDS,ITGB1,KANSL1,KCNJ11,KIF3A,KL,KLHL1,LMX1A,LPHN3,LRIG3,LRRTM1,MAGED1,MAP6,MECOM,MRO,MTM1,NBEA,NDUFS4,NEB,NEFM,NEGR1,NPAS3,NPHP3,NR4A3,NRG1,OPHN1,OPRK1,PDGFRA,RND3,SH3KBP1,SIL1,SLC12A2,SLITRK1,SLITRK6,SMAD7,SOX1,TRIO,UCHL3,WNT3A,ZIC4
MP:0003642	absent seminal vesicle	55	4.85049e-06	0.0384062	0.000698295	7.45718	1.20689	9	0.00209894	0.0156522	361	0.00764444	1	0.167669	7.10462	0.42226	3	13	0.00511945	0.230769	AR,FGF10,GNRH1
MP:0005627	increased circulating potassium level	56	5.60033e-06	0.0443434	0.000791847	5.69966	1.92994	11	0.00335642	0.0191304	821	0.0372607	1	0.359354	4.01565	0.747076	3	23	0.00511945	0.130435	AR,BRE,PIK3C2A
MP:0000748	progressive muscle weakness	57	5.67648e-06	0.0449463	0.000788532	4.4194	3.16785	14	0.00550931	0.0243478	224	0.00299905	1	0.106011	4.9656	1.00693	5	31	0.00853242	0.16129	AR,DMD,ITGB1,MTM1,NEB
MP:0009358	environmentally induced seizures	58	6.25555e-06	0.0495314	0.00085399	4.11022	3.64944	15	0.00634685	0.026087	709	0.0311967	1	0.348399	3.32829	1.20182	4	37	0.00682594	0.108108	CNTN5,FMR1,GPR98,NDUFS4
MP:0009141	increased prepulse inhibition	59	6.4543e-06	0.0511051	0.000866188	6.28339	1.5915	10	0.00276782	0.0173913	1184	0.0740677	1	0.495328	4.3981	0.454742	2	14	0.00341297	0.142857	FMR1,HTR1F
MP:0004934	epididymis epithelium degeneration	60	6.74667e-06	0.0534201	0.000890336	10.3904	0.673698	7	0.00117165	0.0121739	1917	0.179755	1	0.742464	5.13112	0.194889	1	6	0.00170648	0.166667	AR
MP:0009566	meiotic nondisjunction	61	6.83256e-06	0.0541002	0.000886889	19.7985	0.252544	5	0.000439207	0.00869565	1917	0.179755	1	0.742464	5.13112	0.194889	1	6	0.00170648	0.166667	TEX11
MP:0004929	decreased epididymis weight	62	6.99058e-06	0.0553514	0.000892765	5.05908	2.37197	12	0.00412517	0.0208696	821	0.0372607	1	0.359354	4.01565	0.747076	3	23	0.00511945	0.130435	AR,KIT,PLEKHA5
MP:0001751	increased circulating luteinizing hormone level	63	7.0385e-06	0.0557308	0.000884617	4.33473	3.22973	14	0.00561692	0.0243478	309	0.00582579	1	0.149284	4.27593	1.16934	5	36	0.00853242	0.138889	AR,ESR1,GNRH1,KIT,PLEKHA5
MP:0004262	abnormal physical strength	64	7.05566e-06	0.0558667	0.000872918	2.00706	23.4174	47	0.0407259	0.0817391	206	0.00250306	1	0.0962098	2.0122	9.93936	20	306	0.0341297	0.0653595	AR,ARX,BRE,DMD,ENPP1,FBN2,FMR1,GRIA2,GRIA4,MECOM,MTM1,NOVA1,PVRL1,RND3,SLC12A2,SLC30A5,SOX1,SYNE1,TNFRSF1B,TRIM32
MP:0004191	neuronal intranuclear inclusions	65	7.13011e-06	0.0564562	0.000868557	7.10293	1.26708	9	0.00220362	0.0156522	3008	0.390738	1	1	2.05245	0.487223	1	15	0.00170648	0.0666667	FMR1
MP:0001364	decreased anxiety-related response	66	7.56968e-06	0.0599367	0.000908133	2.69769	9.63787	26	0.0167615	0.0452174	291	0.00489937	1	0.13331	2.79879	3.21568	9	99	0.0153584	0.0909091	ARX,AVPR1A,DRD3,EXT1,FMR1,KCNJ11,LPHN3,NPAS3,OPHN1
MP:0006315	abnormal urine protein level	67	8.17591e-06	0.0647368	0.000966222	2.75066	9.08873	25	0.0158065	0.0434783	809	0.0362421	1	0.354716	1.92417	5.19705	10	160	0.0170648	0.0625	ABCC2,AR,COL4A3,COL4A5,ESR1,FASLG,ITGB1,KIT,LRRK2,PIK3C2A
MP:0000107	abnormal frontal bone morphology	68	8.19926e-06	0.0649217	0.000954731	2.89995	7.93119	23	0.0137934	0.04	24	5.73338e-06	0.0453969	0.00189154	4.86106	2.4686	12	76	0.0204778	0.157895	BMP4,DISP1,EFNB1,HDAC8,HHAT,KIF3A,MSTN,NOG,PDGFRA,SATB2,SP3,WNT9A
MP:0009380	abnormal prostate gland ventral lobe morphology	69	8.82025e-06	0.0698387	0.00101216	6.91361	1.30178	9	0.00226397	0.0156522	1120	0.0648434	1	0.458419	4.73641	0.42226	2	13	0.00341297	0.153846	AR,NOG
MP:0005133	increased luteinizing hormone level	70	8.94548e-06	0.0708303	0.00101186	4.24176	3.30051	14	0.00574003	0.0243478	356	0.00735621	1	0.163614	4.05088	1.2343	5	38	0.00853242	0.131579	AR,ESR1,GNRH1,KIT,PLEKHA5
MP:0005265	abnormal blood urea nitrogen level	71	9.15913e-06	0.072522	0.00102144	2.60899	10.3488	27	0.017998	0.0469565	715	0.0324511	1	0.359368	1.96094	5.09961	10	157	0.0170648	0.0636943	AGTR1,AR,COL4A3,COL4A5,ITGB1,KIF3A,MECOM,NPHP3,PIK3C2A,XDH
MP:0002574	increased vertical activity	72	9.4382e-06	0.0747317	0.00103794	3.96756	3.78066	15	0.00657506	0.026087	517	0.014885	1	0.227968	3.42074	1.46167	5	45	0.00853242	0.111111	DRD3,ESR1,FMR1,GRIA4,LRRTM1
MP:0009073	absent Wolffian ducts	73	9.62871e-06	0.0762402	0.00104439	9.82925	0.71216	7	0.00123854	0.0121739	1519	0.123742	1	0.645021	7.69667	0.129926	1	4	0.00170648	0.25	AR
MP:0002807	abnormal eye blink conditioning behavior	74	1.13929e-05	0.0902093	0.00121904	6.69157	1.34498	9	0.00233909	0.0156522	2365	0.257145	1	0.860919	3.42074	0.292334	1	9	0.00170648	0.111111	FMR1
MP:0002789	male pseudohermaphroditism	75	1.14236e-05	0.0904521	0.00120603	9.56948	0.731492	7	0.00127216	0.0121739	2524	0.281286	1	0.882418	3.07867	0.324816	1	10	0.00170648	0.1	AR
MP:0004727	absent epididymis	76	1.14774e-05	0.0908781	0.00119576	9.56243	0.732031	7	0.0012731	0.0121739	2231	0.232194	1	0.824076	3.84834	0.259853	1	8	0.00170648	0.125	AR
MP:0001292	abnormal lens vesicle development	77	1.20832e-05	0.0956749	0.00124253	5.24311	2.09799	11	0.00364868	0.0191304	142	0.00113009	1	0.0630146	8.20978	0.487223	4	15	0.00682594	0.266667	GRIP1,MAB21L1,PAX6,SOX1
MP:0003460	decreased fear-related response	78	1.28518e-05	0.101761	0.00130462	3.65989	4.37172	16	0.00760298	0.0278261	150	0.00130345	1	0.0688049	4.86106	1.2343	6	38	0.0102389	0.157895	ARX,ESR1,EXT1,FMR1,GRIK2,MAP2
MP:0002787	pseudohermaphroditism	79	1.32674e-05	0.105052	0.00132977	9.34719	0.748888	7	0.00130241	0.0121739	2633	0.304644	1	0.91613	2.79879	0.357297	1	11	0.00170648	0.0909091	AR
MP:0009417	skeletal muscle atrophy	80	1.33566e-05	0.105757	0.00132197	5.18586	2.12115	11	0.00368896	0.0191304	2875	0.351184	1	0.967191	1.62035	1.2343	2	38	0.00341297	0.0526316	AR,MTM1
MP:0009243	hairpin sperm flagellum	81	1.38827e-05	0.109923	0.00135708	7.62566	1.04909	8	0.0018245	0.013913	1237	0.0836798	1	0.535632	4.10489	0.487223	2	15	0.00341297	0.133333	AR,FHL5
MP:0001392	abnormal locomotor behavior	82	1.48358e-05	0.11747	0.00143256	1.439	86.8659	125	0.151071	0.217391	194	0.00238185	1	0.0972136	1.46004	39.725	58	1223	0.0989761	0.0474244	ARRDC3,ARX,ATP7B,BRE,CASP12,COL4A3,CTNNA2,DAB1,DLG3,DMD,DRD3,ELK3,ENPP1,ESR1,ETV1,EXT1,FECH,FMR1,GLRB,GNAQ,GPR50,GRIA2,GRIA4,IDS,ITGB1,KANSL1,KCNJ11,KIF3A,KL,KLHL1,LMX1A,LPHN3,LRRTM1,MAGED1,MAP6,MECOM,MTM1,NBEA,NDUFS4,NEB,NEGR1,NPAS3,NPHP3,NR4A3,NRG1,OPHN1,OPRK1,PDGFRA,RND3,SH3KBP1,SIL1,SLC12A2,SLITRK1,SLITRK6,SOX1,TRIO,UCHL3,ZIC4
MP:0009204	absent external male genitalia	83	1.53531e-05	0.121566	0.00146465	7.51806	1.06411	8	0.00185062	0.013913	319	0.00605037	1	0.150178	15.3933	0.129926	2	4	0.00341297	0.5	AR,DACT1
MP:0005328	abnormal circulating creatinine level	84	1.53727e-05	0.121721	0.00144906	3.16498	6.00321	19	0.0104404	0.0330435	905	0.0463004	1	0.40509	2.13373	3.28064	7	101	0.0119454	0.0693069	AR,COL4A3,IL4,PHYKPL,PIK3C2A,TNFRSF1B,XDH
MP:0001441	increased grooming behavior	85	1.54845e-05	0.122606	0.00144243	4.0345	3.47007	14	0.00603491	0.0243478	454	0.0121446	1	0.211808	4.3981	0.909484	4	28	0.00682594	0.142857	FMR1,LRRK2,NBEA,SLITRK5
MP:0009302	increased renal fat pad weight	86	1.62012e-05	0.128281	0.00149164	7.46113	1.07222	8	0.00186474	0.013913	644	0.0258971	1	0.318406	7.69667	0.259853	2	8	0.00341297	0.25	AR,ESR1
MP:0009712	impaired conditioned place preference behavior	87	1.66613e-05	0.131924	0.00151637	5.62103	1.77903	10	0.00309397	0.0173913	1872	0.170724	1	0.722113	2.6771	0.747076	2	23	0.00341297	0.0869565	DRD3,FMR1
MP:0001353	increased aggression towards mice	88	1.78929e-05	0.141676	0.00160996	3.98113	3.51659	14	0.00611581	0.0243478	1388	0.0972554	1	0.554804	2.71647	1.10437	3	34	0.00511945	0.0882353	ESR1,FMR1,SOX1
MP:0009480	distended cecum	89	1.94285e-05	0.153835	0.00172848	15.9019	0.314427	5	0.00054683	0.00869565	578	0.0198453	1	0.27186	8.7962	0.227371	2	7	0.00341297	0.285714	KIT,SLC9A3
MP:0001413	abnormal response to new environment	90	1.97222e-05	0.15616	0.00173511	2.28301	14.0166	32	0.0243766	0.0556522	833	0.0375713	1	0.357131	1.91222	5.22953	10	161	0.0170648	0.0621118	DRD3,FMR1,GRIA2,GRIA4,KCNJ11,LRRTM1,MAGED1,NPAS3,OPHN1,SH3KBP1
MP:0003553	abnormal foreskin morphology	91	2.16932e-05	0.171767	0.00188755	8.64902	0.80934	7	0.00140755	0.0121739	1519	0.123742	1	0.645021	7.69667	0.129926	1	4	0.00170648	0.25	AR
MP:0011506	glomerular crescent	92	2.23173e-05	0.176709	0.00192075	7.12973	1.12206	8	0.00195141	0.013913	269	0.00424544	1	0.124964	5.86413	0.682113	4	21	0.00682594	0.190476	COL4A3,FASLG,KIT,POU2AF1
MP:0003557	absent vas deferens	93	2.39843e-05	0.189907	0.00204201	8.51233	0.822336	7	0.00143015	0.0121739	2633	0.304644	1	0.91613	2.79879	0.357297	1	11	0.00170648	0.0909091	AR
MP:0001409	increased stereotypic behavior	94	2.4703e-05	0.195598	0.00208083	4.444	2.70027	12	0.00469612	0.0208696	454	0.0121446	1	0.211808	4.3981	0.909484	4	28	0.00682594	0.142857	DRD3,EXT1,FMR1,LPHN3
MP:0001458	abnormal object recognition memory	95	2.49066e-05	0.19721	0.0020759	3.86092	3.62608	14	0.00630622	0.0243478	1474	0.113619	1	0.610339	2.16047	1.85145	4	57	0.00682594	0.0701754	FMR1,GNAI1,GRIA4,KL
MP:0004969	pale kidney	96	2.67806e-05	0.212049	0.00220885	4.4067	2.72313	12	0.00473587	0.0208696	370	0.00821759	1	0.175856	3.94701	1.26678	5	39	0.00853242	0.128205	COL4A3,COL4A5,ITGB1,PIK3C2A,XDH
MP:0004962	decreased prostate gland weight	97	2.9213e-05	0.231309	0.00238462	8.24941	0.848546	7	0.00147573	0.0121739	2524	0.281286	1	0.882418	3.07867	0.324816	1	10	0.00170648	0.1	AR
MP:0006420	abnormal peritubular myoid cell morphology	98	2.92991e-05	0.231991	0.00236725	8.24554	0.848944	7	0.00147642	0.0121739	1519	0.123742	1	0.645021	7.69667	0.129926	1	4	0.00170648	0.25	AR
MP:0001152	Leydig cell hyperplasia	99	2.95497e-05	0.233975	0.00236338	4.05222	3.20811	13	0.00557933	0.0226087	906	0.0466427	1	0.407635	2.93207	1.36423	4	42	0.00682594	0.0952381	AR,KIT,KITLG,PLEKHA5
MP:0009644	uremia	100	3.09075e-05	0.244725	0.00244725	2.4304	11.1093	27	0.0193205	0.0469565	887	0.0432249	1	0.385856	1.86586	5.35946	10	165	0.0170648	0.0606061	AGTR1,AR,COL4A3,COL4A5,ITGB1,KIF3A,MECOM,NPHP3,PIK3C2A,XDH
MP:0005311	abnormal circulating amino acid level	101	3.16503e-05	0.250607	0.00248126	2.53161	9.87515	25	0.0171742	0.0434783	681	0.0279378	1	0.324833	1.93516	5.68428	11	175	0.0187713	0.0628571	AR,COL4A3,EIF2AK4,IL4,NDUFS4,PHYKPL,PIK3C2A,SLC22A5,SLC25A13,TNFRSF1B,XDH
MP:0000751	myopathy	102	3.51105e-05	0.278005	0.00272554	3.98364	3.26334	13	0.00567538	0.0226087	1008	0.0576144	1	0.45257	2.73659	1.46167	4	45	0.00682594	0.0888889	AR,DMD,MTM1,TRIM32
MP:0006379	abnormal spermatocyte morphology	103	3.51995e-05	0.27871	0.00270592	4.28217	2.80232	12	0.00487359	0.0208696	2585	0.282421	1	0.865073	1.62035	1.85145	3	57	0.00511945	0.0526316	AR,PDGFRA,PLEKHA5
MP:0002963	decreased urine protein level	104	3.58014e-05	0.283476	0.00272573	7.98583	0.876552	7	0.00152444	0.0121739	2633	0.304644	1	0.91613	2.79879	0.357297	1	11	0.00170648	0.0909091	AR
MP:0000537	abnormal urethra morphology	105	3.87252e-05	0.306626	0.00292025	4.60747	2.38743	11	0.00415205	0.0191304	215	0.00289444	1	0.106596	6.48141	0.61715	4	19	0.00682594	0.210526	AR,DACT1,FGF10,NOG
MP:0000664	small prostate gland anterior lobe	106	3.89527e-05	0.308428	0.00290969	7.8787	0.888471	7	0.00154517	0.0121739	2084	0.206407	1	0.784228	4.3981	0.227371	1	7	0.00170648	0.142857	AR
MP:0012097	abnormal spongiotrophoblast size	107	4.01125e-05	0.317611	0.00296833	6.55581	1.22029	8	0.00212225	0.013913	970	0.0559904	1	0.457043	3.42074	0.877002	3	27	0.00511945	0.111111	CITED1,PTP4A2,SP3
MP:0001149	testicular hyperplasia	108	4.11213e-05	0.325599	0.0030148	3.92152	3.31504	13	0.00576528	0.0226087	961	0.0538162	1	0.44341	2.79879	1.42919	4	44	0.00682594	0.0909091	AR,KIT,KITLG,PLEKHA5
MP:0003313	abnormal locomotor activation	109	4.14982e-05	0.328583	0.00301452	1.49086	65.7339	98	0.11432	0.170435	425	0.0108512	1	0.202165	1.44474	29.071	42	895	0.0716723	0.0469274	ARRDC3,ARX,BRE,COL4A3,DLG3,DMD,DRD3,ELK3,ESR1,EXT1,FECH,FMR1,GPR50,GRIA2,GRIA4,IDS,ITGB1,KANSL1,KCNJ11,KIF3A,KL,LMX1A,LPHN3,LRRTM1,MAGED1,MAP6,MECOM,MTM1,NBEA,NDUFS4,NEGR1,NPAS3,NPHP3,NR4A3,NRG1,OPHN1,RND3,SH3KBP1,SLC12A2,SLITRK1,SLITRK6,SOX1
MP:0001933	abnormal litter size	110	4.19651e-05	0.332279	0.00302072	1.89784	23.7112	45	0.0412369	0.0782609	294	0.00492161	1	0.132549	1.89457	10.5565	20	325	0.0341297	0.0615385	ACSL4,AR,BMP4,DMD,EGLN3,EIF2AK4,ESR1,FZD1,IRS4,KIT,KITLG,OPRK1,PLEKHA5,SMAD7,SPINK2,SPRED2,TEX11,THBS1,TRIM32,XRCC5
MP:0001288	abnormal lens induction	111	4.21331e-05	0.33361	0.0030055	4.2017	2.85598	12	0.00496693	0.0208696	100	0.000469408	1	0.0371677	7.33016	0.682113	5	21	0.00853242	0.238095	BMP4,GRIP1,MAB21L1,PAX6,SOX1
MP:0004368	abnormal stria vascularis vasculature morphology	112	4.2658e-05	0.337766	0.00301577	9.79374	0.612636	6	0.00106545	0.0104348	198	0.00247375	1	0.098925	10.2622	0.292334	3	9	0.00511945	0.333333	COL4A3,KIT,NDP
MP:0010228	decreased transitional stage T3 B cell number	113	4.35076e-05	0.344493	0.00304861	21.3868	0.187031	4	0.000325271	0.00695652	1519	0.123742	1	0.645021	7.69667	0.129926	1	4	0.00170648	0.25	SH3KBP1
MP:0002668	abnormal circulating potassium level	114	4.57642e-05	0.362361	0.00317861	4.16508	2.8811	12	0.0050106	0.0208696	936	0.0501588	1	0.424313	2.86388	1.39671	4	43	0.00682594	0.0930233	AR,ATP12A,BRE,PIK3C2A
MP:0004961	increased prostate gland weight	115	4.79454e-05	0.379632	0.00330114	7.62028	0.918601	7	0.00159757	0.0121739	2231	0.232194	1	0.824076	3.84834	0.259853	1	8	0.00170648	0.125	AR
MP:0009294	increased interscapular fat pad weight	116	5.05248e-05	0.400055	0.00344875	7.55628	0.926382	7	0.0016111	0.0121739	2633	0.304644	1	0.91613	2.79879	0.357297	1	11	0.00170648	0.0909091	AR
MP:0001970	abnormal pain threshold	117	5.2887e-05	0.418759	0.00357914	2.03145	18.2136	37	0.0316759	0.0643478	99	0.000462253	1	0.0369709	2.44123	7.37332	18	227	0.0307167	0.0792951	ADAMTS5,AFF2,ARX,BAMBI,EDNRB,ESR1,EXT1,FMR1,GABRR1,GNAQ,GRIA2,GRIA4,HTR1F,LMO7,MC1R,NDUFS4,OPRK1,TRPM3
MP:0009428	decreased tibialis anterior weight	118	5.39421e-05	0.427113	0.0036196	20.2248	0.197777	4	0.000343959	0.00695652	1732	0.15221	1	0.695844	6.15734	0.162408	1	5	0.00170648	0.2	MTM1
MP:0008966	abnormal chiasmata formation	119	6.02353e-05	0.476944	0.00400793	12.5052	0.399835	5	0.000695365	0.00869565	2524	0.281286	1	0.882418	3.07867	0.324816	1	10	0.00170648	0.1	TEX11
MP:0009070	small oviduct	120	6.04912e-05	0.478969	0.00399141	7.33993	0.953687	7	0.00165859	0.0121739	2365	0.257145	1	0.860919	3.42074	0.292334	1	9	0.00170648	0.111111	AR
MP:0003587	ureter obstruction	121	6.49222e-05	0.514054	0.00424838	12.3061	0.406302	5	0.000706611	0.00869565	578	0.0198453	1	0.27186	8.7962	0.227371	2	7	0.00341297	0.285714	DYM,PDGFRA
MP:0010182	decreased susceptibility to weight gain	122	6.82712e-05	0.540571	0.00443091	2.82736	6.72005	19	0.011687	0.0330435	1908	0.176112	1	0.730846	1.59241	3.76786	6	116	0.0102389	0.0517241	AR,ARRDC3,FABP5,GPR50,KCNJ11,MTM1
MP:0010240	decreased skeletal muscle size	123	6.86322e-05	0.54343	0.00441813	3.50819	3.99066	14	0.00694029	0.0243478	1456	0.108262	1	0.588749	2.19905	1.81897	4	56	0.00682594	0.0714286	AR,DMD,MSTN,MTM1
MP:0009400	decreased skeletal muscle fiber size	124	6.91082e-05	0.547198	0.00441289	3.17166	5.04468	16	0.00877336	0.0278261	801	0.0349374	1	0.345361	2.46293	2.43612	6	75	0.0102389	0.08	AR,DMD,DOCK5,FBN2,MTM1,TRIM32
MP:0005189	abnormal anogenital distance	125	7.17316e-05	0.567971	0.00454377	6.0261	1.32756	8	0.0023088	0.013913	1425	0.10393	1	0.577485	3.62196	0.552187	2	17	0.00341297	0.117647	AR,GNRH1
MP:0005553	increased circulating creatinine level	126	7.35002e-05	0.581975	0.00461885	3.30635	4.53672	15	0.00788995	0.026087	2004	0.185968	1	0.734778	1.78474	2.24123	4	69	0.00682594	0.057971	AR,COL4A3,PIK3C2A,XDH
MP:0003088	abnormal prepulse inhibition	127	7.36778e-05	0.583381	0.00459355	2.57344	8.54885	22	0.0148676	0.0382609	468	0.0136254	1	0.230525	2.53911	3.15071	8	97	0.0136519	0.0824742	AVPR1A,CTNNA2,FMR1,GRIA4,HTR1F,MECOM,NPAS3,NRG1
MP:0003607	abnormal prostate gland physiology	128	8.09489e-05	0.640954	0.00500745	5.92058	1.35122	8	0.00234995	0.013913	1482	0.114503	1	0.611767	3.42074	0.584668	2	18	0.00341297	0.111111	AR,ESR1
MP:0005655	increased aggression	129	8.12519e-05	0.643353	0.00498723	3.45164	4.05604	14	0.00705398	0.0243478	1695	0.147439	1	0.688744	2.25269	1.33174	3	41	0.00511945	0.0731707	ESR1,FMR1,SOX1
MP:0004633	abnormal cochlear IHC efferent innervation pattern	130	8.38175e-05	0.663667	0.00510513	8.65278	0.693419	6	0.00120595	0.0104348	2084	0.206407	1	0.784228	4.3981	0.227371	1	7	0.00170648	0.142857	SLITRK6
MP:0003106	abnormal fear-related response	131	8.42892e-05	0.667402	0.00509467	2.98949	5.68658	17	0.00988971	0.0295652	119	0.000748599	1	0.0498101	4.58525	1.52663	7	47	0.0119454	0.148936	ARX,ESR1,EXT1,FMR1,GRIK2,MAP2,SLITRK1
MP:0001363	increased anxiety-related response	132	8.63148e-05	0.683441	0.00517758	2.13893	14.4932	31	0.0252056	0.053913	238	0.00320659	1	0.10668	2.39657	5.42442	13	167	0.0221843	0.0778443	ARX,DRD3,FMR1,GRIA2,GRIA4,IDS,KCNJ11,LRRTM1,MAP6,OPHN1,SLITRK1,SLITRK5,SOX4
MP:0009939	abnormal hippocampus neuron morphology	133	8.66808e-05	0.686339	0.00516044	2.54406	8.64761	22	0.0150393	0.0382609	307	0.00558472	1	0.144039	2.74337	3.28064	9	101	0.0153584	0.0891089	CTNNA2,DAB1,DGKB,FMR1,GNAQ,GRIA2,NR4A3,POU1F1,ST8SIA4
MP:0004000	impaired passive avoidance behavior	134	8.71921e-05	0.690387	0.00515215	3.88741	3.08689	12	0.0053685	0.0208696	970	0.0559904	1	0.457043	3.42074	0.877002	3	27	0.00511945	0.111111	ARX,ESR1,FMR1
MP:0009238	coiled sperm flagellum	135	8.84715e-05	0.700517	0.00518902	5.84399	1.36893	8	0.00238074	0.013913	1704	0.14767	1	0.686179	2.93207	0.682113	2	21	0.00341297	0.0952381	AR,SPACA1
MP:0009403	increased variability of skeletal muscle fiber size	136	9.09644e-05	0.720256	0.005296	3.61966	3.5915	13	0.00624608	0.0226087	961	0.0538162	1	0.44341	2.79879	1.42919	4	44	0.00682594	0.0909091	AR,DMD,MTM1,TRIM32
MP:0009404	centrally nucleated skeletal muscle fibers	137	9.19782e-05	0.728283	0.00531593	2.96752	5.72869	17	0.00996294	0.0295652	358	0.0075296	1	0.166535	3.07867	2.27371	7	70	0.0119454	0.1	AR,DMD,FBN2,MTM1,NRG1,SYNE1,TRIM32
MP:0002586	abnormal platelet volume	138	9.46605e-05	0.749522	0.00543132	5.78627	1.38258	8	0.00240449	0.013913	570	0.0192701	1	0.267686	3.84834	1.03941	4	32	0.00682594	0.125	BAP1,KIT,PHF20,PIK3C2A
MP:0003157	impaired muscle relaxation	139	9.61716e-05	0.761486	0.00547832	5.77281	1.38581	8	0.0024101	0.013913	1425	0.10393	1	0.577485	3.62196	0.552187	2	17	0.00341297	0.117647	AR,DMD
MP:0009063	abnormal oviduct size	140	9.80357e-05	0.776246	0.00554462	6.78605	1.03153	7	0.00179396	0.0121739	2633	0.304644	1	0.91613	2.79879	0.357297	1	11	0.00170648	0.0909091	AR
MP:0004926	abnormal epididymis size	141	9.86991e-05	0.7815	0.00554255	3.58957	3.6216	13	0.00629844	0.0226087	1217	0.0786738	1	0.511864	2.46293	1.62408	4	50	0.00682594	0.08	AR,KIT,PLEKHA5,SLC22A5
MP:0002660	abnormal caput epididymis morphology	142	0.000100591	0.796482	0.00560903	6.75757	1.03588	7	0.00180152	0.0121739	2831	0.349111	1	0.976425	2.36821	0.42226	1	13	0.00170648	0.0769231	AR
MP:0003124	hypospadia	143	0.000102457	0.811252	0.00567309	5.7193	1.39877	8	0.00243265	0.013913	762	0.0325895	1	0.33864	6.84149	0.292334	2	9	0.00341297	0.222222	AR,FGF10
MP:0008284	abnormal hippocampus pyramidal cell layer	144	0.00010936	0.865911	0.00601327	2.92422	5.81351	17	0.0101104	0.0295652	258	0.00376193	1	0.115453	3.15761	2.53356	8	78	0.0136519	0.102564	CTNNA2,DAB1,FMR1,LMX1A,NCAM1,NR4A3,POU1F1,TNR
MP:0008902	abnormal renal fat pad morphology	145	0.000118236	0.936193	0.0064565	5.59973	1.42864	8	0.00248459	0.013913	1120	0.0648434	1	0.458419	4.73641	0.42226	2	13	0.00341297	0.153846	AR,ESR1
MP:0001859	kidney inflammation	146	0.000122015	0.966112	0.00661721	2.32119	10.7703	25	0.018731	0.0434783	524	0.0153411	1	0.231815	2.04111	5.87916	12	181	0.0204778	0.0662983	AGTR1,ATR,COL4A3,COL4A5,ESR1,FASLG,IL4,KIT,LRRK2,NPHP3,PIK3C2A,XDH
MP:0008280	abnormal male germ cell apoptosis	147	0.000122408	0.96923	0.00659341	2.79225	6.44641	18	0.0112111	0.0313044	2338	0.253363	1	0.858054	1.41008	4.25509	6	131	0.0102389	0.0458015	AR,NRG1,PLEKHA5,SPINK2,TDRD7,TEX11
MP:0012099	decreased spongiotrophoblast size	148	0.000125947	0.997245	0.00673814	8.02389	0.747767	6	0.00130046	0.0104348	1482	0.114503	1	0.611767	3.42074	0.584668	2	18	0.00341297	0.111111	PTP4A2,SP3
MP:0005261	aniridia	149	0.00012727	1	0.00676325	10.6451	0.469697	5	0.000816865	0.00869565	228	0.00309173	1	0.10737	20.5245	0.0974447	2	3	0.00341297	0.666667	MAB21L1,PAX6
MP:0002066	abnormal motor capabilities/coordination/movement	150	0.000127336	1	0.00672164	1.30168	125.223	163	0.217779	0.283478	42	2.83461e-05	0.224444	0.00534391	1.53672	57.265	88	1763	0.150171	0.0499149	ADAM18,AR,ARRDC3,ARX,ATP7B,BAMBI,BMP4,BRE,CALB2,CASP12,COL4A3,CTNNA2,DAB1,DLG3,DMD,DNM3,DRD3,ELK3,ENPP1,ESR1,ESRRB,ETV1,EXT1,FBN2,FECH,FEZF1,FMR1,GABRR1,GLRB,GNAQ,GPR50,GPR98,GRIA2,GRIA4,IDS,ITGB1,KANSL1,KCNJ11,KIF3A,KL,KLF9,KLHL1,LMX1A,LPHN3,LRIG3,LRRTM1,MAGED1,MAP6,MECOM,MRO,MTM1,NBEA,NDUFS4,NEB,NEFM,NEGR1,NFIA,NOVA1,NPAS3,NPHP3,NR4A3,NRG1,OPHN1,OPRK1,PAX6,PBX1,PDGFRA,PHYKPL,PVRL1,RND3,RPE65,SH…
MP:0002781	increased circulating testosterone level	151	0.000133841	1	0.00701822	5.49791	1.4551	8	0.00253061	0.013913	1292	0.0936448	1	0.573901	3.84834	0.519705	2	16	0.00341297	0.125	AR,ESR1
MP:0002774	small prostate gland	152	0.000134659	1	0.00701468	4.83738	1.86051	9	0.00323567	0.0156522	2598	0.291088	1	0.887158	1.86586	1.07189	2	33	0.00341297	0.0606061	AR,NOG
MP:0004080	abnormal nucleus accumbens morphology	153	0.000136669	1	0.00707287	15.8594	0.252216	4	0.000438636	0.00695652	1308	0.0943189	1	0.570961	10.2622	0.0974447	1	3	0.00170648	0.333333	SOX1
MP:0003674	oxidative stress	154	0.000140281	1	0.00721261	2.97905	5.37085	16	0.00934061	0.0278261	703	0.0301044	1	0.33907	2.34246	2.9883	7	92	0.0119454	0.076087	KL,MSTN,MTM1,NDUFS4,NR4A3,PLEKHA5,XDH
MP:0009456	impaired cued conditioning behavior	155	0.000141378	1	0.00722215	3.97167	2.76961	11	0.00481672	0.0191304	2598	0.291088	1	0.887158	1.86586	1.07189	2	33	0.00341297	0.0606061	ARX,FMR1
MP:0008261	arrest of male meiosis	156	0.000141637	1	0.00718896	2.97648	5.37548	16	0.00934867	0.0278261	2357	0.255594	1	0.858632	1.46603	3.41057	5	105	0.00853242	0.0476191	AR,GNRH1,KL,PLEKHA5,TEX11
MP:0002206	abnormal CNS synaptic transmission	157	0.000142025	1	0.00716277	1.56895	44.6157	70	0.0775926	0.121739	195	0.00240515	1	0.0976616	1.76097	16.4682	29	507	0.049488	0.0571992	AFF2,AVPR1A,CALB2,CTNNA2,DACT1,DGKB,DLG3,DNM3,EIF2AK4,EXT1,FMR1,GNAI1,GNAQ,GRIA2,GRIA4,GRIK2,GRIP1,HTR1F,MECOM,NBEA,NCAM1,NELL2,NPAS3,NPPC,NRG1,OPHN1,PAX6,ST8SIA4,TNFRSF1B
MP:0001488	increased startle reflex	158	0.000149388	1	0.00748643	2.84711	5.97098	17	0.0103843	0.0295652	597	0.0205302	1	0.272291	2.53537	2.76093	7	85	0.0119454	0.0823529	BRE,CTNNA2,FMR1,GLRB,MECOM,MRO,PHYKPL
MP:0005250	Sertoli cell hypoplasia	159	0.00015095	1	0.00751715	6.32169	1.1073	7	0.00192574	0.0121739	2365	0.257145	1	0.860919	3.42074	0.292334	1	9	0.00170648	0.111111	AR
MP:0001940	testis hypoplasia	160	0.000157821	1	0.00781014	4.27272	2.34043	10	0.00407031	0.0173913	2314	0.242486	1	0.829735	2.12322	0.941966	2	29	0.00341297	0.0689655	AR,KIT
MP:0009220	prostate gland adenocarcinoma	161	0.000159008	1	0.00782002	6.26762	1.11685	7	0.00194235	0.0121739	3008	0.390738	1	1	2.05245	0.487223	1	15	0.00170648	0.0666667	AR
MP:0002207	abnormal long term potentiation	162	0.00016286	1	0.00796004	1.91895	19.2814	37	0.0335329	0.0643478	387	0.00922837	1	0.188812	2.04272	6.85361	14	211	0.0238908	0.0663507	AFF2,CALB2,DGKB,DLG3,EIF2AK4,FMR1,GNAI1,GRIA2,GRIK2,NBEA,NCAM1,NELL2,NRG1,ST8SIA4
MP:0004893	decreased adiponectin level	163	0.000165808	1	0.00805439	3.89813	2.82186	11	0.00490759	0.0191304	1388	0.0972554	1	0.554804	2.71647	1.10437	3	34	0.00511945	0.0882353	AR,MSTN,TBC1D4
MP:0009940	abnormal hippocampus pyramidal cell morphology	164	0.000167068	1	0.00806612	3.21681	4.35214	14	0.00756893	0.0243478	897	0.0449789	1	0.397038	2.56556	1.94889	5	60	0.00853242	0.0833333	CTNNA2,DAB1,FMR1,NR4A3,POU1F1
MP:0000747	muscle weakness	165	0.000175724	1	0.00843264	3.04878	4.92	15	0.00855653	0.026087	708	0.0311555	1	0.348431	2.53041	2.37115	6	73	0.0102389	0.0821918	AR,DMD,FBN2,ITGB1,MTM1,NEB
MP:0001968	abnormal touch/ nociception	166	0.000177818	1	0.00848171	1.83865	22.299	41	0.0387809	0.0713044	146	0.00122431	1	0.0663977	2.13796	9.35469	20	288	0.0341297	0.0694444	ADAMTS5,AFF2,ARX,BAMBI,EDNRB,ESR1,EXT1,FMR1,GABRR1,GNAQ,GRIA2,GRIA4,HTR1F,LMO7,MC1R,NBEA,NDUFS4,NRG1,OPRK1,TRPM3
MP:0009237	kinked sperm flagellum	167	0.000181072	1	0.00858519	5.25598	1.52208	8	0.00264709	0.013913	1653	0.136401	1	0.65337	3.07867	0.649631	2	20	0.00341297	0.1	AR,SPINK2
MP:0002415	abnormal neutrophil differentiation	168	0.000183253	1	0.00863687	5.24657	1.5248	8	0.00265183	0.013913	1237	0.0836798	1	0.535632	4.10489	0.487223	2	15	0.00341297	0.133333	MECOM,PLSCR1
MP:0004930	small epididymis	169	0.00018482	1	0.00865918	3.58062	3.35137	12	0.00582847	0.0208696	1890	0.171064	1	0.71666	2.09909	1.42919	3	44	0.00511945	0.0681818	AR,KIT,PLEKHA5
MP:0003827	abnormal Wolffian duct morphology	170	0.000191559	1	0.00892216	3.83236	2.87029	11	0.00499181	0.0191304	269	0.00424544	1	0.124964	5.86413	0.682113	4	21	0.00682594	0.190476	AR,BMP4,FGF10,OSR1
MP:0002009	preneoplasia	171	0.000196371	1	0.0090928	6.05213	1.15662	7	0.00201151	0.0121739	2921	0.370268	1	1	2.19905	0.454742	1	14	0.00170648	0.0714286	AR
MP:0002557	abnormal social/conspecific interaction	172	0.000210408	1	0.00968613	1.72843	27.7708	48	0.0482971	0.0834783	69	0.000168354	1	0.0193192	2.32162	9.90688	23	305	0.0392491	0.0754098	AR,ARX,AVPR1A,CTNNA2,DMRTA1,ESR1,EXT1,FMR1,GLRB,GRIA2,GRIA4,IRS4,KHDRBS1,LRRTM1,MAGED1,MAP6,NBEA,NDUFS4,NPAS3,OPHN1,SLC12A2,SOX1,XRCC5
MP:0000122	accelerated tooth eruption	173	0.000210892	1	0.00965228	14.1441	0.282804	4	0.000491833	0.00695652	1308	0.0943189	1	0.570961	10.2622	0.0974447	1	3	0.00170648	0.333333	NPHP3
MP:0004857	abnormal heart weight	174	0.000213021	1	0.00969368	2.00366	15.9708	32	0.0277753	0.0556522	49	6.17518e-05	0.488951	0.00997859	2.77226	6.85361	19	211	0.0324232	0.0900474	ACSL4,AGTR1,AR,BRE,COX7A1,CTNNA3,DMD,EGLN3,ESR1,FGF16,GUCY2C,HOPX,KLF5,MECOM,MSTN,NRG1,PDHA1,PRKD1,TBC1D4
MP:0008031	decreased Cajal-Retzius cell number	175	0.000213169	1	0.00964497	9.51468	0.525504	5	0.000913919	0.00869565	644	0.0258971	1	0.318406	7.69667	0.259853	2	8	0.00341297	0.25	KIT,WNT3A
MP:0010215	abnormal circulating complement protein level	176	0.000220196	1	0.0099063	13.9833	0.286055	4	0.000497488	0.00695652	319	0.00605037	1	0.150178	15.3933	0.129926	2	4	0.00341297	0.5	IL4,KIT
MP:0002254	reproductive system inflammation	177	0.0002288	1	0.0102352	5.9	1.18644	7	0.00206338	0.0121739	3084	0.410545	1	1	1.92417	0.519705	1	16	0.00170648	0.0625	AR
MP:0002786	abnormal Leydig cell morphology	178	0.000229659	1	0.0102159	2.84904	5.61594	16	0.00976685	0.0278261	611	0.0217466	1	0.281817	2.50589	2.79341	7	86	0.0119454	0.0813954	AR,ARX,GNRH1,KIT,KITLG,PDGFRA,PLEKHA5
MP:0003093	abnormal anterior stroma morphology	179	0.000230316	1	0.0101879	26.1322	0.114801	3	0.000199654	0.00521739	716	0.0324816	1	0.359203	30.7867	0.0324816	1	1	0.00170648	1	PAX6
MP:0008521	abnormal Bowman membrane	179	0.000230316	1	0.0101879	26.1322	0.114801	3	0.000199654	0.00521739	716	0.0324816	1	0.359203	30.7867	0.0324816	1	1	0.00170648	1	PAX6
MP:0001786	skin edema	181	0.000234517	1	0.0102591	3.10991	4.50174	14	0.00782912	0.0243478	221	0.00290604	1	0.104118	3.65266	1.91641	7	59	0.0119454	0.118644	FASLG,MECOM,MME,PBX1,PDGFRA,SMAD7,SP3
MP:0009725	absent lens vesicle	182	0.000243664	1	0.0106007	9.24004	0.541123	5	0.000941084	0.00869565	228	0.00309173	1	0.10737	20.5245	0.0974447	2	3	0.00341297	0.666667	MAB21L1,PAX6
MP:0005332	abnormal amino acid level	183	0.000247068	1	0.0106901	2.17364	11.9615	26	0.0208026	0.0452174	956	0.0529531	1	0.43858	1.69468	7.08098	12	218	0.0204778	0.0550459	AR,COL4A3,EIF2AK4,IL4,NDUFS4,PCBD1,PHYKPL,PIK3C2A,SLC22A5,SLC25A13,TNFRSF1B,XDH
MP:0009778	impaired behavioral response to anesthetic	184	0.000253323	1	0.0109012	9.16155	0.545759	5	0.000949147	0.00869565	1917	0.179755	1	0.742464	5.13112	0.194889	1	6	0.00170648	0.166667	OPRK1
MP:0004849	abnormal testis size	185	0.000254762	1	0.0109038	1.71366	28.0101	48	0.0487133	0.0834783	813	0.036924	1	0.359611	1.49387	15.3963	23	474	0.0392491	0.0485232	AR,ARL4A,ARX,ATR,BMP4,ESR1,FHL5,FMR1,GNRH1,KIT,KITLG,KL,NPPC,NRG1,PDGFRA,PLEKHA5,PPP1CC,PTP4A2,SLC12A2,SPINK2,TBC1D4,TDRD7,TEX11
MP:0011762	renal/urinary system inflammation	186	0.000261448	1	0.0111298	2.20538	11.3359	25	0.0197147	0.0434783	610	0.021593	1	0.280284	1.94442	6.1715	12	190	0.0204778	0.0631579	AGTR1,ATR,COL4A3,COL4A5,ESR1,FASLG,IL4,KIT,LRRK2,NPHP3,PIK3C2A,XDH
MP:0004103	abnormal ventral striatum morphology	187	0.00027805	1	0.0117733	5.71059	1.22579	7	0.00213182	0.0121739	285	0.00462888	1	0.128602	8.39637	0.357297	3	11	0.00511945	0.272727	ARX,EBF1,SOX1
MP:0002671	belted	188	0.000284696	1	0.0119906	6.8843	0.871548	6	0.00151574	0.0104348	34	1.56901e-05	0.124234	0.00365394	20.5245	0.194889	4	6	0.00682594	0.666667	ADAMTS20,KIT,LMX1A,MC1R
MP:0001939	secondary sex reversal	189	0.000290794	1	0.0121826	5.66777	1.23505	7	0.00214792	0.0121739	2831	0.349111	1	0.976425	2.36821	0.42226	1	13	0.00170648	0.0769231	AR
MP:0004956	decreased thymus weight	190	0.000290889	1	0.0121224	3.95308	2.52968	10	0.00439944	0.0173913	130	0.00097153	1	0.0591737	5.13112	1.16934	6	36	0.0102389	0.166667	ATR,DAD1,EFNB1,ESR1,IL7,TASP1
MP:0009263	abnormal eyelid fusion	191	0.000297555	1	0.0123353	4.33879	2.07431	9	0.0036075	0.0156522	348	0.00697987	1	0.158812	5.13112	0.779558	4	24	0.00682594	0.166667	EFNB1,OSR1,PAX6,PVRL1
MP:0008140	podocyte foot process effacement	192	0.000297721	1	0.0122779	4.33845	2.07447	9	0.00360778	0.0156522	794	0.0340014	1	0.339072	3.2407	1.2343	4	38	0.00682594	0.105263	COL4A3,COL4A5,ITGB1,PIK3C2A
MP:0009711	abnormal conditioned place preference behavior	193	0.000313407	1	0.0128578	3.91533	2.55406	10	0.00444185	0.0173913	2344	0.254633	1	0.860147	2.05245	0.974447	2	30	0.00341297	0.0666667	DRD3,FMR1
MP:0001108	absent Schwann cells	194	0.000315537	1	0.0128785	6.75112	0.888741	6	0.00154564	0.0104348	319	0.00605037	1	0.150178	15.3933	0.129926	2	4	0.00341297	0.5	ISL2,NRG1
MP:0006320	abnormal interscapular fat pad morphology	195	0.000326248	1	0.0132473	4.28355	2.10106	9	0.00365402	0.0156522	1872	0.170724	1	0.722113	2.6771	0.747076	2	23	0.00341297	0.0869565	AR,NBEA
MP:0009757	impaired behavioral response to morphine	196	0.000337147	1	0.01362	6.66652	0.900019	6	0.00156525	0.0104348	911	0.047707	1	0.414648	5.59758	0.357297	2	11	0.00341297	0.181818	DRD3,OPRK1
MP:0001142	abnormal vagina orifice morphology	197	0.000342745	1	0.0137759	3.34107	3.59166	12	0.00624637	0.0208696	862	0.0400372	1	0.367766	3.07867	1.29926	4	40	0.00682594	0.1	AR,GNRH1,KIT,KITLG
MP:0000947	convulsive seizures	198	0.000344094	1	0.0137603	2.12595	12.2299	26	0.0212693	0.0452174	433	0.0113906	1	0.208293	2.21342	4.96968	11	153	0.0187713	0.0718954	ARX,CNTN5,FMR1,GNAQ,GPR98,GRIA2,KCNJ11,NDUFS4,NR4A3,RND3,SCG5
MP:0002769	abnormal vas deferens morphology	199	0.000346262	1	0.0137774	4.76584	1.67861	8	0.00291933	0.013913	2067	0.206264	1	0.79013	2.36821	0.844521	2	26	0.00341297	0.0769231	AR,DACT1
MP:0002599	increased mean platelet volume	200	0.000352313	1	0.0139481	5.48739	1.27565	7	0.00221852	0.0121739	1150	0.0667347	1	0.459483	3.18483	0.941966	3	29	0.00511945	0.103448	KIT,PHF20,PIK3C2A
MP:0008487	abnormal mesonephros morphology	201	0.000353264	1	0.0139161	2.98366	4.69223	14	0.0081604	0.0243478	115	0.000708714	1	0.0487965	5.43295	1.10437	6	34	0.0102389	0.176471	AR,BMP4,ESR1,FGF10,MECOM,OSR1
MP:0004958	enlarged prostate gland	202	0.000375172	1	0.014706	5.42934	1.28929	7	0.00224224	0.0121739	3008	0.390738	1	1	2.05245	0.487223	1	15	0.00170648	0.0666667	AR
MP:0009643	abnormal urine homeostasis	203	0.000390972	1	0.0152498	1.76779	23.1928	41	0.0403352	0.0713044	376	0.0087901	1	0.185107	1.71451	13.4149	23	413	0.0392491	0.0556901	ABCC2,AGTR1,AR,ATP12A,COL4A3,COL4A5,DIO2,DRD3,EDNRB,ESR1,FASLG,GNAQ,ITGB1,KIT,KL,LRRK2,PBX1,PCBD1,PIK3C2A,SLC22A5,SLC25A13,SLCO2A1,XDH
MP:0000813	abnormal hippocampus layer morphology	204	0.000397877	1	0.0154431	2.52812	7.11992	18	0.0123825	0.0313044	284	0.00458217	1	0.127752	2.82735	3.18319	9	98	0.0153584	0.0918367	CTNNA2,DAB1,FMR1,LMX1A,MAP2,NCAM1,NR4A3,POU1F1,TNR
MP:0001462	abnormal avoidance learning behavior	205	0.000401103	1	0.0154924	2.52635	7.1249	18	0.0123911	0.0313044	1447	0.105196	1	0.575635	1.99914	2.50108	5	77	0.00853242	0.0649351	ARX,ESR1,FMR1,GNAI1,OPRK1
MP:0002834	decreased heart weight	206	0.000402542	1	0.0154725	2.52557	7.12711	18	0.012395	0.0313044	143	0.00116849	1	0.0647003	3.78913	2.1113	8	65	0.0136519	0.123077	ACSL4,AGTR1,AR,ESR1,FGF16,KLF5,MECOM,NRG1
MP:0011748	intestinal fibrosis	207	0.000406098	1	0.0155338	21.4989	0.139542	3	0.000242681	0.00521739	1036	0.0639098	1	0.488454	15.3933	0.0649631	1	2	0.00170648	0.5	PDGFRA
MP:0006254	thin cerebral cortex	208	0.000417806	1	0.0159047	2.44401	7.77411	19	0.0135202	0.0330435	966	0.0555322	1	0.45518	2.19905	2.72845	6	84	0.0102389	0.0714286	EXT1,LRRTM1,OPHN1,PAX6,SOX1,ST8SIA4
MP:0004954	abnormal thymus weight	209	0.000432	1	0.0163664	3.47627	3.16431	11	0.00550316	0.0191304	332	0.00643505	1	0.153472	3.16922	2.20875	7	68	0.0119454	0.102941	ATR,DAD1,EFNB1,ESR1,ETS1,IL7,TASP1
MP:0003107	abnormal response to novelty	210	0.000454523	1	0.0171377	1.91628	16.699	32	0.0290418	0.0556522	1512	0.120333	1	0.630158	1.53168	6.5288	10	201	0.0170648	0.0497512	DRD3,FMR1,GRIA2,GRIA4,KCNJ11,LRRTM1,MAGED1,NPAS3,OPHN1,SH3KBP1
MP:0002491	decreased IgD level	211	0.000471127	1	0.0176795	11.4166	0.350366	4	0.000609332	0.00695652	762	0.0325895	1	0.33864	6.84149	0.292334	2	9	0.00341297	0.222222	POU2AF1,TAB3
MP:0003186	abnormal redox activity	212	0.000486457	1	0.0181687	2.65712	6.02157	16	0.0104723	0.0278261	941	0.0505311	1	0.425191	2.0923	3.3456	7	103	0.0119454	0.0679612	KL,MSTN,MTM1,NDUFS4,NR4A3,PLEKHA5,XDH
MP:0005187	abnormal penis morphology	213	0.00049591	1	0.0184348	3.68865	2.71102	10	0.00471482	0.0173913	947	0.0509557	1	0.426048	3.55231	0.844521	3	26	0.00511945	0.115385	AR,GNRH1,MAB21L1
MP:0006357	abnormal circulating mineral level	214	0.000511567	1	0.018928	2.14364	11.1959	24	0.0194711	0.0417391	631	0.0245128	1	0.307594	1.8529	7.01602	13	216	0.0221843	0.0601852	ACSL4,AR,ATP12A,ATP7B,BRE,DUSP4,ENPP1,GNAQ,KL,PIK3C2A,RPE65,SCG5,XDH
MP:0000373	belly spot	215	0.000526919	1	0.0194053	3.39284	3.24212	11	0.00563846	0.0191304	48	6.10482e-05	0.48338	0.0100704	6.73459	1.03941	7	32	0.0119454	0.21875	ADAMTS20,EDNRB,KIT,KITLG,LMX1A,PAX6,PCBD1
MP:0000827	dilated third ventricle	216	0.000542335	1	0.0198806	4.44823	1.79847	8	0.00312777	0.013913	1872	0.170724	1	0.722113	2.6771	0.747076	2	23	0.00341297	0.0869565	NFIA,OPHN1
MP:0010478	intracranial aneurysm	217	0.000544029	1	0.0198508	10.9834	0.364184	4	0.000633364	0.00695652	1308	0.0943189	1	0.570961	10.2622	0.0974447	1	3	0.00170648	0.333333	NPHP3
MP:0008030	abnormal Cajal-Retzius cell morphology	218	0.000545344	1	0.0198075	6.07911	0.986986	6	0.0017165	0.0104348	437	0.0115891	1	0.209984	6.15734	0.487223	3	15	0.00511945	0.2	ITGB1,KIT,WNT3A
MP:0005375	adipose tissue phenotype	219	0.000574392	1	0.0207673	1.50835	44.4192	67	0.0772509	0.116522	107	0.000578433	1	0.042804	1.77155	20.8856	37	643	0.0631399	0.0575428	AGTR1,AR,ARRDC3,ATR,CDKAL1,DIO2,DMD,DRD3,EBF1,ENPP1,ESR1,FABP5,FECH,FGF10,GPR50,GUCY2C,KCNJ11,KHDRBS1,KL,MECOM,MSTN,NBEA,NEB,OMA1,PHF2,PIK3C2A,PITX1,PLSCR1,RAB6B,SCG5,SH3KBP1,SLC12A2,SLC30A5,TBC1D4,TBL1XR1,TNFRSF1B,XDH
MP:0004960	abnormal prostate gland weight	220	0.000606597	1	0.021832	5.00194	1.39946	7	0.00243384	0.0121739	3084	0.410545	1	1	1.92417	0.519705	1	16	0.00170648	0.0625	AR
MP:0009265	delayed eyelid fusion	221	0.000606786	1	0.02174	18.709	0.16035	3	0.00027887	0.00521739	1308	0.0943189	1	0.570961	10.2622	0.0974447	1	3	0.00170648	0.333333	PAX6
MP:0009458	abnormal skeletal muscle size	222	0.00060883	1	0.0217149	2.82059	4.9635	14	0.00863218	0.0243478	1862	0.166631	1	0.708584	1.86586	2.14378	4	66	0.00682594	0.0606061	AR,DMD,MSTN,MTM1
MP:0002286	cryptorchism	223	0.000619089	1	0.0219818	3.32612	3.30716	11	0.00575158	0.0191304	624	0.0236263	1	0.299797	3.62196	1.10437	4	34	0.00682594	0.117647	AR,GNRH1,NOG,SCG5
MP:0001163	abnormal prostate gland anterior lobe morphology	224	0.000628436	1	0.0222141	4.34756	1.84011	8	0.00320019	0.013913	1482	0.114503	1	0.611767	3.42074	0.584668	2	18	0.00341297	0.111111	AR,BMP4
MP:0002606	increased basophil cell number	225	0.000643074	1	0.0226305	10.499	0.380989	4	0.000662589	0.00695652	578	0.0198453	1	0.27186	8.7962	0.227371	2	7	0.00341297	0.285714	IL4,KIT
MP:0001935	decreased litter size	226	0.000689196	1	0.0241463	1.7303	23.1174	40	0.0402041	0.0695652	357	0.00742039	1	0.164579	1.85698	10.2317	19	315	0.0324232	0.0603175	ACSL4,AR,BMP4,DMD,EGLN3,EIF2AK4,ESR1,FZD1,IRS4,KIT,KITLG,PLEKHA5,SMAD7,SPINK2,SPRED2,TEX11,THBS1,TRIM32,XRCC5
MP:0005335	abnormal gonadal fat pad morphology	227	0.000719231	1	0.0250875	2.65771	5.64395	15	0.00981557	0.026087	628	0.024418	1	0.307869	2.6771	2.24123	6	69	0.0102389	0.0869565	AR,ARRDC3,ESR1,OMA1,PHF2,SLC30A5
MP:0004632	abnormal cochlear OHC efferent innervation pattern	228	0.000730441	1	0.0253668	5.74403	1.04456	6	0.00181663	0.0104348	2524	0.281286	1	0.882418	3.07867	0.324816	1	10	0.00170648	0.1	SLITRK6
MP:0006094	increased fat cell size	229	0.000749305	1	0.0259083	3.05284	3.93077	12	0.00683612	0.0208696	426	0.0110853	1	0.206041	3.18483	1.88393	6	58	0.0102389	0.103448	AGTR1,ESR1,OMA1,PLSCR1,TBC1D4,TBL1XR1
MP:0003670	dilated renal glomerular capsule	230	0.000756876	1	0.0260563	10.046	0.398168	4	0.000692466	0.00695652	2633	0.304644	1	0.91613	2.79879	0.357297	1	11	0.00170648	0.0909091	NPHP3
MP:0004378	frontal bone foramen	231	0.000757639	1	0.0259696	7.18068	0.696313	5	0.00121098	0.00869565	490	0.0144844	1	0.234056	10.2622	0.194889	2	6	0.00341297	0.333333	EFNB1,HDAC8
MP:0002790	decreased circulating follicle stimulating hormone level	232	0.000765576	1	0.0261286	3.79614	2.37083	9	0.00412319	0.0156522	1276	0.0907587	1	0.563188	2.79879	1.07189	3	33	0.00511945	0.0909091	AR,ESR1,GNRH1
MP:0006262	testis tumor	233	0.000780174	1	0.0265125	3.78582	2.37729	9	0.00413442	0.0156522	1022	0.0612519	1	0.474552	3.29857	0.909484	3	28	0.00511945	0.107143	AR,ESR1,KITLG
MP:0002950	abnormal neural crest cell migration	234	0.000782259	1	0.0264698	2.87921	4.51513	13	0.00785239	0.0226087	54	7.452e-05	0.590049	0.0109268	5.59758	1.42919	8	44	0.0136519	0.181818	ADAMTS20,EDNRB,EFNB1,ITGB1,KIT,NRG1,PDGFRA,SEMA3C
MP:0003761	arched palate	235	0.000783419	1	0.0263962	9.95252	0.401908	4	0.000698971	0.00695652	716	0.0324816	1	0.359203	30.7867	0.0324816	1	1	0.00170648	1	TRPS1
MP:0002700	opacity of vitreous body	236	0.000789832	1	0.0264995	9.93052	0.402799	4	0.000700519	0.00695652	490	0.0144844	1	0.234056	10.2622	0.194889	2	6	0.00341297	0.333333	BMP4,PAX6
MP:0000613	abnormal salivary gland morphology	237	0.000796187	1	0.0266001	2.74208	5.10562	14	0.00887933	0.0243478	63	0.00012759	1	0.0160358	4.618	1.94889	9	60	0.0153584	0.15	EFNB1,FASLG,FGF10,GNRH1,MUC19,PAX6,PITX1,SATB2,WLS
MP:0009936	abnormal dendritic spine morphology	238	0.00079692	1	0.0265127	3.22331	3.41264	11	0.00593502	0.0191304	1464	0.110789	1	0.599201	2.56556	1.16934	3	36	0.00511945	0.0833333	DACT1,FMR1,LRRTM1
MP:0010363	increased fibrosarcoma incidence	239	0.000815698	1	0.0270238	7.06198	0.708017	5	0.00123133	0.00869565	1292	0.0936448	1	0.573901	3.84834	0.519705	2	16	0.00341297	0.125	PDGFRA,THBS1
MP:0002799	abnormal passive avoidance behavior	240	0.000840664	1	0.0277349	2.85619	4.55152	13	0.00791568	0.0226087	1138	0.0656286	1	0.456632	2.62014	1.52663	4	47	0.00682594	0.0851064	ARX,ESR1,FMR1,GNAI1
MP:0004034	belly blaze	241	0.000842585	1	0.0276829	16.6897	0.179752	3	0.000312612	0.00521739	716	0.0324816	1	0.359203	30.7867	0.0324816	1	1	0.00170648	1	KIT
MP:0009537	interstitial cells of Cajal hyperplasia	241	0.000842585	1	0.0276829	16.6897	0.179752	3	0.000312612	0.00521739	716	0.0324816	1	0.359203	30.7867	0.0324816	1	1	0.00170648	1	KIT
MP:0009515	gastrointestinal stromal tumor	241	0.000842585	1	0.0276829	16.6897	0.179752	3	0.000312612	0.00521739	716	0.0324816	1	0.359203	30.7867	0.0324816	1	1	0.00170648	1	KIT
MP:0009697	abnormal copulation	244	0.000843567	1	0.0273744	4.72454	1.48162	7	0.00257674	0.0121739	3147	0.429708	1	1	1.81098	0.552187	1	17	0.00170648	0.0588235	AR
MP:0001146	abnormal testis morphology	245	0.000856754	1	0.0276889	1.56021	35.2517	55	0.0613072	0.0956522	808	0.036036	1	0.353135	1.44564	18.6769	27	575	0.0460751	0.0469565	AR,ARL4A,ARX,ATR,BMP4,ESR1,FHL5,FMR1,GNRH1,KIT,KITLG,KL,NOG,NPPC,NRG1,OSR1,PDGFRA,PLEKHA5,PPP1CC,PTP4A2,SCG5,SLC12A2,SLC9A3,SPINK2,TBC1D4,TDRD7,TEX11
MP:0004145	abnormal muscle electrophysiology	246	0.000862022	1	0.0277459	3.73167	2.41179	9	0.00419441	0.0156522	640	0.0257586	1	0.318683	4.618	0.649631	3	20	0.00511945	0.15	AR,DMD,FBN2
MP:0010713	corneal-lenticular stalk	247	0.000930333	1	0.0298234	16.1224	0.186077	3	0.000323612	0.00521739	1308	0.0943189	1	0.570961	10.2622	0.0974447	1	3	0.00170648	0.333333	PAX6
MP:0002068	abnormal parental behavior	248	0.000948035	1	0.0302683	1.89905	15.2708	29	0.0265579	0.0504348	114	0.000653971	1	0.0454223	2.72793	5.13209	14	158	0.0238908	0.0886076	AR,CTNNA2,ESR1,EXT1,GLRB,GRIA2,IRS4,KHDRBS1,MAP6,NDUFS4,NPAS3,SLC12A2,SOX1,XRCC5
MP:0000924	absent roof plate	249	0.000962357	1	0.0306022	15.9328	0.188291	3	0.000327462	0.00521739	1036	0.0639098	1	0.488454	15.3933	0.0649631	1	2	0.00170648	0.5	PDGFRA
MP:0003362	increased circulating gonadotropin level	250	0.000966764	1	0.0306194	2.68601	5.21219	14	0.00906467	0.0243478	928	0.0477428	1	0.407357	2.5235	1.98138	5	61	0.00853242	0.0819672	AR,ESR1,GNRH1,KIT,PLEKHA5
MP:0000005	increased brown adipose tissue amount	251	0.000967375	1	0.0305166	4.06276	1.96911	8	0.00342453	0.013913	3072	0.409439	1	1	1.43194	1.39671	2	43	0.00341297	0.0465116	AR,KL
MP:0001155	arrest of spermatogenesis	252	0.000972364	1	0.0305523	2.21823	9.0162	20	0.0156803	0.0347826	2830	0.347285	1	0.971663	1.22447	5.71676	7	176	0.0119454	0.0397727	AR,GNRH1,KIT,KL,PLEKHA5,TDRD7,TEX11
MP:0000783	abnormal forebrain morphology	253	0.000973444	1	0.0304653	1.36279	71.9115	98	0.125063	0.170435	11	9.91828e-07	0.00785329	0.000713936	1.97035	28.4214	56	875	0.0955631	0.064	AGTR1,ARX,ATP7B,ATR,BMP4,CTBP2,CTNNA2,CTNNBIP1,DAB1,DGKB,DISP1,DLG3,DMD,EBF1,EFNB1,ESR1,EXT1,FEZF1,FGF10,FMR1,GNAQ,GRIA2,HHAT,ITGB1,KIF3A,KIT,KL,LHX8,LMX1A,LRRK2,LRRTM1,MAP2,MECOM,NBEA,NCAM1,NDUFS4,NFIA,NOG,NPAS3,NR4A3,OPHN1,PAX6,PDHA1,PIGN,PITX1,POU1F1,SCG5,SHISA2,SLITRK5,SOX1,ST8SIA4,TDG,TNR,TRIO,WLS,WNT3A
MP:0003705	abnormal hypodermis morphology	254	0.00099305	1	0.0309566	2.48086	6.44937	16	0.0112163	0.0278261	220	0.00289477	1	0.104185	2.82447	3.54049	10	109	0.0170648	0.0917431	ATR,CDKAL1,EBF1,FABP5,GUCY2C,KCNJ11,KIT,KL,PHF2,SH3KBP1
MP:0008787	abnormal tailgut morphology	255	0.00100438	1	0.0311869	15.6965	0.191126	3	0.000332392	0.00521739	132	0.00105331	1	0.0631826	30.7867	0.0649631	2	2	0.00341297	1	DACT1,WNT3A
MP:0001930	abnormal meiosis	256	0.00103227	1	0.0319277	2.26192	8.39995	19	0.0146086	0.0330435	1979	0.181182	1	0.724911	1.46603	5.4569	8	168	0.0136519	0.0476191	AR,GNRH1,KL,NPPC,PDHA1,PLEKHA5,PPP1CC,TEX11
MP:0010389	mosaic coat color	257	0.00103931	1	0.0320206	15.5098	0.193426	3	0.000336393	0.00521739	1036	0.0639098	1	0.488454	15.3933	0.0649631	1	2	0.00170648	0.5	KIT
MP:0004905	decreased uterus weight	258	0.00104464	1	0.0320599	4.01352	1.99326	8	0.00346654	0.013913	1704	0.14767	1	0.686179	2.93207	0.682113	2	21	0.00341297	0.0952381	AR,ESR1
MP:0011377	renal glomerulus fibrosis	259	0.00105885	1	0.0323707	6.65612	0.751189	5	0.00130642	0.00869565	1292	0.0936448	1	0.573901	3.84834	0.519705	2	16	0.00341297	0.125	COL4A3,PDGFRA
MP:0003830	abnormal testis development	260	0.00106712	1	0.0324978	2.92773	4.09874	12	0.00712824	0.0208696	1635	0.132333	1	0.640866	2.36821	1.26678	3	39	0.00511945	0.0769231	AR,PDGFRA,PLEKHA5
MP:0011346	renal tubule atrophy	261	0.00107876	1	0.0327264	4.52569	1.54672	7	0.00268996	0.0121739	525	0.0154495	1	0.233008	4.10489	0.974447	4	30	0.00682594	0.133333	ATR,COL4A3,COL4A5,KIF3A
MP:0000003	abnormal adipose tissue morphology	262	0.00108291	1	0.0327271	1.48182	43.8648	65	0.0762867	0.113044	123	0.000843692	1	0.0543118	1.7509	20.5608	36	633	0.0614335	0.056872	AGTR1,AR,ARRDC3,ATR,CDKAL1,DIO2,DMD,DRD3,EBF1,ENPP1,ESR1,FABP5,FECH,FGF10,GPR50,GUCY2C,KCNJ11,KL,MECOM,MSTN,NBEA,NEB,OMA1,PHF2,PIK3C2A,PITX1,PLSCR1,RAB6B,SCG5,SH3KBP1,SLC12A2,SLC30A5,TBC1D4,TBL1XR1,TNFRSF1B,XDH
MP:0009784	abnormal melanoblast migration	263	0.00109333	1	0.0329164	9.08852	0.440115	4	0.000765418	0.00695652	228	0.00309173	1	0.10737	20.5245	0.0974447	2	3	0.00341297	0.666667	ADAMTS20,KIT
MP:0011147	increased mesenchymal cell proliferation involved in lung development	264	0.00111144	1	0.0333348	15.1496	0.198025	3	0.000344391	0.00521739	1519	0.123742	1	0.645021	7.69667	0.129926	1	4	0.00170648	0.25	PDGFRA
MP:0004768	abnormal axonal transport	265	0.00112041	1	0.0334769	4.49565	1.55706	7	0.00270793	0.0121739	1981	0.182464	1	0.729304	2.56556	0.779558	2	24	0.00341297	0.0833333	KANSL1,NEFM
MP:0001188	hyperpigmentation	266	0.00114125	1	0.0339715	4.48109	1.56212	7	0.00271673	0.0121739	348	0.00697987	1	0.158812	5.13112	0.779558	4	24	0.00682594	0.166667	GNAQ,KIT,KITLG,MC1R
MP:0008906	abnormal parametrial fat pad morphology	267	0.00116485	1	0.034544	6.51283	0.767715	5	0.00133516	0.00869565	198	0.00247375	1	0.098925	10.2622	0.292334	3	9	0.00511945	0.333333	ESR1,MSTN,TBC1D4
MP:0011978	abnormal potassium ion homeostasis	268	0.0011933	1	0.0352558	2.74567	4.73473	13	0.00823432	0.0226087	1227	0.0807808	1	0.52129	2.16808	2.30619	5	71	0.00853242	0.0704225	AGTR1,AR,ATP12A,BRE,PIK3C2A
MP:0005408	hypopigmentation	269	0.001199	1	0.0352926	2.74418	4.7373	13	0.00823879	0.0226087	83	0.000288382	1	0.0275109	4.64705	1.72152	8	53	0.0136519	0.150943	ATP7B,ITGB1,KIT,KITLG,MC1R,PAX6,PCBD1,SEMA3C
MP:0004543	abnormal sperm physiology	270	0.0012116	1	0.0355314	2.04663	11.238	23	0.0195443	0.04	885	0.0432201	1	0.386685	1.7509	6.85361	12	211	0.0204778	0.056872	ADAD1,ADAM2,AR,CAPZA3,DNAH1,ESR1,FASLG,FHL5,GLRB,KIT,PPP1CC,SPACA1
MP:0004948	abnormal neuronal precursor proliferation	271	0.00121366	1	0.0354602	2.28929	7.86271	18	0.0136743	0.0313044	2495	0.276435	1	0.877281	1.50179	2.66349	4	82	0.00682594	0.0487805	FMR1,ORC3,PAX6,SOX1
MP:0009115	abnormal fat cell morphology	272	0.00121394	1	0.0353381	2.04632	11.2397	23	0.0195473	0.04	702	0.0300842	1	0.339326	1.98624	5.03464	10	155	0.0170648	0.0645161	AGTR1,AR,ARRDC3,ESR1,KL,OMA1,PHF2,PLSCR1,TBC1D4,TBL1XR1
MP:0000851	cerebellum hypoplasia	273	0.0012432	1	0.0360572	3.90364	2.04937	8	0.00356412	0.013913	869	0.0415865	1	0.37892	3.84834	0.779558	3	24	0.00511945	0.125	CTNNA2,DAB1,ZIC4
MP:0009199	abnormal external male genitalia morphology	274	0.00127664	1	0.0368922	2.86546	4.1878	12	0.00728314	0.0208696	599	0.0209162	1	0.276485	3.1415	1.5916	5	49	0.00853242	0.102041	AR,DACT1,GNRH1,KL,MAB21L1
MP:0003315	abnormal perineum morphology	275	0.00129996	1	0.0374295	3.8758	2.06409	8	0.00358972	0.013913	2028	0.194317	1	0.75868	2.46293	0.812039	2	25	0.00341297	0.08	AR,GNRH1
MP:0004109	abnormal Sertoli cell development	276	0.00130182	1	0.0373472	3.51365	2.56144	9	0.00445467	0.0156522	1704	0.14767	1	0.686179	2.93207	0.682113	2	21	0.00341297	0.0952381	AR,PLEKHA5
MP:0008934	absent choroid plexus	277	0.0013301	1	0.0380206	5.10457	1.17542	6	0.0020442	0.0104348	437	0.0115891	1	0.209984	6.15734	0.487223	3	15	0.00511945	0.2	PAX6,WLS,WNT3A
MP:0001454	abnormal cued conditioning behavior	278	0.00133625	1	0.0380592	2.15887	9.26409	20	0.0161115	0.0347826	263	0.00399584	1	0.120301	2.88625	3.11823	9	96	0.0153584	0.09375	AFF2,ARX,CTNNA2,DRD3,FMR1,GRIK2,KL,LRRTM1,NPAS3
MP:0011102	partial embryonic lethality	279	0.00135406	1	0.0384283	3.01405	3.64957	11	0.00634708	0.0191304	574	0.0192807	1	0.265966	3.20695	1.55912	5	48	0.00853242	0.104167	DNAJC24,ITGB1,KIT,PAX6,PRKD1
MP:0000618	small salivary gland	280	0.00136824	1	0.0386918	8.5461	0.46805	4	0.000814	0.00695652	578	0.0198453	1	0.27186	8.7962	0.227371	2	7	0.00341297	0.285714	EFNB1,GNRH1
MP:0004819	decreased skeletal muscle mass	281	0.00137758	1	0.0388175	2.32789	7.30276	17	0.0127005	0.0295652	1816	0.152815	1	0.666292	1.66414	3.60545	6	111	0.0102389	0.054054	AR,DMD,EIF2AK4,ITGB1,MSTN,MTM1
MP:0003402	decreased liver weight	282	0.0013862	1	0.0389218	2.48516	6.03582	15	0.0104971	0.026087	211	0.00270628	1	0.101556	3.32829	2.40364	8	74	0.0136519	0.108108	ATR,EIF2AK4,FABP5,GNRH1,KL,MSTN,NEGR1,SP3
MP:0001440	abnormal grooming behavior	283	0.00139207	1	0.0389485	2.15127	9.29683	20	0.0161684	0.0347826	378	0.00888414	1	0.186097	2.73659	2.92334	8	90	0.0136519	0.0888889	DRD3,FMR1,GRIA2,LRRK2,NBEA,NDUFS4,SLITRK5,SYNE1
MP:0005169	abnormal male meiosis	284	0.00139662	1	0.0389383	2.32482	7.31238	17	0.0127172	0.0295652	2737	0.320682	1	0.927717	1.29175	4.64486	6	143	0.0102389	0.041958	AR,GNRH1,KL,PLEKHA5,PPP1CC,TEX11
MP:0009882	absent palatal shelf	285	0.00142043	1	0.0394629	13.8991	0.215842	3	0.000375377	0.00521739	1519	0.123742	1	0.645021	7.69667	0.129926	1	4	0.00170648	0.25	EFNB1
MP:0011464	bilirubinuria	286	0.00143629	1	0.0397642	36.6145	0.0546232	2	9.49968e-05	0.00347826	716	0.0324816	1	0.359203	30.7867	0.0324816	1	1	0.00170648	1	ABCC2
MP:0002970	abnormal white adipose tissue morphology	287	0.00144904	1	0.0399773	1.80265	17.1969	31	0.0299077	0.053913	227	0.00302897	1	0.105654	2.11892	8.02295	17	247	0.0290102	0.0688259	AGTR1,AR,ARRDC3,ATR,CDKAL1,EBF1,ESR1,FABP5,GUCY2C,KCNJ11,KL,OMA1,PHF2,SH3KBP1,TBC1D4,TBL1XR1,XDH
MP:0011188	increased erythrocyte protoporphyrin level	288	0.00146612	1	0.0403082	6.1782	0.809297	5	0.00140747	0.00869565	198	0.00247375	1	0.098925	10.2622	0.292334	3	9	0.00511945	0.333333	FECH,KIT,KITLG
MP:0005410	abnormal fertilization	289	0.00147831	1	0.0405026	2.67925	4.85211	13	0.00843845	0.0226087	2000	0.185022	1	0.732503	1.6552	3.02079	5	93	0.00853242	0.0537634	ADAD1,ADAM2,AR,ESR1,GLRB
MP:0002835	abnormal cranial suture morphology	290	0.00149378	1	0.0407853	2.46585	6.08309	15	0.0105793	0.026087	83	0.000288382	1	0.0275109	4.64705	1.72152	8	53	0.0136519	0.150943	ANO6,ATR,EFNB1,GNAQ,HHAT,SOX4,SP3,WNT9A
MP:0005159	azoospermia	291	0.00151616	1	0.0412541	2.24275	8.02585	18	0.013958	0.0313044	1979	0.181182	1	0.724911	1.46603	5.4569	8	168	0.0136519	0.0476191	AR,KIT,KITLG,KL,NRG1,PLEKHA5,PPP1CC,SLC12A2
MP:0004933	abnormal epididymis epithelium morphology	292	0.00152737	1	0.0414167	3.77649	2.11837	8	0.00368412	0.013913	1830	0.159119	1	0.688471	2.79879	0.714595	2	22	0.00341297	0.0909091	AR,ESR1
MP:0004546	esophagus hyperplasia	293	0.00153004	1	0.0413477	13.5398	0.221569	3	0.000385337	0.00521739	1732	0.15221	1	0.695844	6.15734	0.162408	1	5	0.00170648	0.2	PDGFRA
MP:0011534	granular kidney	294	0.00157668	1	0.0424632	8.21841	0.486712	4	0.000846456	0.00695652	578	0.0198453	1	0.27186	8.7962	0.227371	2	7	0.00341297	0.285714	COL4A3,LRRK2
MP:0000370	head blaze	295	0.0015877	1	0.0426149	8.20262	0.487649	4	0.000848086	0.00695652	228	0.00309173	1	0.10737	20.5245	0.0974447	2	3	0.00341297	0.666667	KIT,KITLG
MP:0001898	abnormal long term depression	296	0.00159194	1	0.0425844	2.17655	8.72941	19	0.0151816	0.0330435	966	0.0555322	1	0.45518	2.19905	2.72845	6	84	0.0102389	0.0714286	FMR1,GNAQ,GRIA2,GRIP1,NCAM1,ST8SIA4
MP:0004852	decreased testis weight	297	0.0016028	1	0.0427304	1.88079	14.3556	27	0.0249663	0.0469565	2021	0.191667	1	0.750926	1.35461	8.12039	11	250	0.0187713	0.044	AR,ARL4A,ATR,ESR1,KIT,KITLG,NRG1,PLEKHA5,PTP4A2,SPINK2,TEX11
MP:0000662	abnormal branching of the mammary ductal tree	298	0.00166034	1	0.044116	2.93583	3.74681	11	0.0065162	0.0191304	1233	0.0832884	1	0.534856	2.41464	1.65656	4	51	0.00682594	0.0784314	AR,CITED1,ESR1,FGF10
MP:0001706	abnormal left-right axis patterning	299	0.00167875	1	0.0444561	2.64022	4.92383	13	0.00856319	0.0226087	182	0.00207899	1	0.0904477	3.46892	2.30619	8	71	0.0136519	0.112676	DACT1,DISP1,ITGB1,KIF3A,NOG,NPHP3,PBX1,WNT3A
MP:0008844	decreased subcutaneous adipose tissue amount	300	0.00168017	1	0.0443453	2.77153	4.32974	12	0.00752998	0.0208696	248	0.00347239	1	0.110864	3.19862	2.50108	8	77	0.0136519	0.103896	ATR,CDKAL1,EBF1,FABP5,KCNJ11,KL,PHF2,SH3KBP1
MP:0008271	abnormal bone ossification	301	0.00168149	1	0.0442326	1.55784	31.4537	49	0.0547021	0.0852174	26	6.08927e-06	0.0482148	0.00185442	2.50088	11.5959	29	357	0.049488	0.0812325	ANO6,AR,BMP4,CTGF,EBF1,EDNRB,EFNB1,ENPP1,ESR1,GNAQ,HDAC8,HHAT,ITGB1,KIF3A,KL,MECOM,NOG,OSR1,PDGFRA,PDS5B,PHF14,SATB2,SERPINH1,SOX4,SP3,TRPS1,WLS,WNT3A,ZNF521
MP:0008200	decreased follicular dendritic cell number	302	0.00171412	1	0.0449416	8.0306	0.498095	4	0.000866252	0.00695652	2524	0.281286	1	0.882418	3.07867	0.324816	1	10	0.00170648	0.1	DOCK8
MP:0002593	high mean erythrocyte cell number	303	0.00172184	1	0.0449951	8.02061	0.498715	4	0.000867331	0.00695652	490	0.0144844	1	0.234056	10.2622	0.194889	2	6	0.00341297	0.333333	AGTR1,KIT
MP:0000450	absent snout	304	0.00172522	1	0.0449353	12.978	0.231161	3	0.000402019	0.00521739	1036	0.0639098	1	0.488454	15.3933	0.0649631	1	2	0.00170648	0.5	PAX6
MP:0009283	decreased gonadal fat pad weight	305	0.00176692	1	0.0458705	3.10796	3.21754	10	0.00559572	0.0173913	1598	0.124996	1	0.619348	2.43053	1.2343	3	38	0.00511945	0.0789474	AR,ARRDC3,PHF2
MP:0009651	abnormal eyelid development	306	0.00182055	1	0.0471082	3.34285	2.69232	9	0.00468229	0.0156522	420	0.0106781	1	0.201308	4.56099	0.877002	4	27	0.00682594	0.148148	EFNB1,OSR1,PAX6,PVRL1
MP:0004921	decreased placenta weight	307	0.00182763	1	0.0471375	4.78983	1.25266	6	0.00217853	0.0104348	1872	0.170724	1	0.722113	2.6771	0.747076	2	23	0.00341297	0.0869565	PTP4A2,SP3
MP:0004714	truncated notochord	308	0.00184918	1	0.0475384	12.6634	0.236904	3	0.000412007	0.00521739	400	0.00986749	1	0.195327	12.3147	0.162408	2	5	0.00341297	0.4	DACT1,WNT3A
MP:0001362	abnormal anxiety-related response	309	0.00185466	1	0.0475249	1.66315	22.8483	38	0.0397361	0.066087	159	0.001543	1	0.0768396	2.19905	8.18536	18	252	0.0307167	0.0714286	ARX,AVPR1A,DRD3,EXT1,FMR1,GRIA2,GRIA4,GRM3,IDS,KCNJ11,LPHN3,LRRTM1,MAP6,NPAS3,OPHN1,SLITRK1,SLITRK5,SOX4
MP:0001139	abnormal vagina morphology	310	0.00185574	1	0.0473992	2.50197	5.5956	14	0.00973148	0.0243478	563	0.0187316	1	0.26344	2.84185	2.1113	6	65	0.0102389	0.0923077	AR,DACT1,ESR1,GNRH1,KIT,KITLG
MP:0003078	aphakia	311	0.00187215	1	0.0476647	3.08305	3.24355	10	0.00564095	0.0173913	79	0.000234211	1	0.0234744	6.59715	0.909484	6	28	0.0102389	0.214286	GRIP1,ITGB1,MAB21L1,PAX6,PDS5B,SOX4
MP:0002065	abnormal fear/anxiety-related behavior	312	0.00187778	1	0.0476547	1.61467	26.0115	42	0.0452374	0.0730435	92	0.000377255	1	0.0324685	2.29263	9.1598	21	282	0.0358362	0.0744681	ARX,AVPR1A,DRD3,ESR1,EXT1,FMR1,GRIA2,GRIA4,GRIK2,GRM3,IDS,KCNJ11,LPHN3,LRRTM1,MAP2,MAP6,NPAS3,OPHN1,SLITRK1,SLITRK5,SOX4
MP:0008196	abnormal follicular dendritic cell morphology	313	0.00190242	1	0.0481258	7.80176	0.512705	4	0.000891661	0.00695652	2633	0.304644	1	0.91613	2.79879	0.357297	1	11	0.00170648	0.0909091	DOCK8
MP:0002212	abnormal secondary sex determination	314	0.00191154	1	0.0482025	2.40262	6.24318	15	0.0108577	0.026087	557	0.0182409	1	0.259303	2.59647	2.69597	7	83	0.0119454	0.0843374	AR,ESR1,FHL5,GNRH1,KIT,PDGFRA,PLEKHA5
MP:0000830	abnormal diencephalon morphology	315	0.00191477	1	0.0481305	1.63538	24.4591	40	0.0425376	0.0695652	46	3.49869e-05	0.277026	0.00602231	2.57489	8.93243	23	275	0.0392491	0.0836364	AGTR1,ARX,BMP4,DISP1,DMD,ESR1,FEZF1,FGF10,HHAT,KL,MECOM,NBEA,NFIA,NOG,NPAS3,OPHN1,PAX6,PDHA1,PITX1,POU1F1,SCG5,SHISA2,ST8SIA4
MP:0002938	white spotting	316	0.00192079	1	0.0481292	2.72638	4.40144	12	0.00765467	0.0208696	59	8.80828e-05	0.697439	0.011821	5.47319	1.46167	8	45	0.0136519	0.177778	ADAMTS20,EDNRB,KIT,KITLG,LMX1A,MC1R,PAX6,PCBD1
MP:0002631	abnormal epididymis morphology	317	0.00194404	1	0.0485581	2.31995	6.89672	16	0.0119943	0.0278261	865	0.0403919	1	0.369738	2.19905	3.18319	7	98	0.0119454	0.0714286	AR,ESR1,FGF10,FHL5,KIT,PLEKHA5,SLC22A5
MP:0009536	abnormal interstitial cell of Cajal morphology	318	0.00195029	1	0.0485611	12.4268	0.241413	3	0.000419848	0.00521739	1036	0.0639098	1	0.488454	15.3933	0.0649631	1	2	0.00170648	0.5	KIT
MP:0008672	increased interleukin-13 secretion	319	0.00196354	1	0.0487378	5.77442	0.865888	5	0.00150589	0.00869565	454	0.0121446	1	0.211808	4.3981	0.909484	4	28	0.00682594	0.142857	CD300A,DUSP4,IL4,POU2AF1
MP:0002427	disproportionate dwarf	320	0.00197265	1	0.0488108	2.59112	5.01713	13	0.00872544	0.0226087	303	0.00546352	1	0.142773	3.26525	2.14378	7	66	0.0119454	0.106061	CHST11,HHAT,ITGB1,KIF3A,NPPC,SPRED2,TRPS1
MP:0011065	abnormal kidney epithelial cell primary cilium morphology	321	0.00198066	1	0.0488563	5.76278	0.867637	5	0.00150894	0.00869565	1482	0.114503	1	0.611767	3.42074	0.584668	2	18	0.00341297	0.111111	KIF3A,NPHP3
MP:0005652	sex reversal	322	0.00198511	1	0.048814	3.05794	3.27018	10	0.00568727	0.0173913	2314	0.242486	1	0.829735	2.12322	0.941966	2	29	0.00341297	0.0689655	AR,KIT
MP:0003419	delayed endochondral bone ossification	323	0.00204608	1	0.0501574	2.58006	5.03863	13	0.00876284	0.0226087	338	0.00655996	1	0.153674	3.55231	1.68904	6	52	0.0102389	0.115385	BMP4,CTGF,GNAQ,SERPINH1,SP3,TRPS1
MP:0003404	absent enamel	324	0.00205302	1	0.0501722	7.63819	0.523684	4	0.000910756	0.00695652	2084	0.206407	1	0.784228	4.3981	0.227371	1	7	0.00170648	0.142857	SP3
MP:0011405	tubulointerstitial nephritis	325	0.00207653	1	0.0505908	4.66782	1.2854	6	0.00223547	0.0104348	1704	0.14767	1	0.686179	2.93207	0.682113	2	21	0.00341297	0.0952381	COL4A5,XDH
MP:0011385	abnormal testosterone level	326	0.00212198	1	0.0515395	2.46491	5.67973	14	0.00987779	0.0243478	1671	0.137695	1	0.652464	1.83254	2.72845	5	84	0.00853242	0.0595238	AR,ESR1,GNRH1,PDGFRA,PLEKHA5
MP:0009379	abnormal foot pigmentation	327	0.00213988	1	0.0518153	4.00563	1.74754	7	0.0030392	0.0121739	269	0.00424544	1	0.124964	5.86413	0.682113	4	21	0.00682594	0.190476	EDNRB,GNAQ,KIT,KITLG
MP:0003956	abnormal body size	328	0.00214751	1	0.0518413	1.20651	150.849	182	0.262345	0.316522	7	3.49761e-07	0.00276941	0.00039563	1.56815	74.6102	117	2297	0.199659	0.050936	ACSL4,AFF2,AGTR1,AKAP6,AR,ARRDC3,ATP12A,ATP7B,ATR,BAMBI,BMP4,CDKAL1,CHST11,COL4A3,CTBP2,CTNNA2,DAAM1,DAB1,DIO2,DMD,DRD3,DYM,EBF1,EDNRB,EIF2AK4,ENPP1,EPC1,ESR1,ESX1,ETS1,ETV1,EXT1,FABP5,FBN2,FMR1,GLRB,GNAQ,GNRH1,GPR50,GRIA2,GRIA4,GRIK2,GRIP1,GUCY2C,HHAT,IDS,IL4,IRS4,IRX5,ITGB1,KCNJ11,KHDRBS1,KIF3A,KIT,KITLG,KL,KLF5,LHX8,LMO7,LMX1A,MAP2,MC1R,MECOM,MED30,MRO,MSTN,MTM1,NBEA,NCAM1,NDUFS4,NEB,NEGR1,NFI…
MP:0005564	increased hemoglobin content	329	0.0021516	1	0.0517823	3.25986	2.76086	9	0.00480149	0.0156522	298	0.00515159	1	0.13688	4.3981	1.13685	5	35	0.00853242	0.142857	AGTR1,EGLN3,HMGB3,KIT,TET2
MP:0000737	abnormal myotome development	330	0.00216862	1	0.0520339	3.5668	2.2429	8	0.0039007	0.013913	367	0.00809968	1	0.17475	4.92587	0.812039	4	25	0.00682594	0.16	DISP1,MECOM,PDGFRA,WNT3A
MP:0001386	abnormal maternal nurturing	331	0.00217458	1	0.0520191	1.9883	11.0648	22	0.0192431	0.0382609	188	0.00223345	1	0.0940663	2.75328	3.99523	11	123	0.0187713	0.0894309	AR,CTNNA2,ESR1,GLRB,GRIA2,IRS4,KHDRBS1,MAP6,NPAS3,SLC12A2,XRCC5
MP:0005635	decreased circulating bilirubin level	332	0.00218181	1	0.0520347	11.942	0.251214	3	0.000436895	0.00521739	1308	0.0943189	1	0.570961	10.2622	0.0974447	1	3	0.00170648	0.333333	PIK3C2A
MP:0005293	impaired glucose tolerance	333	0.00218578	1	0.0519729	1.754	17.6739	31	0.0307371	0.053913	264	0.0040463	1	0.121358	2.11411	7.56821	16	233	0.0273038	0.0686695	AR,CDKAL1,ESR1,GUCY2C,IRS4,KCNJ11,NNT,OMA1,PAX6,PBX1,PCBD1,PLSCR1,REG3G,SOX4,TBC1D4,TBL1XR1
MP:0001973	increased thermal nociceptive threshold	334	0.00219492	1	0.052034	2.29134	6.98281	16	0.012144	0.0278261	1901	0.174024	1	0.724843	1.69158	2.95582	5	91	0.00853242	0.0549451	BAMBI,FMR1,GRIA4,HTR1F,TRPM3
MP:0002398	abnormal bone marrow cell morphology/development	335	0.00220704	1	0.0521651	1.36237	62.3912	85	0.108506	0.147826	1143	0.0656563	1	0.454827	1.25549	36.6392	46	1128	0.0784983	0.0407801	ACSL4,ANO6,AR,ATP7B,ATR,AVPR1A,BAP1,CD300A,CD83,DOCK8,DUSP4,EBF1,EFNB1,ESR1,ETS1,FASLG,GNRH1,HMGB3,IL4,IL7,ITGB1,JARID2,KIT,KITLG,MECOM,MED30,NR4A3,PBX1,PHF20,PIK3C2A,PLSCR1,POU2AF1,RIF1,SAMSN1,SH3KBP1,SMAD7,SOX4,SP3,SPRED2,TAB3,TASP1,TET2,THBS1,TNFRSF1B,TNFSF4,XRCC5
MP:0004959	abnormal prostate gland size	336	0.00220809	1	0.0520348	3.24711	2.7717	9	0.00482035	0.0156522	3131	0.42079	1	1	1.39939	1.42919	2	44	0.00341297	0.0454546	AR,NOG
MP:0003043	hypoalgesia	337	0.00223448	1	0.0525004	1.98378	11.0899	22	0.0192869	0.0382609	910	0.0471666	1	0.410401	1.9109	4.70983	9	145	0.0153584	0.062069	BAMBI,EDNRB,ESR1,FMR1,GNAQ,GRIA4,HTR1F,NDUFS4,TRPM3
MP:0003574	abnormal oviduct morphology	338	0.0022506	1	0.0527226	3.9692	1.76358	7	0.0030671	0.0121739	3394	0.50034	1	1	1.46603	0.682113	1	21	0.00170648	0.0476191	AR
MP:0004174	abnormal spine curvature	339	0.00226626	1	0.052933	1.68411	20.7825	35	0.0361436	0.0608696	109	0.000605069	1	0.0439535	2.26373	8.83499	20	272	0.0341297	0.0735294	ATR,CTBP2,DMD,DYM,ESR1,EXT1,ITGB1,KL,MECOM,MTM1,NDUFS4,NEB,NOG,PDGFRA,SERPINH1,SLC30A5,SYNE1,THBS1,TRPS1,WNT3A
MP:0004598	abnormal cochlear basement membrane morphology	340	0.00226876	1	0.0528354	28.9948	0.0689779	2	0.000119962	0.00347826	1036	0.0639098	1	0.488454	15.3933	0.0649631	1	2	0.00170648	0.5	COL4A3
MP:0000792	abnormal cortical marginal zone morphology	341	0.00228616	1	0.0530845	3.23006	2.78632	9	0.00484578	0.0156522	246	0.003461	1	0.111399	4.81042	1.03941	5	32	0.00853242	0.15625	ARX,DAB1,ITGB1,KIT,WNT3A
MP:0004970	kidney atrophy	342	0.00233314	1	0.0540169	2.80799	3.9174	11	0.00681286	0.0191304	250	0.00351554	1	0.111344	3.5329	1.98138	7	61	0.0119454	0.114754	AGTR1,ATR,BMP4,COL4A3,COL4A5,KIF3A,LRRK2
MP:0001168	abnormal prostate gland epithelium morphology	343	0.00235039	1	0.0542576	3.93806	1.77753	7	0.00309135	0.0121739	3587	0.562238	1	1	1.23147	0.812039	1	25	0.00170648	0.04	AR
MP:0003205	testicular atrophy	344	0.00238512	1	0.0548994	2.98007	3.35562	10	0.00583587	0.0173913	2303	0.238362	1	0.819519	1.77615	1.68904	3	52	0.00511945	0.0576923	AR,KL,PLEKHA5
MP:0005258	ocular hypertension	345	0.00242391	1	0.0556306	4.52331	1.32646	6	0.00230689	0.0104348	85	0.000303043	1	0.0282293	11.1952	0.357297	4	11	0.00682594	0.363636	BMP4,EXT1,PAX6,TDRD7
MP:0000242	impaired fertilization	346	0.0024245	1	0.0554831	2.79376	3.93735	11	0.00684757	0.0191304	2004	0.185968	1	0.734778	1.78474	2.24123	4	69	0.00682594	0.057971	ADAD1,AR,ESR1,GLRB
MP:0003606	kidney failure	347	0.00245547	1	0.05603	2.96785	3.36944	10	0.00585989	0.0173913	999	0.056625	1	0.448806	2.40521	2.07882	5	64	0.00853242	0.078125	COL4A3,ITGB1,KIF3A,PIK3C2A,XDH
MP:0001463	abnormal spatial learning	348	0.00246049	1	0.0559832	1.73998	17.8163	31	0.0309849	0.053913	1677	0.137868	1	0.650949	1.48728	6.72368	10	207	0.0170648	0.0483092	AFF2,ARX,DLG3,DRD3,FMR1,GRIA2,LHX8,NBEA,NCAM1,OPHN1
MP:0000826	abnormal third ventricle morphology	349	0.00246573	1	0.0559416	2.52398	5.1506	13	0.00895757	0.0226087	1720	0.148067	1	0.681627	1.95471	2.04634	4	63	0.00682594	0.0634921	ARX,NFIA,NPAS3,OPHN1
MP:0005334	abnormal fat pad morphology	350	0.00246831	1	0.0558403	1.7396	17.8202	31	0.0309916	0.053913	521	0.0149833	1	0.227712	1.92417	7.27587	14	224	0.0238908	0.0625	AR,ARRDC3,CDKAL1,ESR1,FGF10,KCNJ11,MSTN,NBEA,OMA1,PHF2,PLSCR1,SLC30A5,TBC1D4,TBL1XR1
MP:0002144	abnormal B cell differentiation	351	0.00247236	1	0.0557726	1.61144	24.8225	40	0.0431695	0.0695652	485	0.0140784	1	0.22984	1.66414	13.22	22	407	0.0375427	0.054054	AR,AVPR1A,CD300A,EBF1,ESR1,ETS1,FASLG,GNRH1,IL4,IL7,KIT,PBX1,POU2AF1,RIF1,SAMSN1,SH3KBP1,SMAD7,SOX4,SP3,TAB3,TET2,XRCC5
MP:0003175	reversion by mitotic recombination	352	0.00251461	1	0.0565643	11.3537	0.264231	3	0.000459532	0.00521739	1036	0.0639098	1	0.488454	15.3933	0.0649631	1	2	0.00170648	0.5	KIT
MP:0004409	abnormal crista ampullaris neuroepithelium morphology	353	0.00253009	1	0.0567515	4.48389	1.33812	6	0.00232717	0.0104348	2745	0.327244	1	0.943941	2.56556	0.389779	1	12	0.00170648	0.0833333	SLITRK6
MP:0011525	abnormal placenta intervillous maternal lacunae morphology	354	0.00253718	1	0.0567496	7.19942	0.555601	4	0.000966262	0.00695652	2084	0.206407	1	0.784228	4.3981	0.227371	1	7	0.00170648	0.142857	SP3
MP:0005190	osteomyelitis	355	0.00255443	1	0.0569745	11.2903	0.265715	3	0.000462114	0.00521739	578	0.0198453	1	0.27186	8.7962	0.227371	2	7	0.00341297	0.285714	ENPP1,TNFRSF1B
MP:0004365	abnormal strial basal cell morphology	356	0.00255715	1	0.0568751	11.286	0.265816	3	0.000462289	0.00521739	1519	0.123742	1	0.645021	7.69667	0.129926	1	4	0.00170648	0.25	KIT
MP:0006378	abnormal spermatogonia morphology	357	0.00256402	1	0.0568681	3.17421	2.83535	9	0.00493105	0.0156522	2626	0.303203	1	0.914226	1.81098	1.10437	2	34	0.00341297	0.0588235	AR,PLEKHA5
MP:0003861	abnormal nervous system development	358	0.00262388	1	0.0580333	1.29047	86.79	112	0.150939	0.194783	32	1.31283e-05	0.10395	0.00324842	1.75513	34.7553	61	1070	0.104096	0.0570094	ADAMTS20,ARX,ATR,BMP4,CTBP2,CTNNA2,CTNNBIP1,DAB1,DACT1,DISP1,DLG3,EBF1,EGLN3,ETV1,EXT1,FEZF1,FGF10,FMR1,FZD1,GRIA2,GRIP1,HDAC8,HHAT,ISL2,ITGB1,JARID2,KIF3A,KIT,KITLG,LHX8,LMX1A,LRRK2,MAP2,MECOM,NCAM1,NEFM,NFIA,NOG,NPAS3,NPHP3,NR4A3,NRG1,OPHN1,ORC3,PAX6,PDGFRA,PHACTR4,POU1F1,RAPGEF1,SERPINH1,SOX1,SOX4,SS18,ST8SIA4,TDG,TRIO,UNC5B,WLS,WNT3A,ZFP36L1,ZIC4
MP:0004978	decreased B-1 B cell number	359	0.00265193	1	0.0584902	2.61921	4.58154	12	0.0079679	0.0208696	1285	0.092573	1	0.570423	2.08018	2.40364	5	74	0.00853242	0.0675676	DOCK8,EBF1,ETS1,SH3KBP1,TAB3
MP:0008974	proportional dwarf	360	0.00265951	1	0.0584945	3.44857	2.31981	8	0.00403444	0.013913	53	7.20588e-05	0.570561	0.0107653	8.03131	0.747076	6	23	0.0102389	0.26087	ATR,GNAQ,POU1F1,SHISA2,XRCC5,ZNF521
MP:0010771	integument phenotype	361	0.00268298	1	0.0588472	1.26576	99.5448	126	0.173122	0.21913	39	2.24631e-05	0.177863	0.00456059	1.60499	47.9753	77	1477	0.131399	0.0521327	ADAMTS20,ADAMTS5,AFF2,AR,ARRDC3,ARX,ATP7B,ATR,BAMBI,BMP4,CDKAL1,CITED1,CTGF,EBF1,EDNRB,EFNB1,EGLN3,ENPP1,ESR1,EXT1,FABP5,FASLG,FECH,FGF10,FGF5,FMR1,FZD1,GABRR1,GNAQ,GNRH1,GRIA2,GRIA4,GRIP1,GUCY2C,HTR1F,IDS,IL4,ITGB1,KCNJ11,KIT,KITLG,KL,LMO7,LMX1A,LRRK2,MAB21L1,MAGED1,MC1R,MECOM,MME,NBEA,NDUFS4,NOG,NR4A3,NRG1,NRG3,OPRK1,PAX6,PBX1,PCBD1,PDGFRA,PDS5B,PHF2,PVRL1,SAV1,SCG5,SH3KBP1,SLITRK5,SMAD7,SOX4,S…
MP:0004275	abnormal postnatal subventricular zone morphology	362	0.00271277	1	0.0593362	2.92619	3.41741	10	0.00594332	0.0173913	309	0.00582579	1	0.149284	4.27593	1.16934	5	36	0.00853242	0.138889	ARX,DAB1,NCAM1,PAX6,ST8SIA4
MP:0010225	abnormal quadriceps morphology	363	0.0027345	1	0.0596468	4.41312	1.35958	6	0.00236449	0.0104348	1482	0.114503	1	0.611767	3.42074	0.584668	2	18	0.00341297	0.111111	MSTN,MTM1
MP:0000812	abnormal dentate gyrus morphology	364	0.00275807	1	0.0599956	2.06972	9.17997	19	0.0159652	0.0330435	837	0.0385375	1	0.364563	2.22172	3.15071	7	97	0.0119454	0.072165	ARX,DAB1,FEZF1,FMR1,POU1F1,SOX1,TRIO
MP:0000864	abnormal cerebellum vermis morphology	365	0.00280186	1	0.0607812	2.60115	4.61334	12	0.0080232	0.0208696	551	0.0177315	1	0.254806	3.27518	1.52663	5	47	0.00853242	0.106383	CTNNA2,ITGB1,LMX1A,PAX6,ZIC4
MP:0009902	abnormal lateral nasal prominence morphology	366	0.00286616	1	0.0620061	6.95699	0.574961	4	0.000999932	0.00695652	400	0.00986749	1	0.195327	12.3147	0.162408	2	5	0.00341297	0.4	PAX6,PBX1
MP:0001117	absent gametes	367	0.00286778	1	0.0618722	2.0622	9.21348	19	0.0160234	0.0330435	1622	0.126483	1	0.617441	1.55663	5.78172	9	178	0.0153584	0.0505618	AR,ATR,KIT,KITLG,KL,NRG1,PLEKHA5,PPP1CC,SLC12A2
MP:0011156	abnormal hypodermis fat layer morphology	368	0.00294068	1	0.0632726	2.47156	5.25983	13	0.00914753	0.0226087	257	0.00372559	1	0.114783	2.91663	3.08575	9	95	0.0153584	0.0947368	ATR,CDKAL1,EBF1,FABP5,GUCY2C,KCNJ11,KL,PHF2,SH3KBP1
MP:0000623	decreased salivation	369	0.00309743	1	0.0664647	4.30143	1.39488	6	0.00242589	0.0104348	1482	0.114503	1	0.611767	3.42074	0.584668	2	18	0.00341297	0.111111	OPRK1,SLC12A2
MP:0004746	abnormal cochlear IHC afferent innervation pattern	370	0.00310299	1	0.0664039	4.29984	1.3954	6	0.00242678	0.0104348	2365	0.257145	1	0.860919	3.42074	0.292334	1	9	0.00170648	0.111111	SLITRK6
MP:0000825	dilated lateral ventricles	371	0.00310975	1	0.0663692	2.70251	4.07029	11	0.00707877	0.0191304	2452	0.264683	1	0.854715	1.67927	1.78649	3	55	0.00511945	0.0545455	NFIA,OPHN1,ST8SIA4
MP:0003969	abnormal luteinizing hormone level	372	0.00311338	1	0.0662682	2.3603	5.93144	14	0.0103155	0.0243478	1146	0.066393	1	0.458726	2.29751	2.17626	5	67	0.00853242	0.0746269	AR,ESR1,GNRH1,KIT,PLEKHA5
MP:0004953	decreased spleen weight	373	0.00312484	1	0.0663337	2.56553	4.67739	12	0.0081346	0.0208696	346	0.0069664	1	0.159422	3.12329	2.24123	7	69	0.0119454	0.101449	ATR,EFNB1,ESR1,ETS1,IL7,PTP4A2,TBC1D4
MP:0004200	decreased fetal size	374	0.003164	1	0.0669854	1.86442	12.8727	24	0.0223872	0.0417391	354	0.00720945	1	0.161255	2.17515	5.97661	13	184	0.0221843	0.0706522	ANO6,CITED1,DAAM1,FGF10,HGF,ITGB1,KIT,KITLG,NOG,NOVA1,PAX6,PTP4A2,SP3
MP:0000807	abnormal hippocampus morphology	375	0.00316486	1	0.0668249	1.56775	26.7899	42	0.0465912	0.0730435	106	0.000557699	1	0.0416591	2.17784	10.1018	22	311	0.0375427	0.0707395	ARX,ATR,CTNNA2,DAB1,DGKB,FEZF1,FMR1,GNAQ,GRIA2,LMX1A,LRRTM1,MAP2,NCAM1,NFIA,NPAS3,NR4A3,PAX6,POU1F1,SOX1,ST8SIA4,TNR,TRIO
MP:0002637	small uterus	376	0.00316806	1	0.0667146	2.3556	5.94328	14	0.0103361	0.0243478	665	0.0260013	1	0.309592	2.63886	2.27371	6	70	0.0102389	0.0857143	AR,ESR1,GNRH1,KL,LMX1A,PDGFRA
MP:0004856	decreased ovary weight	377	0.00319465	1	0.0670961	3.34464	2.39189	8	0.0041598	0.013913	2457	0.266791	1	0.859768	1.98624	1.00693	2	31	0.00341297	0.0645161	AR,ATR
MP:0004147	increased porphyrin level	378	0.00322105	1	0.0674716	5.14077	0.972616	5	0.00169151	0.00869565	437	0.0115891	1	0.209984	6.15734	0.487223	3	15	0.00511945	0.2	FECH,KIT,KITLG
MP:0003635	abnormal synaptic transmission	379	0.00327581	1	0.0684376	1.38895	51.1179	71	0.0889007	0.123478	415	0.0101613	1	0.193874	1.57075	19.0992	30	588	0.0511945	0.0510204	AFF2,AVPR1A,CALB2,CTNNA2,DACT1,DGKB,DLG3,DNM3,EIF2AK4,EXT1,FMR1,GNAI1,GNAQ,GRIA2,GRIA4,GRIK2,GRIP1,HTR1F,MECOM,NBEA,NCAM1,NELL2,NPAS3,NPPC,NRG1,OPHN1,PAX6,SLITRK5,ST8SIA4,TNFRSF1B
MP:0006369	supernumerary incisors	380	0.00333198	1	0.0694279	10.2663	0.29222	3	0.000508208	0.00521739	1732	0.15221	1	0.695844	6.15734	0.162408	1	5	0.00170648	0.2	PAX6
MP:0004166	abnormal limbic system morphology	381	0.0033456	1	0.0695288	1.52708	30.1228	46	0.0523874	0.08	74	0.000198658	1	0.0212564	2.20535	11.3361	25	349	0.0426621	0.0716332	AGTR1,ARX,ATR,CTNNA2,DAB1,DGKB,ESR1,FEZF1,FMR1,GNAQ,GRIA2,LMX1A,LRRTM1,MAP2,NCAM1,NFIA,NPAS3,NR4A3,PAX6,POU1F1,SHISA2,SOX1,ST8SIA4,TNR,TRIO
MP:0008822	decreased blood uric acid level	382	0.00337199	1	0.0698938	10.2223	0.293475	3	0.000510391	0.00521739	1519	0.123742	1	0.645021	7.69667	0.129926	1	4	0.00170648	0.25	XDH
MP:0009178	absent pancreatic alpha cells	383	0.00337999	1	0.0698768	5.08231	0.983805	5	0.00171097	0.00869565	490	0.0144844	1	0.234056	10.2622	0.194889	2	6	0.00341297	0.333333	ARX,PAX6
MP:0008523	absent lymph node germinal center	384	0.0034411	1	0.0709548	6.60687	0.60543	4	0.00105292	0.00695652	1120	0.0648434	1	0.458419	4.73641	0.42226	2	13	0.00341297	0.153846	POU2AF1,TNFRSF1B
MP:0001953	respiratory failure	385	0.00347451	1	0.0714575	1.75489	15.9554	28	0.0277485	0.0486957	238	0.00320659	1	0.10668	2.39657	5.42442	13	167	0.0221843	0.0778443	CTGF,DMD,ELK3,ISL2,JARID2,NRG1,PAX6,PDGFRA,PHF14,SP3,SYNE1,TMTC3,TRPS1
MP:0003084	abnormal skeletal muscle fiber morphology	386	0.00355336	1	0.0728899	1.84683	12.9952	24	0.0226004	0.0417391	341	0.0065969	1	0.15318	2.19905	5.91165	13	182	0.0221843	0.0714286	AR,DMD,DOCK5,FBN2,ITGB1,LMO7,MSTN,MTM1,NRG1,SYNE1,TRIM32,TRIO,UCHL3
MP:0004091	abnormal Z lines	387	0.00359718	1	0.0735981	4.17025	1.43876	6	0.00250219	0.0104348	821	0.0372607	1	0.359354	4.01565	0.747076	3	23	0.00511945	0.130435	MED30,MTM1,NEB
MP:0010820	abnormal pleura morphology	388	0.00363199	1	0.0741187	22.7741	0.087819	2	0.000152729	0.00347826	1036	0.0639098	1	0.488454	15.3933	0.0649631	1	2	0.00170648	0.5	ELK3
MP:0004817	abnormal skeletal muscle mass	389	0.00363325	1	0.0739539	2.06308	8.72483	18	0.0151736	0.0313044	1502	0.116363	1	0.613421	1.71037	4.09268	7	126	0.0119454	0.0555556	AR,DMD,EIF2AK4,FBN2,ITGB1,MSTN,MTM1
MP:0000008	increased white adipose tissue amount	390	0.00363637	1	0.0738276	2.8057	3.56417	10	0.00619856	0.0173913	2303	0.238362	1	0.819519	1.77615	1.68904	3	52	0.00511945	0.0576923	AR,ESR1,FABP5
MP:0000102	abnormal nasal bone morphology	391	0.00385045	1	0.077974	2.2268	6.73613	15	0.011715	0.026087	148	0.00129259	1	0.0691534	3.73172	2.14378	8	66	0.0136519	0.121212	BMP4,CHST11,HHAT,KIF3A,PAX6,PDGFRA,SATB2,SP3
MP:0002886	abnormal glutamate-mediated receptor currents	392	0.00387641	1	0.0782996	2.49587	4.80794	12	0.00836163	0.0208696	391	0.00938676	1	0.190088	3.29857	1.81897	6	56	0.0102389	0.107143	EXT1,GNAQ,GRIA2,GRIA4,GRIK2,TNFRSF1B
MP:0000344	absent Cajal-Retzius cell	393	0.00397538	1	0.0800944	21.7383	0.0920036	2	0.000160006	0.00347826	1519	0.123742	1	0.645021	7.69667	0.129926	1	4	0.00170648	0.25	WNT3A
MP:0000105	impaired ossification of basisphenoid bone	394	0.00402762	1	0.0809408	9.58886	0.312863	3	0.000544109	0.00521739	1036	0.0639098	1	0.488454	15.3933	0.0649631	1	2	0.00170648	0.5	PDGFRA
MP:0000801	abnormal temporal lobe morphology	395	0.00405721	1	0.0813292	1.54524	27.1802	42	0.04727	0.0730435	117	0.000719525	1	0.048694	2.13662	10.2967	22	317	0.0375427	0.0694006	ARX,ATR,CTNNA2,DAB1,DGKB,FEZF1,FMR1,GNAQ,GRIA2,LMX1A,LRRTM1,MAP2,NCAM1,NFIA,NPAS3,NR4A3,PAX6,POU1F1,SOX1,ST8SIA4,TNR,TRIO
MP:0003843	abnormal sagittal suture morphology	396	0.00407105	1	0.0814005	4.06405	1.47636	6	0.00256758	0.0104348	1184	0.0740677	1	0.495328	4.3981	0.454742	2	14	0.00341297	0.142857	SP3,WNT9A
MP:0006306	abnormal nasal pit morphology	397	0.00408213	1	0.0814163	6.29367	0.63556	4	0.00110532	0.00695652	578	0.0198453	1	0.27186	8.7962	0.227371	2	7	0.00341297	0.285714	DISP1,PAX6
MP:0005604	hyperekplexia	398	0.00410705	1	0.0817075	6.28275	0.636664	4	0.00110724	0.00695652	400	0.00986749	1	0.195327	12.3147	0.162408	2	5	0.00341297	0.4	GLRB,NDUFS4
MP:0000120	malocclusion	399	0.0041411	1	0.0821786	2.75318	3.63216	10	0.0063168	0.0173913	457	0.0123617	1	0.214179	3.57985	1.39671	5	43	0.00853242	0.116279	ATR,DYM,HHAT,MECOM,NPHP3
MP:0008779	abnormal maternal behavior	400	0.00416554	1	0.0824569	1.88073	11.6976	22	0.0203437	0.0382609	241	0.00324145	1	0.106497	2.62522	4.19012	11	129	0.0187713	0.0852713	AR,CTNNA2,ESR1,GLRB,GRIA2,IRS4,KHDRBS1,MAP6,NPAS3,SLC12A2,XRCC5
MP:0004811	abnormal neuron physiology	401	0.0042006	1	0.0829436	1.39822	46.4877	65	0.0808481	0.113044	520	0.0149517	1	0.227668	1.53669	18.8718	29	581	0.049488	0.0499139	ARX,ATR,CASP12,DAB1,DNM3,EGLN3,FASLG,FEZF1,FMR1,GPR98,GRIA2,GRIA4,ITGB1,KANSL1,MAGED1,NDUFS4,NEFM,NOVA1,NPPC,NR4A3,ORC3,PAX6,SLITRK6,SOX1,ST8SIA4,TNFRSF1B,TRIO,TRPM3,XRCC5
MP:0004924	abnormal behavior	402	0.00424843	1	0.0836792	1.17503	169.358	199	0.294535	0.346087	16	1.35936e-06	0.0107635	0.000672716	1.51307	79.9696	121	2462	0.206485	0.049147	ADAM18,ADAMTS5,AFF2,AGTR1,AR,ARRDC3,ARX,ATP7B,AVPR1A,BAMBI,BMP4,BRE,CALB2,CASP12,CDKAL1,CNTN5,COL4A3,CTNNA2,DAB1,DGKB,DLG3,DMD,DMRTA1,DNM3,DRD3,EDNRB,EIF2AK4,ELK3,ENPP1,ESR1,ESRRB,ETV1,EXT1,FBN2,FECH,FEZF1,FMR1,GABRR1,GLRB,GNAI1,GNAQ,GPR50,GPR98,GRIA2,GRIA4,GRIK2,GRM3,GUCY2C,HTR1F,IDS,IRS4,ITGB1,KANSL1,KCNJ11,KHDRBS1,KIF3A,KIT,KL,KLF9,KLHL1,LHX8,LMO7,LMX1A,LPHN3,LRIG3,LRRK2,LRRTM1,MAGED1,MAP2,MAP…
MP:0001144	vagina atresia	403	0.00426085	1	0.0837157	3.18564	2.51127	8	0.00436742	0.013913	2067	0.206264	1	0.79013	2.36821	0.844521	2	26	0.00341297	0.0769231	AR,KITLG
MP:0002414	abnormal myeloblast morphology/development	404	0.00426415	1	0.0835732	1.38494	49.0997	68	0.0853908	0.118261	1384	0.0959196	1	0.548765	1.2588	27.8042	35	856	0.059727	0.0408879	AR,ATP7B,AVPR1A,CD300A,CD83,DOCK8,DUSP4,EBF1,EFNB1,ESR1,ETS1,FASLG,GNRH1,IL4,IL7,KIT,KITLG,MECOM,NR4A3,PBX1,PLSCR1,POU2AF1,RIF1,SAMSN1,SH3KBP1,SMAD7,SOX4,SP3,TAB3,TASP1,TET2,THBS1,TNFRSF1B,TNFSF4,XRCC5
MP:0009431	decreased fetal weight	405	0.00431406	1	0.0843426	2.73676	3.65395	10	0.0063547	0.0173913	1595	0.124676	1	0.618923	2.08723	1.91641	4	59	0.00682594	0.0677966	CITED1,HGF,PTP4A2,SP3
MP:0001157	small seminal vesicle	406	0.00432379	1	0.0843245	2.73586	3.65516	10	0.0063568	0.0173913	2608	0.29133	1	0.884492	1.59241	1.88393	3	58	0.00511945	0.0517241	AR,ARX,GNRH1
MP:0005460	abnormal leukopoiesis	407	0.00432554	1	0.0841515	1.38017	49.9939	69	0.086946	0.12	1406	0.100538	1	0.566187	1.25295	27.9341	35	860	0.059727	0.0406977	AR,AVPR1A,BAP1,CD300A,CD83,DOCK8,DUSP4,EBF1,EFNB1,ESR1,ETS1,FASLG,GNRH1,HMGB3,IL4,IL7,KIT,KITLG,MECOM,NR4A3,PBX1,PLSCR1,POU2AF1,RIF1,SAMSN1,SH3KBP1,SMAD7,SOX4,SP3,TAB3,TASP1,TET2,TNFRSF1B,TNFSF4,XRCC5
MP:0000192	abnormal mineral level	408	0.00432853	1	0.0840032	1.81695	13.2089	24	0.0229721	0.0417391	1407	0.100769	1	0.567083	1.48783	8.73754	13	269	0.0221843	0.0483271	ACSL4,AR,ATP12A,ATP7B,BRE,DUSP4,ENPP1,GNAQ,KL,PIK3C2A,RPE65,SCG5,XDH
MP:0004255	abnormal spongiotrophoblast layer morphology	409	0.00433586	1	0.0839397	2.58319	4.25829	11	0.00740573	0.0191304	596	0.0200584	1	0.266481	2.79879	2.14378	6	66	0.0102389	0.0909091	CITED1,ESRRB,ESX1,PTP4A2,SP3,ZFP36L1
MP:0009205	abnormal internal male genitalia morphology	410	0.00440236	1	0.0850193	1.42804	40.615	58	0.0706348	0.10087	796	0.0343537	1	0.341724	1.42092	21.113	30	650	0.0511945	0.0461539	AR,ARL4A,ARX,ATR,BMP4,DACT1,ESR1,FGF10,FHL5,FMR1,GNRH1,KIT,KITLG,KL,NOG,NPPC,NRG1,OSR1,PDGFRA,PLEKHA5,PPP1CC,PTP4A2,SCG5,SLC12A2,SLC22A5,SLC9A3,SPINK2,TBC1D4,TDRD7,TEX11
MP:0004087	abnormal muscle fiber morphology	411	0.00443851	1	0.0855088	1.56643	24.8974	39	0.0432998	0.0678261	86	0.000318173	1	0.0292941	2.13796	11.6934	25	360	0.0426621	0.0694444	AR,CTNNA3,DAAM1,DMD,DOCK5,EGLN3,FBN2,HOPX,ITGB1,JARID2,KLF5,LMO7,MED30,MSTN,MTM1,MYO18B,NEB,NOG,NRG1,PDHA1,SYNE1,THBS1,TRIM32,TRIO,UCHL3
MP:0008164	abnormal B-1a B cell morphology	412	0.0044805	1	0.0861082	2.91109	3.09162	9	0.00537673	0.0156522	535	0.0162669	1	0.24075	3.34638	1.49415	5	46	0.00853242	0.108696	AVPR1A,ETS1,SAMSN1,SH3KBP1,TAB3
MP:0004753	abnormal miniature excitatory postsynaptic currents	413	0.0044869	1	0.0860225	2.06969	8.21379	17	0.0142848	0.0295652	1033	0.0637321	1	0.48851	2.12322	2.8259	6	87	0.0102389	0.0689655	DACT1,DNM3,EXT1,FMR1,NBEA,NPPC
MP:0008806	increased circulating amylase level	414	0.00451342	1	0.0863219	9.20203	0.326015	3	0.000566983	0.00521739	2084	0.206407	1	0.784228	4.3981	0.227371	1	7	0.00170648	0.142857	XDH
MP:0009503	abnormal mammary gland duct morphology	415	0.00451608	1	0.0861646	2.56877	4.28221	11	0.00744732	0.0191304	1818	0.154164	1	0.671434	1.92417	2.07882	4	64	0.00682594	0.0625	AR,CITED1,ESR1,FGF10
MP:0008957	abnormal placenta junctional zone morphology	416	0.00453469	1	0.0863116	2.56731	4.28463	11	0.00745154	0.0191304	607	0.0214477	1	0.279774	2.75702	2.17626	6	67	0.0102389	0.0895522	CITED1,ESRRB,ESX1,PTP4A2,SP3,ZFP36L1
MP:0004726	abnormal nasal capsule morphology	417	0.00454027	1	0.0862106	2.56688	4.28536	11	0.0074528	0.0191304	36	1.85472e-05	0.146857	0.00407936	7.98173	0.877002	7	27	0.0119454	0.259259	BMP4,CTGF,HHAT,PAX6,PBX1,PDGFRA,SATB2
MP:0003721	increased tumor growth/size	418	0.00454663	1	0.0861249	2.71577	3.68219	10	0.00640381	0.0173913	3754	0.62003	1	1	0.962084	2.07882	2	64	0.00341297	0.03125	AR,KIT
MP:0002089	abnormal postnatal growth/weight/body size	419	0.00456339	1	0.086236	1.1799	161.03	190	0.280053	0.330435	10	7.81571e-07	0.00618848	0.000618848	1.51912	81.6262	124	2513	0.211604	0.0493434	ACSL4,AFF2,AGTR1,AKAP6,AR,ARRDC3,ARX,ATP12A,ATP7B,ATR,BAMBI,BMP4,CDKAL1,CHST11,COL4A3,CTBP2,CTGF,CTNNA2,DAAM1,DAB1,DIO2,DMD,DRD3,DYM,EBF1,EDNRB,EIF2AK4,ENPP1,EPC1,ESR1,ESX1,ETS1,ETV1,EXT1,FABP5,FBN2,FMR1,GLRB,GNAQ,GNRH1,GPR50,GRIA2,GRIA4,GRIK2,GRIP1,GUCY2C,HHAT,IDS,IL4,IRS4,IRX5,ITGB1,KCNJ11,KHDRBS1,KIF3A,KIT,KITLG,KL,KLF5,LHX8,LMO7,LMX1A,MAP2,MC1R,MECOM,MED30,MRO,MSTN,MTM1,NBEA,NCAM1,NDUFS4,NEB,…
MP:0010901	abnormal pulmonary alveolar parenchyma morphology	420	0.00458138	1	0.0863699	2.18395	6.8683	15	0.0119449	0.026087	894	0.044273	1	0.392118	2.15507	3.24816	7	100	0.0119454	0.07	CTGF,HOPX,KLF5,LRRK2,NPAS3,PDGFRA,TRPS1
MP:0000466	esophageal epithelium hyperplasia	421	0.0045971	1	0.0864605	20.1672	0.0991707	2	0.000172471	0.00347826	1519	0.123742	1	0.645021	7.69667	0.129926	1	4	0.00170648	0.25	SLC9A3
MP:0009522	submandibular gland hypoplasia	422	0.0046035	1	0.0863755	6.08105	0.657781	4	0.00114397	0.00695652	319	0.00605037	1	0.150178	15.3933	0.129926	2	4	0.00341297	0.5	FGF10,PAX6
MP:0010678	abnormal skin adnexa morphology	423	0.00461616	1	0.0864085	1.35832	54.4791	74	0.0947463	0.128696	52	7.16805e-05	0.567566	0.0109147	1.83012	24.5886	45	757	0.0767918	0.0594452	ADAMTS20,AR,ATP7B,ATR,BMP4,CDKAL1,CITED1,EBF1,EDNRB,EFNB1,ENPP1,ESR1,FABP5,FGF10,FGF5,FZD1,GNAQ,GUCY2C,IDS,IL4,ITGB1,KCNJ11,KIT,KITLG,KL,LMX1A,LRRK2,MAB21L1,MC1R,NDUFS4,NOG,NR4A3,NRG1,NRG3,PAX6,PCBD1,PHF2,SAV1,SCG5,SH3KBP1,SLITRK5,SOX4,TRPS1,WLS,XDH
MP:0005011	increased eosinophil cell number	424	0.00462753	1	0.086417	3.141	2.54696	8	0.0044295	0.013913	1146	0.066393	1	0.458726	2.29751	2.17626	5	67	0.00853242	0.0746269	ATP7B,IL4,NR4A3,THBS1,TNFRSF1B
MP:0009198	abnormal male genitalia morphology	425	0.00463761	1	0.0864013	1.41447	42.4186	60	0.0737714	0.104348	690	0.028876	1	0.331363	1.43301	21.6327	31	666	0.052901	0.0465465	AR,ARL4A,ARX,ATR,BMP4,DACT1,ESR1,FGF10,FHL5,FMR1,GNRH1,KIT,KITLG,KL,MAB21L1,NOG,NPPC,NRG1,OSR1,PDGFRA,PLEKHA5,PPP1CC,PTP4A2,SCG5,SLC12A2,SLC22A5,SLC9A3,SPINK2,TBC1D4,TDRD7,TEX11
MP:0006010	absent strial intermediate cells	426	0.00477912	1	0.0888288	6.01609	0.664883	4	0.00115632	0.00695652	228	0.00309173	1	0.10737	20.5245	0.0974447	2	3	0.00341297	0.666667	EDNRB,KIT
MP:0005264	glomerulosclerosis	427	0.00479718	1	0.0889557	2.54745	4.31804	11	0.00750964	0.0191304	2202	0.226592	1	0.814786	1.64196	2.43612	4	75	0.00682594	0.0533333	COL4A3,COL4A5,PDGFRA,PIK3C2A
MP:0001128	ovary hyperplasia	428	0.00484642	1	0.0896588	8.96753	0.33454	3	0.00058181	0.00521739	1732	0.15221	1	0.695844	6.15734	0.162408	1	5	0.00170648	0.2	KIT
MP:0005504	abnormal ligament morphology	429	0.00490493	1	0.0905298	2.53963	4.33133	11	0.00753276	0.0191304	384	0.00914644	1	0.188598	3.84834	1.29926	5	40	0.00853242	0.125	AR,ENPP1,NDP,SLC12A2,WLS
MP:0005502	abnormal renal/urinary system physiology	430	0.00493008	1	0.0907822	1.42529	39.9919	57	0.0695511	0.0991304	342	0.00665567	1	0.154092	1.58003	20.8856	33	643	0.056314	0.0513219	ABCC2,AGTR1,AR,ATP12A,ATR,CD300LB,COL4A3,COL4A5,DIO2,DRD3,EDNRB,ESR1,FASLG,GNAQ,IL4,ITGB1,KIF3A,KIT,KL,KRT7,LRRK2,NPHP3,OSR1,PBX1,PCBD1,PIK3C2A,SLC22A5,SLC25A13,SLC9A3,SLCO2A1,THBS1,WNT3A,XDH
MP:0000048	abnormal stria vascularis morphology	431	0.00500463	1	0.0919413	2.86058	3.14621	9	0.00547168	0.0156522	141	0.00112817	1	0.0633536	4.99244	1.20182	6	37	0.0102389	0.162162	COL4A3,EDNRB,ESRRB,KIT,NDP,SLC12A2
MP:0004077	abnormal striatum morphology	432	0.00500682	1	0.0917685	2.16216	6.9375	15	0.0120652	0.026087	222	0.00294529	1	0.105049	3.28391	2.43612	8	75	0.0136519	0.106667	ARX,EBF1,LHX8,LRRK2,PDHA1,SLITRK5,SOX1,ST8SIA4
MP:0004171	abnormal pallium development	433	0.00500815	1	0.0915809	8.86124	0.338553	3	0.000588788	0.00521739	1732	0.15221	1	0.695844	6.15734	0.162408	1	5	0.00170648	0.2	PAX6
MP:0001265	decreased body size	434	0.00514148	1	0.0938024	1.19666	138.72	166	0.241251	0.288696	4	1.37064e-07	0.00108527	0.000271317	1.6363	66.0025	108	2032	0.1843	0.0531496	ACSL4,AFF2,AGTR1,AKAP6,AR,ARRDC3,ATP7B,ATR,BAMBI,BMP4,CDKAL1,CHST11,COL4A3,CTBP2,CTNNA2,DAAM1,DAB1,DIO2,DMD,DRD3,DYM,EBF1,EDNRB,ENPP1,EPC1,ESR1,ESX1,ETS1,ETV1,EXT1,FABP5,FBN2,GLRB,GNAQ,GNRH1,GPR50,GRIA2,GRIA4,GRIK2,GRIP1,HHAT,IDS,IRS4,IRX5,ITGB1,KCNJ11,KHDRBS1,KIF3A,KIT,KITLG,KL,KLF5,LHX8,LMO7,LMX1A,MAP2,MC1R,MECOM,MED30,MRO,MSTN,MTM1,NBEA,NCAM1,NDUFS4,NEB,NEGR1,NFIA,NPAS3,NPPC,NR4A3,NRG1,NRIP1,P…
MP:0000015	abnormal ear pigmentation	435	0.00522748	1	0.0951522	3.39526	2.0617	7	0.00358556	0.0121739	313	0.00596732	1	0.150956	5.35421	0.747076	4	23	0.00682594	0.173913	GNAQ,KIT,KITLG,MC1R
MP:0004607	abnormal cervical atlas morphology	436	0.00527018	1	0.0957094	2.83715	3.17219	9	0.00551686	0.0156522	1167	0.0698421	1	0.473873	2.56556	1.55912	4	48	0.00682594	0.0833333	CTGF,SP3,TASP1,WNT9A
MP:0000787	abnormal telencephalon morphology	437	0.0053922	1	0.0977012	1.33987	57.4683	77	0.0999449	0.133913	71	0.00017636	1	0.0196679	1.81619	22.5747	41	695	0.0699659	0.0589928	ARX,ATP7B,ATR,CTNNA2,CTNNBIP1,DAB1,DGKB,EBF1,EFNB1,EXT1,FEZF1,FMR1,GNAQ,GRIA2,HHAT,ITGB1,KIF3A,KIT,LHX8,LMX1A,LRRK2,LRRTM1,MAP2,MECOM,NCAM1,NDUFS4,NFIA,NOG,NPAS3,NR4A3,OPHN1,PAX6,PDHA1,POU1F1,SLITRK5,SOX1,ST8SIA4,TDG,TNR,TRIO,WNT3A
MP:0004198	abnormal fetal size	438	0.00541665	1	0.0979201	1.78302	13.4603	24	0.0234092	0.0417391	274	0.00429691	1	0.124171	2.23323	6.26894	14	193	0.0238908	0.0725389	ANO6,CITED1,DAAM1,FGF10,HGF,ITGB1,KIT,KITLG,NOG,NOVA1,PAX6,PDGFRA,PTP4A2,SP3
MP:0000866	cerebellum vermis hypoplasia	439	0.00542311	1	0.0978135	3.82574	1.56832	6	0.00272752	0.0104348	2921	0.370268	1	1	2.19905	0.454742	1	14	0.00170648	0.0714286	ZIC4
MP:0005378	growth/size phenotype	440	0.00543595	1	0.0978224	1.15026	198.216	228	0.344724	0.396522	2	8.06439e-08	0.000638538	0.000319269	1.49316	101.797	152	3134	0.259386	0.0485003	ACSL4,AFF2,AGTR1,AKAP6,ANO6,AR,ARRDC3,ARX,ATP12A,ATP7B,ATR,BAMBI,BAP1,BMP4,CDKAL1,CHST11,CITED1,COL4A3,CTBP2,CTGF,CTNNA2,DAAM1,DAB1,DACT1,DAD1,DIO2,DISP1,DMD,DNAJC24,DRD3,DYM,EBF1,EDNRB,EFNB1,EIF2AK4,ENPP1,EPC1,ESR1,ESRRB,ESX1,ETS1,ETV1,EXOC4,EXT1,FABP5,FBN2,FECH,FEZF1,FGF10,FGF16,FMR1,GLRB,GNAQ,GNRH1,GPR50,GRIA2,GRIA4,GRIK2,GRIP1,GUCY2C,HDAC8,HGF,HHAT,IDS,IL4,IRS4,IRX5,ISL2,ITGB1,JARID2,KCNJ11,K…
MP:0004844	abnormal vestibuloocular reflex	441	0.00544853	1	0.0978264	3.82194	1.56988	6	0.00273023	0.0104348	2831	0.349111	1	0.976425	2.36821	0.42226	1	13	0.00170648	0.0769231	SLITRK6
MP:0004656	absent sacral vertebrae	442	0.00546737	1	0.0979425	5.78754	0.69114	4	0.00120198	0.00695652	762	0.0325895	1	0.33864	6.84149	0.292334	2	9	0.00341297	0.222222	MSTN,WNT3A
MP:0004257	abnormal placenta weight	443	0.0054794	1	0.0979365	3.36504	2.08021	7	0.00361777	0.0121739	1210	0.0783409	1	0.512647	2.97936	1.00693	3	31	0.00511945	0.0967742	ESX1,PTP4A2,SP3
MP:0005022	abnormal immature B cell morphology	444	0.00552696	1	0.0985642	1.80591	12.7359	23	0.0221495	0.04	1007	0.0572072	1	0.449818	1.71905	6.39887	11	197	0.0187713	0.0558376	AR,EBF1,ESR1,GNRH1,IL4,KIT,PBX1,POU2AF1,SH3KBP1,SOX4,TET2
MP:0001750	increased circulating follicle stimulating hormone level	445	0.00555703	1	0.0988777	2.81325	3.19914	9	0.00556372	0.0156522	2977	0.374761	1	0.996761	1.53933	1.29926	2	40	0.00341297	0.05	AR,PLEKHA5
MP:0011696	absent mast cells	446	0.00560148	1	0.0994452	8.50728	0.352639	3	0.000613286	0.00521739	1732	0.15221	1	0.695844	6.15734	0.162408	1	5	0.00170648	0.2	KIT
MP:0009398	abnormal skeletal muscle fiber size	447	0.00561061	1	0.0993844	1.97529	9.11258	18	0.015848	0.0313044	1460	0.109397	1	0.593293	1.73796	4.02771	7	124	0.0119454	0.0564516	AR,DMD,DOCK5,FBN2,MSTN,MTM1,TRIM32
MP:0002607	decreased basophil cell number	448	0.00569658	1	0.100682	5.71926	0.699391	4	0.00121633	0.00695652	911	0.047707	1	0.414648	5.59758	0.357297	2	11	0.00341297	0.181818	IL4,KIT
MP:0012168	abnormal optic placode morphology	449	0.00569984	1	0.100515	4.48184	1.11561	5	0.0019402	0.00869565	762	0.0325895	1	0.33864	6.84149	0.292334	2	9	0.00341297	0.222222	MAB21L1,PAX6
MP:0010801	abnormal myenteric nerve plexus morphology	450	0.00575052	1	0.101183	8.42615	0.356034	3	0.00061919	0.00521739	1036	0.0639098	1	0.488454	15.3933	0.0649631	1	2	0.00170648	0.5	KIT
MP:0002364	abnormal thymus size	451	0.00580691	1	0.101949	1.58391	22.0972	35	0.0384299	0.0608696	374	0.00872386	1	0.184694	1.76645	11.8882	21	366	0.0358362	0.057377	AR,ATR,DAB1,DAD1,EFNB1,ESR1,ETS1,FASLG,FGF10,IL7,JARID2,KIT,KITLG,KL,PBX1,PDGFRA,SOX4,SP3,TASP1,XRCC5,ZFP36L1
MP:0010259	anterior polar cataracts	452	0.00581933	1	0.101941	8.38963	0.357585	3	0.000621886	0.00521739	1917	0.179755	1	0.742464	5.13112	0.194889	1	6	0.00170648	0.166667	PAX6
MP:0010227	decreased quadriceps weight	453	0.00587811	1	0.102744	5.66757	0.70577	4	0.00122743	0.00695652	2633	0.304644	1	0.91613	2.79879	0.357297	1	11	0.00170648	0.0909091	MTM1
MP:0004224	absent trabecular meshwork	454	0.00592131	1	0.103271	5.65556	0.707269	4	0.00123003	0.00695652	400	0.00986749	1	0.195327	12.3147	0.162408	2	5	0.00341297	0.4	BMP4,PAX6
MP:0009520	decreased submandibular gland size	455	0.00593673	1	0.103312	5.6513	0.707802	4	0.00123096	0.00695652	490	0.0144844	1	0.234056	10.2622	0.194889	2	6	0.00341297	0.333333	FGF10,PAX6
MP:0009777	abnormal behavioral response to anesthetic	456	0.00594988	1	0.103314	4.43514	1.12736	5	0.00196063	0.00869565	2745	0.327244	1	0.943941	2.56556	0.389779	1	12	0.00170648	0.0833333	OPRK1
MP:0012063	absent tail bud	457	0.00598128	1	0.103632	17.5962	0.113661	2	0.000197671	0.00347826	1036	0.0639098	1	0.488454	15.3933	0.0649631	1	2	0.00170648	0.5	WNT3A
MP:0004806	absent germ cells	458	0.00598542	1	0.103477	1.88463	10.6122	20	0.018456	0.0347826	1284	0.091623	1	0.565008	1.62035	6.1715	10	190	0.0170648	0.0526316	AR,ATR,BMP4,KIT,KITLG,KL,NRG1,PLEKHA5,PPP1CC,SLC12A2
MP:0009422	decreased gastrocnemius weight	459	0.00599105	1	0.103349	5.6364	0.709673	4	0.00123421	0.00695652	1917	0.179755	1	0.742464	5.13112	0.194889	1	6	0.00170648	0.166667	MTM1
MP:0009590	gonad tumor	460	0.00606222	1	0.104349	2.60233	3.84271	10	0.00668298	0.0173913	1418	0.103022	1	0.575266	2.23903	1.78649	4	55	0.00682594	0.0727273	AR,ESR1,KITLG,SAV1
MP:0003277	esophageal papilloma	461	0.00607577	1	0.104356	8.25843	0.363265	3	0.000631766	0.00521739	1732	0.15221	1	0.695844	6.15734	0.162408	1	5	0.00170648	0.2	KIT
MP:0011509	dilated glomerular capillary	462	0.00608941	1	0.104364	5.60985	0.713032	4	0.00124006	0.00695652	911	0.047707	1	0.414648	5.59758	0.357297	2	11	0.00341297	0.181818	COL4A5,ITGB1
MP:0010308	decreased tumor latency	463	0.00618419	1	0.105759	3.28818	2.12884	7	0.00370232	0.0121739	3906	0.695755	1	1	0.855186	1.16934	1	36	0.00170648	0.0277778	AR
MP:0004367	abnormal strial intermediate cell morphology	464	0.00618628	1	0.105567	4.39309	1.13815	5	0.00197939	0.00869565	168	0.00168979	1	0.0796416	11.545	0.259853	3	8	0.00511945	0.375	EDNRB,KIT,NDP
MP:0004967	abnormal kidney epithelium morphology	465	0.00620904	1	0.105727	2.76361	3.25662	9	0.00566368	0.0156522	1418	0.103022	1	0.575266	2.23903	1.78649	4	55	0.00682594	0.0727273	ITGB1,KIF3A,NPHP3,XDH
MP:0008237	abnormal ventral coat pigmentation	466	0.00625515	1	0.106284	5.56629	0.718612	4	0.00124976	0.00695652	490	0.0144844	1	0.234056	10.2622	0.194889	2	6	0.00341297	0.333333	KIT,KITLG
MP:0010258	polar cataracts	467	0.00626272	1	0.106185	8.16734	0.367317	3	0.000638812	0.00521739	2084	0.206407	1	0.784228	4.3981	0.227371	1	7	0.00170648	0.142857	PAX6
MP:0004703	abnormal vertebral column morphology	468	0.00654113	1	0.110668	1.40027	41.4205	58	0.0720357	0.10087	20	3.09058e-06	0.0244712	0.00122356	2.19122	18.2546	40	562	0.0682594	0.0711744	ATR,BMP4,CHST11,CTBP2,CTGF,DACT1,DMD,DUSP4,DYM,ENPP1,ESR1,EXT1,GLRB,GNAI1,HHAT,ITGB1,KIF3A,KL,LMX1A,MECOM,MSTN,MTM1,NDUFS4,NEB,NOG,NPPC,PDGFRA,PDS5B,PHF20,SERPINH1,SLC30A5,SOX4,SP3,SYNE1,TASP1,THBS1,TRPS1,WNT3A,WNT9A,ZNF521
MP:0004761	increased susceptibility to induced pancreatitis	469	0.00668167	1	0.112805	7.97575	0.37614	3	0.000654157	0.00521739	2231	0.232194	1	0.824076	3.84834	0.259853	1	8	0.00170648	0.125	PAX6
MP:0003702	abnormal chromosome morphology	470	0.00669114	1	0.112724	2.56399	3.90017	10	0.0067829	0.0173913	3693	0.593803	1	1	1.0094	1.98138	2	61	0.00341297	0.0327869	DMD,FMR1
MP:0002062	abnormal associative learning	471	0.00673752	1	0.113265	1.56792	22.3226	35	0.0388219	0.0608696	255	0.00356807	1	0.110792	2.08515	8.15287	17	251	0.0290102	0.0677291	AFF2,ARX,CTNNA2,DRD3,EIF2AK4,ESR1,FMR1,GNAI1,GRIK2,KL,KLF9,LHX8,LRRTM1,MAP2,NBEA,NPAS3,OPRK1
MP:0010128	hypovolemia	472	0.00675074	1	0.113246	5.44416	0.734732	4	0.00127779	0.00695652	1917	0.179755	1	0.742464	5.13112	0.194889	1	6	0.00170648	0.166667	SP3
MP:0004226	absent Schlemm's canal	473	0.00677294	1	0.113379	5.43895	0.735435	4	0.00127902	0.00695652	490	0.0144844	1	0.234056	10.2622	0.194889	2	6	0.00341297	0.333333	BMP4,PAX6
MP:0001781	abnormal white adipose tissue amount	474	0.0067908	1	0.113438	1.74882	13.7235	24	0.0238671	0.0417391	885	0.0432201	1	0.386685	1.7509	6.85361	12	211	0.0204778	0.056872	AR,ATR,CDKAL1,EBF1,ESR1,FABP5,GUCY2C,KCNJ11,KL,PHF2,SH3KBP1,XDH
MP:0004097	abnormal cerebellar cortex morphology	475	0.00681153	1	0.113545	1.52459	25.5806	39	0.044488	0.0678261	206	0.00250306	1	0.0962098	2.0122	9.93936	20	306	0.0341297	0.0653595	ATR,CTNNA2,DAB1,FMR1,GLRB,ITGB1,KL,KLHL1,LMX1A,MAP2,NDUFS4,NFIA,NPAS3,PAX6,PDHA1,POU1F1,SIL1,TRIO,XRCC5,ZIC4
MP:0003422	abnormal thrombolysis	476	0.00681903	1	0.113431	7.91638	0.378961	3	0.000659063	0.00521739	2365	0.257145	1	0.860919	3.42074	0.292334	1	9	0.00170648	0.111111	P2RY1
MP:0002064	seizures	477	0.00683089	1	0.11339	1.51498	26.4029	40	0.0459182	0.0695652	1264	0.0876681	1	0.549174	1.45306	11.0113	16	339	0.0273038	0.0471976	ARX,CNTN5,FMR1,GNAQ,GPR98,GRIA2,GRIA4,GRIK2,KCNJ11,NDUFS4,NR4A3,PDGFRA,RND3,SCG5,SOX1,TNFRSF1B
MP:0008932	abnormal embryonic tissue physiology	478	0.00684047	1	0.113311	1.97969	8.58719	17	0.0149342	0.0295652	62	0.000127581	1	0.0162933	3.5868	3.3456	12	103	0.0204778	0.116505	ADAMTS20,DAD1,EDNRB,EFNB1,EXT1,GINS1,ITGB1,KIF3A,KIT,NRG1,PDGFRA,SEMA3C
MP:0004258	abnormal placenta size	479	0.00687169	1	0.113591	2.31519	5.18316	12	0.00901419	0.0208696	1506	0.118619	1	0.623656	1.92417	2.59853	5	80	0.00853242	0.0625	ESX1,HGF,PDGFRA,PTP4A2,SP3
MP:0000083	ectopic cranial bone growth	480	0.0069186	1	0.114128	7.87433	0.380985	3	0.000662582	0.00521739	1519	0.123742	1	0.645021	7.69667	0.129926	1	4	0.00170648	0.25	PDGFRA
MP:0009967	abnormal neuron proliferation	481	0.00697301	1	0.114786	1.89242	10.0401	19	0.017461	0.0330435	2796	0.331409	1	0.938517	1.31567	3.80034	5	117	0.00853242	0.042735	ATR,FMR1,ORC3,PAX6,SOX1
MP:0003240	loss of hippocampal neurons	482	0.00698315	1	0.114715	3.21221	2.17919	7	0.00378989	0.0121739	437	0.0115891	1	0.209984	6.15734	0.487223	3	15	0.00511945	0.2	GRIA2,NR4A3,ST8SIA4
MP:0011483	renal glomerular synechia	483	0.00702629	1	0.115184	7.82975	0.383154	3	0.000666355	0.00521739	2365	0.257145	1	0.860919	3.42074	0.292334	1	9	0.00170648	0.111111	COL4A5
MP:0002546	mydriasis	484	0.00706351	1	0.115556	3.20511	2.18401	7	0.00379828	0.0121739	176	0.00187125	1	0.084185	7.24393	0.552187	4	17	0.00682594	0.235294	BMP4,NRG1,PAX6,RPE65
MP:0002063	abnormal learning/memory/conditioning	485	0.00709614	1	0.11585	1.38099	44.1713	61	0.0768196	0.106087	377	0.00885144	1	0.185904	1.61731	17.3127	28	533	0.0477816	0.0525328	AFF2,ARX,AVPR1A,CTNNA2,DGKB,DLG3,DRD3,EIF2AK4,ESR1,FMR1,GNAI1,GRIA2,GRIA4,GRIK2,IDS,KCNJ11,KL,KLF9,LHX8,LRRTM1,MAGED1,MAP2,NBEA,NCAM1,NPAS3,OPHN1,OPRK1,SH3KBP1
MP:0004976	abnormal B-1 B cell number	486	0.00735995	1	0.11991	2.13226	6.5658	14	0.0114188	0.0243478	878	0.0423036	1	0.381503	2.17684	3.21568	7	99	0.0119454	0.0707071	AVPR1A,DOCK8,EBF1,ETS1,SAMSN1,SH3KBP1,TAB3
MP:0003792	abnormal major salivary gland morphology	487	0.00738547	1	0.120078	2.89563	2.76279	8	0.00480484	0.013913	280	0.00453453	1	0.12823	4.52745	1.10437	5	34	0.00853242	0.147059	FGF10,MUC19,PAX6,PITX1,SATB2
MP:0003071	decreased vascular permeability	488	0.00739868	1	0.120047	4.20393	1.18936	5	0.00206846	0.00869565	1603	0.125336	1	0.619098	3.2407	0.61715	2	19	0.00341297	0.105263	GNAQ,KIT
MP:0010103	small thoracic cage	489	0.00743473	1	0.120385	2.89223	2.76603	8	0.00481049	0.013913	602	0.0213802	1	0.28121	3.73172	1.07189	4	33	0.00682594	0.121212	CHST11,NOG,TRPS1,ZNF521
MP:0004940	abnormal B-1 B cell morphology	490	0.00746416	1	0.120615	2.1286	6.57708	14	0.0114384	0.0243478	894	0.044273	1	0.392118	2.15507	3.24816	7	100	0.0119454	0.07	AVPR1A,DOCK8,EBF1,ETS1,SAMSN1,SH3KBP1,TAB3
MP:0004197	abnormal fetal growth/weight/body size	491	0.0074659	1	0.120397	1.63807	17.7038	29	0.0307892	0.0504348	101	0.000474225	1	0.0371773	2.36821	8.02295	19	247	0.0324232	0.0769231	ANO6,CITED1,DAAM1,ESX1,FGF10,HGF,ITGB1,JARID2,KIT,KITLG,NOG,NOVA1,PAX6,PDGFRA,PDS5B,PTP4A2,SAV1,SP3,XRCC5
MP:0002939	head spot	492	0.00747865	1	0.120358	4.19278	1.19253	5	0.00207396	0.00869565	198	0.00247375	1	0.098925	10.2622	0.292334	3	9	0.00511945	0.333333	EDNRB,KIT,KITLG
MP:0004232	decreased muscle weight	493	0.00750302	1	0.120505	2.88755	2.77051	8	0.00481828	0.013913	570	0.0192701	1	0.267686	3.84834	1.03941	4	32	0.00682594	0.125	DMD,MSTN,MTM1,TRIM32
MP:0001261	obese	494	0.00761685	1	0.122085	2.19676	5.91781	13	0.0102918	0.0226087	2495	0.276435	1	0.877281	1.50179	2.66349	4	82	0.00682594	0.0487805	AR,ESR1,FABP5,KIT
MP:0001533	abnormal skeleton physiology	495	0.00770354	1	0.123226	1.3841	42.6271	59	0.074134	0.102609	44	2.89329e-05	0.229091	0.00520661	2.0346	18.6769	38	575	0.0648464	0.066087	ADAMTS5,ANO6,AR,BMP4,CTGF,EBF1,EDNRB,EFNB1,ENPP1,ESR1,FASLG,FBN2,GLRB,GNAQ,HDAC8,HHAT,ITGB1,KHDRBS1,KIF3A,KIT,KITLG,KL,MECOM,NOG,OSR1,PDGFRA,PDS5B,PHF14,SATB2,SERPINH1,SOX4,SP3,TNFRSF1B,TRPS1,WLS,WNT3A,WNT9A,ZNF521
MP:0006307	abnormal seminiferous tubule size	496	0.00789945	1	0.126105	2.1865	5.94558	13	0.0103401	0.0226087	1901	0.174024	1	0.724843	1.69158	2.95582	5	91	0.00853242	0.0549451	AR,ARX,PLEKHA5,PPP1CC,SPINK2
MP:0005131	increased follicle stimulating hormone level	497	0.00795176	1	0.126684	2.65469	3.39023	9	0.00589605	0.0156522	3050	0.39798	1	1	1.46603	1.36423	2	42	0.00341297	0.0476191	AR,PLEKHA5
MP:0002733	abnormal thermal nociception	498	0.00799957	1	0.12719	1.80149	11.657	21	0.0202731	0.0365217	898	0.0454839	1	0.401048	1.92417	4.67735	9	144	0.0153584	0.0625	AFF2,ARX,BAMBI,EXT1,FMR1,GRIA4,HTR1F,LMO7,TRPM3
MP:0008525	decreased cranium height	499	0.00803793	1	0.127544	2.8525	2.80456	8	0.00487749	0.013913	624	0.0236263	1	0.299797	3.62196	1.10437	4	34	0.00682594	0.117647	EFNB1,IDS,NPPC,PDGFRA
MP:0005274	abnormal viscerocranium morphology	500	0.00808531	1	0.128039	1.45223	31.6754	46	0.0550876	0.08	3	1.21612e-07	0.000962921	0.000320974	2.96026	10.1342	30	312	0.0511945	0.0961538	ATR,BMP4,CHST11,CTGF,CTNNBIP1,DISP1,EDNRB,EFNB1,FZD1,GNAQ,HDAC8,HHAT,IL4,ITGB1,KIF3A,MSTN,NOG,PAX6,PBX1,PDGFRA,PDS5B,PITX1,SATB2,SOX4,SP3,TRPS1,WLS,WNT3A,WNT9A,ZNF521
#
# Ontology	TermsTested	MinAnnotCount	MaxAnnotCount
#
# Mouse Phenotype	7918	1	Inf
