# Supplementary material for: Selection signatures in tropical cattle are enriched for promoter and coding regions and reveal missense mutations in the damage response gene HELB
Source: Genet Sel Evol. 2020 May 27;52:27. doi: 10.1186/s12711-020-00546-6 (PMC7251699; doi:10.1186/s12711-020-00546-6)
Supplement: Supplementary file 13 — Additional file 13: Table S12. Human phenotype enrichment for indicine cattle selective sweeps using GREAT [44]. [file 12711_2020_546_MOESM13_ESM.xlsx]

## Sheet: HP_pheno_enrichment_significant
# GREAT version 3.0.0	Species assembly: hg19	Association rule: Basal+extension: 5000 bp upstream, 1000 bp downstream, 1000000 bp max extension, curated regulatory domains included
# Term Name	Binom Rank	Binom Raw P-Value	Binom FDR Q-Val	Binom Fold Enrichment	Binom Observed Region Hits	Binom Region Set Coverage	Hyper Rank	Hyper FDR Q-Val	Hyper Fold Enrichment	Hyper Observed Gene Hits	Hyper Total Genes	Hyper Gene Set Coverage
Renal hypoplasia/aplasia	11	2.65699e-23	1.48454e-20	10.1323	33	0.194118	5	0.0275903	8.28003	7	123	0.0564516
Abnormality of body height	38	5.52871e-19	8.94197e-17	4.28848	50	0.294118	4	0.0290203	3.58354	15	609	0.120968
Gonosomal inheritance	137	1.98945e-10	8.92494e-09	5.37944	22	0.129412	1	0.00897593	7.13196	10	204	0.0806452
Y-linked inheritance	153	8.74725e-10	3.51376e-08	27.3625	8	0.0470588	2	0.0191867	72.746	3	6	0.0241936
Abnormality of pelvic girdle bone morphology	207	2.63496e-07	7.82342e-06	3.73296	21	0.123529	3	0.0303525	5.49026	10	265	0.0806452

## Sheet: HP_pheno_enrichment_all
# GREAT version 3.0.0	Species assembly: hg19	Association rule: Basal+extension: 5000 bp upstream, 1000 bp downstream, 1000000 bp max extension, curated regulatory domains included
# Ontology summary statistics are provided in the footer.
#
# Ontology	ID	Desc	BinomRank	BinomP	BinomBonfP	BinomFdrQ	RegionFoldEnrich	ExpRegions	ObsRegions	GenomeFrac	SetCov	HyperRank	HyperP	HyperBonfP	HyperFdrQ	GeneFoldEnrich	ExpGenes	ObsGenes	TotalGenes	GeneSetCov	TermCov	Genes
Human Phenotype	HP:0003396	Syringomyelia	1	1.12e-41	6.88351e-38	6.88351e-38	164.718	0.133562	22	0.000785658	0.129412	13	0.000278649	1	0.131737	72.746	0.0274929	2	4	0.016129	0.5	HMGA2,LEMD3
Human Phenotype	HP:0100561	Spinal cord lesions	2	2.53233e-41	1.55637e-37	7.78186e-38	158.691	0.138634	22	0.000815495	0.129412	21	0.000462323	1	0.135306	58.1968	0.0343662	2	5	0.016129	0.4	HMGA2,LEMD3
Human Phenotype	HP:0000131	Uterine leiomyoma	3	1.94963e-35	1.19824e-31	3.99413e-32	247.541	0.0686755	17	0.000403973	0.1	264	0.0204794	1	0.476767	48.4973	0.0206197	1	3	0.00806452	0.333333	HMGA2
Human Phenotype	HP:0002308	Arnold-Chiari malformation	4	3.34301e-29	2.05461e-25	5.13653e-26	44.0222	0.499748	22	0.0029397	0.129412	136	0.00667183	1	0.301508	16.1658	0.123718	2	18	0.016129	0.111111	HMGA2,LEMD3
Human Phenotype	HP:0001337	Tremor	5	8.80113e-27	5.40917e-23	1.08183e-23	11.1428	3.23078	36	0.0190046	0.211765	174	0.00829355	1	0.292943	4.01911	1.24405	5	181	0.0403226	0.0276243	CTC1,HMGA2,LEMD3,OFD1,VPS13A
Human Phenotype	HP:0002242	Abnormality of the intestine	6	2.73263e-25	1.67947e-21	2.79912e-22	6.78471	6.77995	46	0.039882	0.270588	46	0.000984326	1	0.131514	3.56792	2.52248	9	367	0.0725806	0.0245232	B3GALTL,BRCA2,CTC1,FERMT1,GRIP1,HMGA2,LEMD3,OFD1,VPS13A
Human Phenotype	HP:0000426	Prominent nasal bridge	7	2.83766e-25	1.74402e-21	2.49146e-22	16.322	1.71548	28	0.0100911	0.164706	254	0.0195469	1	0.472974	5.25875	0.570478	3	83	0.0241936	0.0361446	HMGA2,LEMD3,OFD1
Human Phenotype	HP:0002219	Facial hypertrichosis	8	9.26035e-25	5.69141e-21	7.11426e-22	20.0248	1.24845	25	0.00734384	0.147059	108	0.00437524	1	0.248984	9.09325	0.329915	3	48	0.0241936	0.0625	B3GALTL,HMGA2,LEMD3
Human Phenotype	HP:0000233	Thin vermilion border	9	4.24188e-24	2.60706e-20	2.89674e-21	12.0714	2.56805	31	0.0151062	0.182353	99	0.0037284	1	0.231462	6.32574	0.632337	4	92	0.0322581	0.0434783	B3GALTL,HMGA2,LEMD3,OFD1
Human Phenotype	HP:0002143	Abnormality of the spinal cord	10	6.95545e-24	4.27482e-20	4.27482e-21	12.6268	2.3759	30	0.0139759	0.176471	74	0.00211244	1	0.175447	5.55313	0.900393	5	131	0.0403226	0.0381679	B3GALTL,BRCA2,GRIP1,HMGA2,LEMD3
Human Phenotype	HP:0008678	Renal hypoplasia/aplasia	11	2.65699e-23	1.63299e-19	1.48454e-20	10.1323	3.25693	33	0.0191584	0.194118	5	2.24457e-05	0.137951	0.0275903	8.28003	0.845408	7	123	0.0564516	0.0569106	B3GALTL,BRCA2,GRIP1,HMGA2,KDM6A,LEMD3,RXFP2
Human Phenotype	HP:0011792	Neoplasm by histology	12	1.21083e-22	7.44174e-19	6.20145e-20	12.1405	2.3887	29	0.0140512	0.170588	168	0.00769698	1	0.281581	5.15016	0.776675	4	113	0.0322581	0.0353982	BRCA2,HMGA2,LEMD3,OFD1
Human Phenotype	HP:0002438	Cerebellar malformation	13	4.09268e-22	2.51536e-18	1.93489e-19	12.3901	2.25986	28	0.0132933	0.164706	405	0.034952	1	0.530407	4.19688	0.714816	3	104	0.0241936	0.0288462	HMGA2,LEMD3,OFD1
Human Phenotype	HP:0002714	Downturned corners of mouth	14	8.48189e-22	5.21297e-18	3.72355e-19	19.8172	1.11014	22	0.00653027	0.129412	371	0.032276	1	0.534685	7.09717	0.281803	2	41	0.016129	0.0487805	HMGA2,LEMD3
Human Phenotype	HP:0002566	Intestinal malrotation	15	1.01697e-21	6.2503e-18	4.16687e-19	19.6472	1.11975	22	0.00658676	0.129412	457	0.0430475	1	0.578927	6.06216	0.329915	2	48	0.016129	0.0416667	HMGA2,LEMD3
Human Phenotype	HP:0004209	Clinodactyly of the 5th finger	16	1.06641e-21	6.55415e-18	4.09634e-19	8.54473	3.97906	34	0.0234062	0.2	26	0.000535979	1	0.126697	5.93845	1.01036	6	147	0.0483871	0.0408163	B3GALTL,BMP2,BRCA2,HMGA2,LEMD3,OFD1
Human Phenotype	HP:0009179	Deviation of the 5th finger	17	1.1861e-21	7.28976e-18	4.28809e-19	8.5153	3.99281	34	0.0234871	0.2	28	0.000555529	1	0.121939	5.89832	1.01724	6	148	0.0483871	0.0405405	B3GALTL,BMP2,BRCA2,HMGA2,LEMD3,OFD1
Human Phenotype	HP:0100763	Abnormality of the lymphatic system	18	1.22989e-21	7.5589e-18	4.19939e-19	7.46161	4.95871	37	0.0291689	0.217647	161	0.00734148	1	0.280253	3.12406	2.24067	7	326	0.0564516	0.0214724	CTC1,GRIP1,HMGA2,JAK2,LEMD3,TBXAS1,VPS13A
Human Phenotype	HP:0009804	Reduced number of teeth	19	2.30549e-21	1.41696e-17	7.45767e-19	9.19108	3.48164	32	0.0204802	0.188235	81	0.00240811	1	0.182719	5.38859	0.927886	5	135	0.0403226	0.037037	B3GALTL,HMGA2,KDM6A,LEMD3,OFD1
Human Phenotype	HP:0000664	Synophrys	20	2.72365e-21	1.67395e-17	8.36977e-19	18.7486	1.17342	22	0.00690249	0.129412	421	0.0382844	1	0.558898	6.46631	0.309296	2	45	0.016129	0.0444444	HMGA2,LEMD3
Human Phenotype	HP:0000574	Thick eyebrow	21	3.42572e-21	2.10545e-17	1.00259e-18	18.545	1.1863	22	0.00697824	0.129412	424	0.0398483	1	0.577612	6.32574	0.316169	2	46	0.016129	0.0434783	HMGA2,LEMD3
Human Phenotype	HP:0000819	Diabetes mellitus	22	5.56614e-21	3.42095e-17	1.55498e-18	10.5311	2.75376	29	0.0161986	0.170588	407	0.03511	1	0.530187	3.25122	1.23031	4	179	0.0322581	0.0223464	CTC1,HMGA2,LEMD3,OFD1
Human Phenotype	HP:0100242	Sarcoma	23	7.50799e-21	4.61441e-17	2.00627e-18	17.8646	1.23149	22	0.00724406	0.129412	583	0.0678634	1	0.715417	4.69329	0.42614	2	62	0.016129	0.0322581	HMGA2,LEMD3
Human Phenotype	HP:0001743	Abnormality of the spleen	24	8.07021e-21	4.95995e-17	2.06665e-18	8.38207	3.93697	33	0.0231587	0.194118	197	0.0115008	1	0.3588	3.19762	1.87639	6	273	0.0483871	0.021978	CTC1,HMGA2,JAK2,LEMD3,TBXAS1,VPS13A
Human Phenotype	HP:0000130	Abnormality of the uterus	25	1.91137e-20	1.17473e-16	4.69891e-18	14.2706	1.68178	24	0.0098928	0.141177	196	0.0114803	1	0.35999	6.41876	0.46738	3	68	0.0241936	0.0441177	B3GALTL,GRIP1,HMGA2
Human Phenotype	HP:0000818	Abnormality of the endocrine system	26	2.60598e-20	1.60163e-16	6.16013e-18	4.84258	9.91207	48	0.0583063	0.282353	30	0.000626991	1	0.128449	3.02583	3.96586	12	577	0.0967742	0.0207972	ABCC6,B3GALTL,BRCA2,CTC1,HMGA2,KDM6A,LEMD3,NLGN4X,OFD1,POF1B,SRY,VPS13A
Human Phenotype	HP:0002652	Skeletal dysplasia	27	2.90849e-20	1.78755e-16	6.62058e-18	12.9383	1.93225	25	0.0113662	0.147059	165	0.00746341	1	0.278001	5.19614	0.769802	4	112	0.0322581	0.0357143	HMGA2,LEMD3,TBXAS1,TRAPPC2
Human Phenotype	HP:0000325	Triangular face	28	3.35874e-20	2.06428e-16	7.37244e-18	16.6306	1.32286	22	0.00778156	0.129412	497	0.0531877	1	0.65773	5.38859	0.371155	2	54	0.016129	0.037037	HMGA2,LEMD3
Human Phenotype	HP:0000534	Abnormality of the eyebrow	29	4.12877e-20	2.53754e-16	8.75015e-18	7.58371	4.48329	34	0.0263723	0.2	103	0.00416041	1	0.248251	3.96796	1.51211	6	220	0.0483871	0.0272727	CTC1,GRIP1,HMGA2,KDM6A,LEMD3,OFD1
Human Phenotype	HP:0009466	Radial deviation of finger	30	4.24793e-20	2.61078e-16	8.70259e-18	7.57662	4.48749	34	0.026397	0.2	61	0.00132801	1	0.133803	4.98829	1.20282	6	175	0.0483871	0.0342857	B3GALTL,BMP2,BRCA2,HMGA2,LEMD3,OFD1
Human Phenotype	HP:0100542	Abnormal localization of kidneys	31	4.96461e-20	3.05125e-16	9.84274e-18	13.6798	1.75442	24	0.0103201	0.141177	65	0.00160494	1	0.151753	7.97216	0.501746	4	73	0.0322581	0.0547945	BRCA2,HMGA2,KDM6A,LEMD3
Human Phenotype	HP:0009485	Radial deviation of the hand or of fingers of the hand	32	5.02321e-20	3.08727e-16	9.64771e-18	7.53499	4.51228	34	0.0265428	0.2	62	0.00136728	1	0.135537	4.95995	1.20969	6	176	0.0483871	0.0340909	B3GALTL,BMP2,BRCA2,HMGA2,LEMD3,OFD1
Human Phenotype	HP:0010784	Uterine neoplasm	33	5.745e-20	3.53087e-16	1.06996e-17	29.6987	0.572416	17	0.00336715	0.1	896	0.170019	1	1	5.38859	0.185577	1	27	0.00806452	0.037037	HMGA2
Human Phenotype	HP:0002007	Frontal bossing	34	5.85958e-20	3.6013e-16	1.05921e-17	8.22231	3.89185	32	0.0228932	0.188235	160	0.00705502	1	0.271001	4.1808	1.19594	5	174	0.0403226	0.0287356	B3GALTL,BRCA2,HMGA2,LEMD3,OFD1
Human Phenotype	HP:0006483	Abnormal number of teeth	35	6.78589e-20	4.17061e-16	1.1916e-17	8.18062	3.91168	32	0.0230099	0.188235	92	0.00327775	1	0.218968	5.01696	0.996619	5	145	0.0403226	0.0344828	B3GALTL,HMGA2,KDM6A,LEMD3,OFD1
Human Phenotype	HP:0012210	Abnormal renal morphology	36	1.31698e-19	8.09416e-16	2.24838e-17	5.31242	8.09425	43	0.0476132	0.252941	6	0.00011123	0.683623	0.113937	3.95163	2.78366	11	405	0.0887097	0.0271605	ABCC6,B3GALTL,BRCA2,FERMT1,GRIP1,HMGA2,KDM6A,LEMD3,NPHP4,OFD1,RXFP2
Human Phenotype	HP:0011024	Abnormality of the gastrointestinal tract	37	2.77267e-19	1.70408e-15	4.60563e-17	4.36045	11.4667	50	0.0674511	0.294118	47	0.000988209	1	0.129224	2.87155	4.17893	12	608	0.0967742	0.0197368	ABCC6,B3GALTL,BRCA2,CTC1,FERMT1,GRIP1,HMGA2,JAK2,LEMD3,OFD1,TBXAS1,VPS13A
Human Phenotype	HP:0000002	Abnormality of body height	38	5.52871e-19	3.39795e-15	8.94197e-17	4.28848	11.6592	50	0.0685833	0.294118	4	1.88873e-05	0.116081	0.0290203	3.58354	4.1858	15	609	0.120968	0.0246305	ATP8A2,B3GALTL,BMP2,BRCA2,CTC1,FERMT1,HMGA2,KDM6A,LEMD3,NPHP4,OFD1,POF1B,SRY,TRAPPC2,VPS13A
Human Phenotype	HP:0000079	Abnormality of the urinary system	39	1.10443e-18	6.78783e-15	1.74047e-16	3.74013	14.9727	56	0.088075	0.329412	11	0.00019629	1	0.109673	2.78453	5.74602	16	836	0.129032	0.0191388	ABCC6,ACSF3,B3GALTL,BRCA2,CTC1,FERMT1,GRIP1,HMGA2,KDM6A,LEMD3,NPHP4,OFD1,RXFP2,SRY,TBXAS1,VPS13A
Human Phenotype	HP:0011121	Abnormality of skin morphology	40	1.14301e-18	7.02493e-15	1.75623e-16	4.87282	9.02968	44	0.0531158	0.258823	127	0.00576712	1	0.279092	2.566	3.89712	10	567	0.0806452	0.0176367	ABCC6,BRCA2,CHM,CTC1,FERMT1,HMGA2,LEMD3,OFD1,TYRP1,VPS13A
Human Phenotype	HP:0011362	Abnormal hair quantity	41	1.25348e-18	7.70389e-15	1.879e-16	6.03602	6.12986	37	0.036058	0.217647	134	0.00654859	1	0.300355	3.19261	2.19256	7	319	0.0564516	0.0219436	B3GALTL,CTC1,GRIP1,HMGA2,KDM6A,LEMD3,OFD1
Human Phenotype	HP:0004097	Deviation of finger	42	2.40538e-18	1.47835e-14	3.51988e-16	6.62803	5.12973	34	0.0301749	0.2	87	0.00287348	1	0.202993	4.27918	1.40214	6	204	0.0483871	0.0294118	B3GALTL,BMP2,BRCA2,HMGA2,LEMD3,OFD1
Human Phenotype	HP:0004207	Abnormality of the 5th finger	43	3.13791e-18	1.92856e-14	4.48502e-16	6.56934	5.17556	34	0.0304445	0.2	89	0.00294379	1	0.203287	4.2583	1.40901	6	205	0.0483871	0.0292683	B3GALTL,BMP2,BRCA2,HMGA2,LEMD3,OFD1
Human Phenotype	HP:0004322	Short stature	44	3.61607e-18	2.22244e-14	5.051e-16	4.38324	10.7227	47	0.0630745	0.276471	8	0.000146439	0.900016	0.112502	3.32992	3.904	13	568	0.104839	0.0228873	ATP8A2,B3GALTL,BMP2,BRCA2,CTC1,FERMT1,HMGA2,KDM6A,LEMD3,NPHP4,OFD1,TRAPPC2,VPS13A
Human Phenotype	HP:0001000	Abnormality of skin pigmentation	45	4.38194e-18	2.69314e-14	5.98476e-16	7.40448	4.18666	31	0.0246274	0.182353	19	0.000447387	1	0.144718	4.45952	1.79391	8	261	0.0645161	0.0306513	ABCC6,BRCA2,CHM,CTC1,FERMT1,HMGA2,LEMD3,TYRP1
Human Phenotype	HP:0000490	Deeply set eye	46	4.93558e-18	3.03341e-14	6.59437e-16	13.0753	1.68256	22	0.00989743	0.129412	562	0.0659621	1	0.721358	4.77023	0.419267	2	61	0.016129	0.0327869	HMGA2,LEMD3
Human Phenotype	HP:0009484	Deviation of the hand or of fingers of the hand	47	6.74927e-18	4.1481e-14	8.82575e-16	6.40275	5.31022	34	0.0312366	0.2	96	0.00355366	1	0.227508	4.09836	1.464	6	213	0.0483871	0.028169	B3GALTL,BMP2,BRCA2,HMGA2,LEMD3,OFD1
Human Phenotype	HP:0003202	Amyotrophy	48	6.93798e-18	4.26408e-14	8.88351e-16	6.95803	4.599	32	0.0270529	0.188235	824	0.137079	1	1	2.02072	1.97949	4	288	0.0322581	0.0138889	ATP8A2,HMGA2,LEMD3,VPS13A
Human Phenotype	HP:0000163	Abnormality of the oral cavity	49	7.37673e-18	4.53374e-14	9.25252e-16	3.65053	15.0663	55	0.0886254	0.323529	15	0.000347189	1	0.142255	2.75901	5.43673	15	791	0.120968	0.0189633	ABCC6,AMELX,AP1S2,B3GALTL,BRCA2,CTC1,FERMT1,GRIP1,HMGA2,JAK2,KDM6A,LEMD3,OFD1,POF1B,VPS13A
Human Phenotype	HP:0000077	Abnormality of the kidney	50	8.17929e-18	5.02699e-14	1.0054e-15	4.50401	9.99109	45	0.0587711	0.264706	10	0.000195802	1	0.12034	3.4436	3.48473	12	507	0.0967742	0.0236686	ABCC6,B3GALTL,BRCA2,FERMT1,GRIP1,HMGA2,KDM6A,LEMD3,NPHP4,OFD1,RXFP2,TBXAS1
Human Phenotype	HP:0000008	Abnormality of female internal genitalia	51	8.28757e-18	5.09354e-14	9.98734e-16	6.11666	5.72207	35	0.0336593	0.205882	29	0.000573294	1	0.121499	4.29497	1.86265	8	271	0.0645161	0.0295203	B3GALTL,BRCA2,CTC1,GRIP1,HMGA2,OFD1,POF1B,SRY
Human Phenotype	HP:0002167	Neurological speech impairment	52	2.5723e-17	1.58094e-13	3.04026e-15	5.14837	7.57522	39	0.0445601	0.229412	124	0.00554935	1	0.275051	2.98445	2.68056	8	390	0.0645161	0.0205128	AP1S2,ATP8A2,CTC1,HMGA2,JAK2,LEMD3,TBXAS1,VPS13A
Human Phenotype	HP:0000164	Abnormality of the teeth	53	3.95476e-17	2.43059e-13	4.58602e-15	4.66174	9.0095	42	0.0529971	0.247059	31	0.00063587	1	0.126066	3.47236	2.87988	10	419	0.0806452	0.0238664	AMELX,B3GALTL,CTC1,FERMT1,GRIP1,HMGA2,KDM6A,LEMD3,OFD1,POF1B
Human Phenotype	HP:0002648	Abnormality of calvarial morphology	54	4.28028e-17	2.63066e-13	4.87159e-15	5.23022	7.26548	38	0.0427381	0.223529	185	0.00970622	1	0.322456	2.96059	2.36439	7	344	0.0564516	0.0203488	B3GALTL,BRCA2,FERMT1,GRIP1,HMGA2,LEMD3,OFD1
Human Phenotype	HP:0000159	Abnormality of the lip	55	4.28275e-17	2.63218e-13	4.78578e-15	5.23012	7.2656	38	0.0427389	0.223529	122	0.00534036	1	0.269032	3.31741	2.11008	7	307	0.0564516	0.0228013	B3GALTL,FERMT1,GRIP1,HMGA2,KDM6A,LEMD3,OFD1
Human Phenotype	HP:0005288	Abnormality of the nares	56	4.77164e-17	2.93265e-13	5.23688e-15	6.49759	4.9249	32	0.02897	0.188235	328	0.0255146	1	0.478087	3.01851	1.65645	5	241	0.0403226	0.0207469	B3GALTL,HMGA2,KDM6A,LEMD3,OFD1
Human Phenotype	HP:0010935	Abnormality of the upper urinary tract	57	5.30627e-17	3.26124e-13	5.72147e-15	4.28324	10.5061	45	0.0618004	0.264706	17	0.000383999	1	0.138827	3.19762	3.75278	12	546	0.0967742	0.021978	ABCC6,B3GALTL,BRCA2,FERMT1,GRIP1,HMGA2,KDM6A,LEMD3,NPHP4,OFD1,RXFP2,TBXAS1
Human Phenotype	HP:0001428	Somatic mutation	58	9.0998e-17	5.59274e-13	9.64265e-15	14.9762	1.26868	19	0.00746282	0.111765	163	0.00742714	1	0.280044	7.52545	0.398647	3	58	0.0241936	0.0517241	BRCA2,HMGA2,JAK2
Human Phenotype	HP:0000119	Abnormality of the genitourinary system	59	1.36506e-16	8.38969e-13	1.42198e-14	3.10374	19.6537	61	0.11561	0.358824	32	0.00068143	1	0.130877	2.3258	7.73926	18	1126	0.145161	0.0159858	ABCC6,ACSF3,B3GALTL,BRCA2,CTC1,FERMT1,GRIP1,HMGA2,KDM6A,LEMD3,NPHP4,OFD1,POF1B,RXFP2,SRY,TBXAS1,USP9Y,VPS13A
Human Phenotype	HP:0011014	Abnormal glucose homeostasis	60	1.38412e-16	8.50681e-13	1.4178e-14	6.82874	4.3932	30	0.0258423	0.176471	515	0.054303	1	0.648051	2.44936	2.04135	5	297	0.0403226	0.016835	CTC1,HMGA2,KDM6A,LEMD3,OFD1
Human Phenotype	HP:0012374	Abnormality of the globe	61	1.54152e-16	9.47417e-13	1.55314e-14	3.19039	18.493	59	0.108783	0.347059	14	0.000333398	1	0.146362	2.47062	7.28563	18	1060	0.145161	0.0169811	ABCC6,AP1S2,ATP8A2,B3GALTL,BMP2,BRCA2,CHM,CTC1,FERMT1,GRIP1,HMGA2,KDM6A,LEMD3,NPHP4,OFD1,TRAPPC2,TYRP1,VPS13A
Human Phenotype	HP:0000998	Hypertrichosis	62	1.65231e-16	1.01551e-12	1.63792e-14	8.89295	2.81122	25	0.0165366	0.147059	586	0.0697374	1	0.731409	3.16287	0.948506	3	138	0.0241936	0.0217391	B3GALTL,HMGA2,LEMD3
Human Phenotype	HP:0002715	Abnormality of the immune system	63	2.42246e-16	1.48884e-12	2.36324e-14	3.92923	11.9616	47	0.0703626	0.276471	261	0.0200674	1	0.472544	2.0284	5.42298	11	789	0.0887097	0.0139417	BRCA2,CTC1,GRIP1,HMGA2,JAK2,KDM5D,KDM6A,LEMD3,OFD1,TBXAS1,VPS13A
Human Phenotype	HP:0010460	Abnormality of the female genitalia	64	3.20632e-16	1.9706e-12	3.07907e-14	5.41836	6.45952	35	0.0379972	0.205882	63	0.00139299	1	0.135894	3.74256	2.13758	8	311	0.0645161	0.0257235	B3GALTL,BRCA2,CTC1,GRIP1,HMGA2,OFD1,POF1B,SRY
Human Phenotype	HP:0001511	Intrauterine growth retardation	65	4.314e-16	2.65138e-12	4.07905e-14	7.58835	3.55809	27	0.0209299	0.158824	194	0.0112086	1	0.355093	3.73056	1.34028	5	195	0.0403226	0.025641	B3GALTL,BRCA2,CTC1,HMGA2,LEMD3
Human Phenotype	HP:0007379	Neoplasm of the genitourinary tract	66	5.34944e-16	3.28777e-12	4.98147e-14	10.3935	2.11671	22	0.0124512	0.129412	85	0.00268512	1	0.19415	6.92819	0.577352	4	84	0.0322581	0.0476191	BRCA2,FERMT1,HMGA2,SRY
Human Phenotype	HP:0012372	Abnormal eye morphology	67	5.44351e-16	3.34558e-12	4.9934e-14	3.10327	19.0122	59	0.111837	0.347059	23	0.000480662	1	0.128441	2.39602	7.51244	18	1093	0.145161	0.0164684	ABCC6,AP1S2,ATP8A2,B3GALTL,BMP2,BRCA2,CHM,CTC1,FERMT1,GRIP1,HMGA2,KDM6A,LEMD3,NPHP4,OFD1,TRAPPC2,TYRP1,VPS13A
Human Phenotype	HP:0011338	Abnormality of mouth shape	68	1.19818e-15	7.36401e-12	1.08294e-13	9.98649	2.20297	22	0.0129587	0.129412	732	0.109258	1	0.917348	3.54858	0.563605	2	82	0.016129	0.0243902	HMGA2,LEMD3
Human Phenotype	HP:0100886	Abnormality of globe location	69	1.32261e-15	8.12876e-12	1.17808e-13	4.69785	8.0888	38	0.0475812	0.223529	203	0.0120682	1	0.365374	2.83689	2.46749	7	359	0.0564516	0.0194986	B3GALTL,BMP2,BRCA2,GRIP1,HMGA2,LEMD3,OFD1
Human Phenotype	HP:0002683	Abnormality of the calvaria	70	1.33012e-15	8.17492e-12	1.16785e-13	4.43806	9.01295	40	0.0530174	0.235294	188	0.00999564	1	0.326772	2.69429	2.96924	8	432	0.0645161	0.0185185	B3GALTL,BRCA2,FERMT1,GRIP1,HMGA2,LEMD3,OFD1,TBXAS1
Human Phenotype	HP:0001252	Muscular hypotonia	71	1.61781e-15	9.94305e-12	1.40043e-13	3.99117	11.0243	44	0.0648491	0.258823	532	0.0585997	1	0.676981	1.91437	4.17893	8	608	0.0645161	0.0131579	AP1S2,ATP8A2,BMP2,HMGA2,KDM6A,LEMD3,OFD1,VPS13A
Human Phenotype	HP:0000199	Tongue nodules	72	1.62088e-15	9.96195e-12	1.3836e-13	575.294	0.0104294	6	6.13497e-05	0.0352941	219	0.0136996	1	0.384465	72.746	0.0137465	1	2	0.00806452	0.5	OFD1
Human Phenotype	HP:0003808	Abnormal muscle tone	73	1.882e-15	1.15668e-11	1.58449e-13	3.9742	11.0714	44	0.065126	0.258823	533	0.0590511	1	0.680916	1.91122	4.1858	8	609	0.0645161	0.0131363	AP1S2,ATP8A2,BMP2,HMGA2,KDM6A,LEMD3,OFD1,VPS13A
Human Phenotype	HP:0010787	Genital neoplasm	74	2.18694e-15	1.34409e-11	1.81634e-13	12.5293	1.51645	19	0.00892027	0.111765	497	0.0531877	1	0.65773	5.38859	0.371155	2	54	0.016129	0.037037	HMGA2,SRY
Human Phenotype	HP:0001510	Growth delay	75	2.84962e-15	1.75137e-11	2.33517e-13	3.60613	13.3107	48	0.0782981	0.282353	20	0.000461518	1	0.141824	2.8095	4.98309	14	725	0.112903	0.0193103	ATP8A2,B3GALTL,BMP2,BRCA2,CDAN1,CTC1,FERMT1,HMGA2,KDM6A,LEMD3,NPHP4,OFD1,TRAPPC2,VPS13A
Human Phenotype	HP:0011013	Abnormality of carbohydrate metabolism/homeostasis	76	3.0426e-15	1.86998e-11	2.4605e-13	6.06899	4.94316	30	0.0290774	0.176471	665	0.0905043	1	0.83645	2.10249	2.37814	5	346	0.0403226	0.0144509	CTC1,HMGA2,KDM6A,LEMD3,OFD1
Human Phenotype	HP:0011354	Generalized abnormality of skin	77	3.17284e-15	1.95002e-11	2.5325e-13	3.59592	13.3485	48	0.0785204	0.282353	133	0.00648166	1	0.299521	2.18912	5.93847	13	864	0.104839	0.0150463	ABCC6,BRCA2,CDAN1,CHM,CTC1,FERMT1,HMGA2,JAK2,LEMD3,OFD1,TBXAS1,TYRP1,VPS13A
Human Phenotype	HP:0012443	Abnormality of the brain	78	4.76424e-15	2.9281e-11	3.75397e-13	3.30335	15.7416	52	0.0925976	0.305882	309	0.0227531	1	0.452558	1.91857	6.25464	12	910	0.0967742	0.0131868	ABCC6,AP1S2,ATP8A2,B3GALTL,BRCA2,CTC1,GRIP1,HMGA2,KDM6A,LEMD3,OFD1,VPS13A
Human Phenotype	HP:0000180	Lobulated tongue	79	5.49598e-15	3.37783e-11	4.27573e-13	469.209	0.0127875	6	7.52205e-05	0.0352941	264	0.0204794	1	0.476767	48.4973	0.0206197	1	3	0.00806452	0.333333	OFD1
Human Phenotype	HP:0000153	Abnormality of the mouth	80	6.5194e-15	4.00682e-11	5.00853e-13	3.11874	17.6353	55	0.103737	0.323529	24	0.000497151	1	0.127312	2.56091	6.24777	16	909	0.129032	0.0176018	ABCC6,AMELX,AP1S2,B3GALTL,BMP2,BRCA2,CTC1,FERMT1,GRIP1,HMGA2,JAK2,KDM6A,LEMD3,OFD1,POF1B,VPS13A
Human Phenotype	HP:0006610	Wide intermamillary distance	81	8.37221e-15	5.14556e-11	6.35255e-13	25.8997	0.501937	13	0.00295257	0.0764706	38	0.000821696	1	0.132899	16.1658	0.185577	3	27	0.0241936	0.111111	B3GALTL,GRIP1,OFD1
Human Phenotype	HP:0002012	Abnormality of the abdominal organs	82	8.53692e-15	5.24679e-11	6.39853e-13	3.25575	15.9718	52	0.0939514	0.305882	167	0.00761307	1	0.280179	2.07211	6.75639	14	983	0.112903	0.0142421	ABCC6,B3GALTL,BRCA2,CDAN1,CTC1,FERMT1,GRIP1,HMGA2,JAK2,LEMD3,NPHP4,OFD1,TBXAS1,VPS13A
Human Phenotype	HP:0001595	Abnormality of the hair	83	9.90389e-15	6.08693e-11	7.33365e-13	4.17388	9.5834	40	0.0563729	0.235294	315	0.0231115	1	0.450931	2.3094	3.46411	8	504	0.0645161	0.015873	B3GALTL,CTC1,GRIP1,HMGA2,KDM6A,LEMD3,OFD1,TYRP1
Human Phenotype	HP:0011793	Neoplasm by anatomical site	84	1.07405e-14	6.60111e-11	7.85847e-13	4.52302	8.18038	37	0.0481199	0.217647	33	0.000709285	1	0.132099	3.42334	2.92112	10	425	0.0806452	0.0235294	ABCC6,BRCA2,CTC1,FERMT1,HMGA2,JAK2,KARS,LEMD3,OFD1,SRY
Human Phenotype	HP:0009122	Aplasia/Hypoplasia affecting bones of the axial skeleton	85	1.10289e-14	6.77833e-11	7.97451e-13	4.65715	7.73005	36	0.0454709	0.211765	241	0.0152194	1	0.388126	2.70863	2.58434	7	376	0.0564516	0.018617	B3GALTL,BRCA2,GRIP1,HMGA2,LEMD3,OFD1,TRAPPC2
Human Phenotype	HP:0000925	Abnormality of the vertebral column	86	1.67076e-14	1.02685e-10	1.19401e-12	3.73509	11.7802	44	0.069295	0.258823	41	0.000894313	1	0.13406	2.905	4.13081	12	601	0.0967742	0.0199667	ABCC6,AP1S2,B3GALTL,BRCA2,CTC1,GRIP1,HMGA2,KDM6A,LEMD3,OFD1,TBXAS1,TRAPPC2
Human Phenotype	HP:0000290	Abnormality of the forehead	87	1.6744e-14	1.02909e-10	1.18286e-12	4.59232	7.83917	36	0.0461128	0.211765	454	0.0426129	1	0.57687	2.35933	2.5431	6	370	0.0483871	0.0162162	B3GALTL,BRCA2,GRIP1,HMGA2,LEMD3,OFD1
Human Phenotype	HP:0008767	Self-mutilation of tongue and lips due to involuntary movements	88	1.68266e-14	1.03416e-10	1.17519e-12	188.015	0.037231	7	0.000219006	0.0411765	137	0.00687323	1	0.308342	145.492	0.00687323	1	1	0.00806452	1	VPS13A
Human Phenotype	HP:0007326	Progressive choreoathetosis	88	1.68266e-14	1.03416e-10	1.17519e-12	188.015	0.037231	7	0.000219006	0.0411765	137	0.00687323	1	0.308342	145.492	0.00687323	1	1	0.00806452	1	VPS13A
Human Phenotype	HP:0000271	Abnormality of the face	90	2.30054e-14	1.41391e-10	1.57101e-12	2.74146	22.6157	62	0.133033	0.364706	49	0.00106055	1	0.133023	2.17665	8.72901	19	1270	0.153226	0.0149606	ABCC6,AMELX,AP1S2,B3GALTL,BMP2,BRCA2,CTC1,FERMT1,GRIP1,HMGA2,JAK2,KDM6A,LEMD3,NLGN4X,OFD1,POF1B,SRY,TBXAS1,VPS13A
Human Phenotype	HP:0002340	Caudate atrophy	91	3.37245e-14	2.07271e-10	2.2777e-12	170.159	0.0411381	7	0.000241989	0.0411765	264	0.0204794	1	0.476767	48.4973	0.0206197	1	3	0.00806452	0.333333	VPS13A
Human Phenotype	HP:0100543	Cognitive impairment	92	5.01451e-14	3.08192e-10	3.34991e-12	2.76612	21.691	60	0.127594	0.352941	118	0.0048835	1	0.254356	1.99304	8.52968	17	1241	0.137097	0.0136986	ACSF3,AP1S2,ATP8A2,B3GALTL,BMP2,BRCA2,CTC1,GPHN,GRIP1,HMGA2,KARS,KDM6A,LEMD3,NLGN4X,NPHP4,OFD1,VPS13A
Human Phenotype	HP:0011138	Abnormality of skin adnexa	93	5.67197e-14	3.48599e-10	3.74838e-12	3.6852	11.6683	43	0.0686369	0.252941	193	0.0109329	1	0.348152	2.3316	4.2889	10	624	0.0806452	0.0160256	B3GALTL,CTC1,FERMT1,GRIP1,HMGA2,JAK2,KDM6A,LEMD3,OFD1,TYRP1
Human Phenotype	HP:0002664	Neoplasm	94	5.6876e-14	3.4956e-10	3.71872e-12	4.28099	8.64287	37	0.0508404	0.217647	54	0.00120911	1	0.137615	3.19061	3.13419	10	456	0.0806452	0.0219298	ABCC6,BRCA2,CTC1,FERMT1,HMGA2,JAK2,KARS,LEMD3,OFD1,SRY
Human Phenotype	HP:0000951	Abnormality of the skin	95	6.85473e-14	4.21292e-10	4.43465e-12	3.08948	16.8313	52	0.0990076	0.305882	110	0.00438826	1	0.245184	2.1354	7.02444	15	1022	0.120968	0.0146771	ABCC6,B3GALTL,BRCA2,CDAN1,CHM,CTC1,FERMT1,HMGA2,JAK2,KDM6A,LEMD3,OFD1,TBXAS1,TYRP1,VPS13A
Human Phenotype	HP:0000347	Micrognathia	96	7.62272e-14	4.68492e-10	4.88013e-12	4.96533	6.44469	32	0.0379099	0.188235	558	0.0642942	1	0.708158	2.3316	2.14445	5	312	0.0403226	0.0160256	B3GALTL,BRCA2,HMGA2,LEMD3,OFD1
Human Phenotype	HP:0009118	Aplasia/Hypoplasia of the mandible	97	7.76187e-14	4.77044e-10	4.91798e-12	4.96197	6.44905	32	0.0379356	0.188235	559	0.0649949	1	0.714595	2.32415	2.15132	5	313	0.0403226	0.0159744	B3GALTL,BRCA2,HMGA2,LEMD3,OFD1
Human Phenotype	HP:0001167	Abnormality of finger	98	9.29085e-14	5.71015e-10	5.82669e-12	3.99243	9.76849	39	0.0574617	0.229412	117	0.00477081	1	0.25061	2.82204	3.18918	9	464	0.0725806	0.0193965	B3GALTL,BMP2,BRCA2,FERMT1,GRIP1,HMGA2,KDM6A,LEMD3,OFD1
Human Phenotype	HP:0000315	Abnormality of the orbital region	99	1.09417e-13	6.72479e-10	6.79271e-12	4.07639	9.32197	38	0.0548351	0.223529	330	0.0263216	1	0.49022	2.41911	2.89363	7	421	0.0564516	0.0166271	B3GALTL,BMP2,BRCA2,GRIP1,HMGA2,LEMD3,OFD1
Human Phenotype	HP:0100022	Abnormality of movement	100	1.11911e-13	6.87805e-10	6.87805e-12	3.61191	11.9051	43	0.0700298	0.252941	639	0.0844656	1	0.812403	1.76622	4.52946	8	659	0.0645161	0.0121396	AP1S2,ATP8A2,CTC1,GPHN,HMGA2,LEMD3,OFD1,VPS13A
Human Phenotype	HP:0009115	Aplasia/Hypoplasia involving the skeleton	101	1.19804e-13	7.36316e-10	7.29026e-12	3.86258	10.3558	40	0.0609163	0.235294	77	0.00221386	1	0.176706	2.93923	3.40225	10	495	0.0806452	0.020202	B3GALTL,BMP2,BRCA2,CTC1,GRIP1,HMGA2,KDM6A,LEMD3,OFD1,TRAPPC2
Human Phenotype	HP:0001507	Growth abnormality	102	1.45717e-13	8.95578e-10	8.78018e-12	2.85177	19.637	56	0.115512	0.329412	7	0.000140683	0.86464	0.12352	2.56195	7.41622	19	1079	0.153226	0.0176089	ACSF3,AP1S2,ATP8A2,B3GALTL,BMP2,BRCA2,CDAN1,CTC1,FERMT1,HMGA2,JAK2,KDM6A,LEMD3,NPHP4,OFD1,POF1B,SRY,TRAPPC2,VPS13A
Human Phenotype	HP:0000422	Abnormality of the nasal bridge	103	2.35339e-13	1.44639e-09	1.40427e-11	4.08267	9.06269	37	0.0533099	0.217647	560	0.0650115	1	0.713501	2.11882	2.83177	6	412	0.0483871	0.0145631	B3GALTL,BMP2,GRIP1,HMGA2,LEMD3,OFD1
Human Phenotype	HP:0011446	Abnormality of higher mental function	104	2.83232e-13	1.74074e-09	1.67379e-11	2.5626	24.5844	63	0.144614	0.370588	98	0.0036267	1	0.227446	1.9536	9.72563	19	1415	0.153226	0.0134276	ACSF3,AP1S2,ATP8A2,B3GALTL,BMP2,BRCA2,CTC1,GPHN,GRIP1,HMGA2,JAK2,KARS,KDM6A,LEMD3,NLGN4X,NPHP4,OFD1,TBXAS1,VPS13A
Human Phenotype	HP:0009116	Aplasia/Hypoplasia involving bones of the skull	105	3.91659e-13	2.40714e-09	2.29251e-11	4.66896	6.85377	32	0.0403163	0.188235	634	0.0799064	1	0.774613	2.18456	2.28879	5	333	0.0403226	0.015015	B3GALTL,BRCA2,HMGA2,LEMD3,OFD1
Human Phenotype	HP:0010739	Osteopoikilosis	106	3.97259e-13	2.44155e-09	2.30335e-11	572.203	0.00873816	5	5.14009e-05	0.0294118	137	0.00687323	1	0.308342	145.492	0.00687323	1	1	0.00806452	1	LEMD3
Human Phenotype	HP:0001317	Abnormality of the cerebellum	107	5.10123e-13	3.13522e-09	2.93011e-11	4.20602	8.3214	35	0.0489494	0.205882	787	0.127072	1	0.992355	1.75998	3.40912	6	496	0.0483871	0.0120968	AP1S2,ATP8A2,CTC1,HMGA2,LEMD3,OFD1
Human Phenotype	HP:0000606	Abnormality of the periorbital region	108	6.82505e-13	4.19467e-09	3.88396e-11	3.65562	10.942	40	0.064365	0.235294	93	0.00333011	1	0.220074	2.77656	3.60157	10	524	0.0806452	0.019084	B3GALTL,BMP2,BRCA2,CTC1,FERMT1,GRIP1,HMGA2,KDM6A,LEMD3,OFD1
Human Phenotype	HP:0002813	Abnormality of limb bone morphology	109	7.63857e-13	4.69466e-09	4.30703e-11	2.9499	17.2887	51	0.101698	0.3	55	0.00121882	1	0.136198	2.44114	6.14467	15	894	0.120968	0.0167785	B3GALTL,BMP2,BRCA2,CTC1,FERMT1,GPHN,GRIP1,HMGA2,KARS,KDM6A,LEMD3,OFD1,TBXAS1,TRAPPC2,VPS13A
Human Phenotype	HP:0011844	Abnormal appendicular skeleton morphology	110	8.40805e-13	5.16759e-09	4.69781e-11	2.94244	17.3326	51	0.101956	0.3	59	0.0013025	1	0.135681	2.42487	6.18591	15	900	0.120968	0.0166667	B3GALTL,BMP2,BRCA2,CTC1,FERMT1,GPHN,GRIP1,HMGA2,KARS,KDM6A,LEMD3,OFD1,TBXAS1,TRAPPC2,VPS13A
Human Phenotype	HP:0000078	Abnormality of the genital system	111	1.11232e-12	6.83634e-09	6.15886e-11	3.30449	13.3152	44	0.0783248	0.258823	88	0.00288083	1	0.2012	2.52663	4.7494	12	691	0.0967742	0.0173661	B3GALTL,BRCA2,CTC1,FERMT1,GRIP1,HMGA2,KDM6A,OFD1,POF1B,RXFP2,SRY,USP9Y
Human Phenotype	HP:0000234	Abnormality of the head	112	1.2541e-12	7.70769e-09	6.88186e-11	2.50827	24.7182	62	0.145401	0.364706	100	0.00388624	1	0.238848	1.94125	9.78748	19	1424	0.153226	0.0133427	ABCC6,AMELX,AP1S2,B3GALTL,BMP2,BRCA2,CTC1,FERMT1,GRIP1,HMGA2,JAK2,KDM6A,LEMD3,NLGN4X,OFD1,POF1B,SRY,TBXAS1,VPS13A
Human Phenotype	HP:0001574	Abnormality of the integument	113	1.45531e-12	8.94431e-09	7.91532e-11	2.69624	20.7696	56	0.122174	0.329412	184	0.00969963	1	0.323989	1.90186	8.41284	16	1224	0.129032	0.0130719	ABCC6,B3GALTL,BRCA2,CDAN1,CHM,CTC1,FERMT1,GRIP1,HMGA2,JAK2,KDM6A,LEMD3,OFD1,TBXAS1,TYRP1,VPS13A
Human Phenotype	HP:0000478	Abnormality of the eye	114	1.92819e-12	1.18507e-08	1.03953e-10	2.54373	23.5875	60	0.13875	0.352941	90	0.00302856	1	0.206817	1.98588	9.56754	19	1392	0.153226	0.0136494	ABCC6,AP1S2,ATP8A2,B3GALTL,BMP2,BRCA2,CHM,CTC1,FERMT1,GRIP1,HMGA2,JAK2,KDM6A,LEMD3,NPHP4,OFD1,TRAPPC2,TYRP1,VPS13A
Human Phenotype	HP:0007319	Morphological abnormality of the central nervous system	115	1.98951e-12	1.22275e-08	1.06327e-10	2.67551	20.9306	56	0.123121	0.329412	305	0.0221339	1	0.446017	1.76854	8.48157	15	1234	0.120968	0.0121556	ABCC6,AP1S2,ATP8A2,B3GALTL,BMP2,BRCA2,CTC1,GPHN,GRIP1,HMGA2,JAK2,KDM6A,LEMD3,OFD1,VPS13A
Human Phenotype	HP:0000277	Abnormality of the mandible	116	2.10324e-12	1.29265e-08	1.11435e-10	4.11612	8.26021	34	0.0485894	0.2	486	0.0499491	1	0.63166	2.26741	2.6462	6	385	0.0483871	0.0155844	B3GALTL,BRCA2,FERMT1,HMGA2,LEMD3,OFD1
Human Phenotype	HP:0001438	Abnormality of the abdomen	117	2.40242e-12	1.47653e-08	1.26199e-10	2.69949	20.3742	55	0.119848	0.323529	111	0.00439736	1	0.243479	2.01414	8.44033	17	1228	0.137097	0.0138437	ABCC6,ACSF3,B3GALTL,BRCA2,CDAN1,CTC1,FERMT1,GPHN,GRIP1,HMGA2,JAK2,KDM6A,LEMD3,NPHP4,OFD1,TBXAS1,VPS13A
Human Phenotype	HP:0002650	Scoliosis	118	2.57401e-12	1.58199e-08	1.34067e-10	4.21029	7.83795	33	0.0461056	0.194118	69	0.00181465	1	0.161636	3.2654	2.75617	9	401	0.0725806	0.0224439	ABCC6,AP1S2,B3GALTL,BRCA2,CTC1,HMGA2,KDM6A,LEMD3,TRAPPC2
Human Phenotype	HP:0000152	Abnormality of head and neck	119	3.11135e-12	1.91223e-08	1.60692e-10	2.45687	25.2354	62	0.148444	0.364706	72	0.0020508	1	0.175058	2.00817	9.95932	20	1449	0.16129	0.0138026	ABCC6,AMELX,AP1S2,B3GALTL,BMP2,BRCA2,CTC1,FERMT1,GRIP1,HMGA2,JAK2,KDM6A,LEMD3,NLGN4X,OFD1,POF1B,SRY,TBXAS1,TRAPPC2,VPS13A
Human Phenotype	HP:0010297	Bifid tongue	120	5.78307e-12	3.55427e-08	2.96189e-10	27.7133	0.360838	10	0.00212258	0.0588235	82	0.00247495	1	0.185501	26.4531	0.0756056	2	11	0.016129	0.181818	GRIP1,OFD1
Human Phenotype	HP:0000204	Cleft upper lip	121	6.08637e-12	3.74068e-08	3.09147e-10	7.93591	2.39418	19	0.0140834	0.111765	35	0.000755995	1	0.132753	6.99481	0.714816	5	104	0.0403226	0.0480769	B3GALTL,GRIP1,KDM6A,LEMD3,OFD1
Human Phenotype	HP:0001575	Mood changes	122	8.34606e-12	5.12949e-08	4.2045e-10	76.9714	0.0909429	7	0.000534958	0.0411765	337	0.027213	1	0.496294	36.373	0.0274929	1	4	0.00806452	0.25	VPS13A
Human Phenotype	HP:0011297	Abnormality of the digits	123	1.06187e-11	6.52624e-08	5.30588e-10	3.41978	11.4042	39	0.0670838	0.229412	216	0.0131073	1	0.372951	2.39822	3.75278	9	546	0.0725806	0.0164835	B3GALTL,BMP2,BRCA2,FERMT1,GRIP1,HMGA2,KDM6A,LEMD3,OFD1
Human Phenotype	HP:0010806	U-Shaped upper lip vermilion	124	1.32654e-11	8.15289e-08	6.57491e-10	127.508	0.0470559	6	0.000276799	0.0352941	264	0.0204794	1	0.476767	48.4973	0.0206197	1	3	0.00806452	0.333333	OFD1
Human Phenotype	HP:0000445	Wide nose	125	1.44388e-11	8.87409e-08	7.09927e-10	25.2128	0.396623	10	0.00233308	0.0588235	171	0.00821138	1	0.295129	14.5492	0.137465	2	20	0.016129	0.1	GRIP1,OFD1
Human Phenotype	HP:0000812	Abnormal internal genitalia	126	1.62835e-11	1.00079e-07	7.94274e-10	3.44844	11.0195	38	0.0648204	0.223529	121	0.00504096	1	0.256047	2.61676	3.82152	10	556	0.0806452	0.0179856	B3GALTL,BRCA2,CTC1,GRIP1,HMGA2,KDM6A,OFD1,POF1B,RXFP2,SRY
Human Phenotype	HP:0011821	Abnormality of facial skeleton	127	2.28942e-11	1.40708e-07	1.10793e-09	3.76768	9.02411	34	0.053083	0.2	688	0.0977184	1	0.872932	1.89772	3.16169	6	460	0.0483871	0.0130435	B3GALTL,BRCA2,FERMT1,HMGA2,LEMD3,OFD1
Human Phenotype	HP:0010674	Abnormality of the curvature of the vertebral column	128	2.34745e-11	1.44274e-07	1.12715e-09	3.87139	8.52408	33	0.0501416	0.194118	101	0.00391197	1	0.238049	2.90984	3.09295	9	450	0.0725806	0.02	ABCC6,AP1S2,B3GALTL,BRCA2,CTC1,HMGA2,KDM6A,LEMD3,TRAPPC2
Human Phenotype	HP:0001999	Abnormal facial shape	129	3.50112e-11	2.15179e-07	1.66805e-09	3.61124	9.69196	35	0.0570115	0.205882	664	0.0902853	1	0.835682	1.93989	3.09295	6	450	0.0483871	0.0133333	AP1S2,B3GALTL,BRCA2,HMGA2,LEMD3,OFD1
Human Phenotype	HP:0012243	Abnormal genital system morphology	130	3.85559e-11	2.36965e-07	1.82281e-09	3.20573	12.4777	40	0.0733981	0.235294	95	0.00348621	1	0.225539	2.59807	4.23391	11	616	0.0887097	0.0178571	B3GALTL,BRCA2,CTC1,FERMT1,GRIP1,HMGA2,KDM6A,OFD1,POF1B,RXFP2,SRY
Human Phenotype	HP:0001155	Abnormality of the hand	131	4.14862e-11	2.54974e-07	1.94637e-09	3.2663	11.9401	39	0.0702361	0.229412	318	0.0237914	1	0.459818	2.16434	4.15831	9	605	0.0725806	0.014876	B3GALTL,BMP2,BRCA2,FERMT1,GRIP1,HMGA2,KDM6A,LEMD3,OFD1
Human Phenotype	HP:0000366	Abnormality of the nose	132	7.58563e-11	4.66213e-07	3.53191e-09	3.01372	13.9363	42	0.0819781	0.247059	333	0.0269534	1	0.497464	2.01792	4.9556	10	721	0.0806452	0.0138696	B3GALTL,BMP2,BRCA2,GRIP1,HMGA2,JAK2,KDM6A,LEMD3,OFD1,TBXAS1
Human Phenotype	HP:0002118	Abnormality of the cerebral ventricles	133	8.20528e-11	5.04296e-07	3.7917e-09	4.48547	6.01944	27	0.0354085	0.158824	60	0.00131	1	0.134188	3.77901	2.11696	8	308	0.0645161	0.025974	AP1S2,B3GALTL,BMP2,BRCA2,GRIP1,KDM6A,OFD1,VPS13A
Human Phenotype	HP:0002817	Abnormality of the upper limb	134	1.49659e-10	9.19802e-07	6.8642e-09	3.12599	12.476	39	0.0733885	0.229412	370	0.0316794	1	0.52622	2.05562	4.37825	9	637	0.0725806	0.0141287	B3GALTL,BMP2,BRCA2,FERMT1,GRIP1,HMGA2,KDM6A,LEMD3,OFD1
Human Phenotype	HP:0001927	Acanthocytosis	135	1.70883e-10	1.05025e-06	7.77962e-09	49.7071	0.140825	7	0.000828382	0.0411765	534	0.0601984	1	0.692845	16.1658	0.0618591	1	9	0.00806452	0.111111	VPS13A
Human Phenotype	HP:0002310	Orofacial dyskinesia	136	1.75845e-10	1.08074e-06	7.94662e-09	49.5008	0.141412	7	0.000831834	0.0411765	427	0.0405428	1	0.58355	24.2487	0.0412394	1	6	0.00806452	0.166667	VPS13A
Human Phenotype	HP:0010985	Gonosomal inheritance	137	1.98945e-10	1.22272e-06	8.92494e-09	5.37944	4.08965	22	0.0240567	0.129412	1	1.46045e-06	0.00897593	0.00897593	7.13196	1.40214	10	204	0.0806452	0.0490196	AMELX,CHM,KDM5D,KDM6A,NLGN4X,OFD1,SRY,TRAPPC2,USP9Y,ZFX
Human Phenotype	HP:0100267	Lip pit	138	2.54626e-10	1.56493e-06	1.13401e-08	46.907	0.149231	7	0.000877831	0.0411765	44	0.000962158	1	0.134396	41.5691	0.0481126	2	7	0.016129	0.285714	KDM6A,OFD1
Human Phenotype	HP:0011804	Abnormality of muscle physiology	139	2.69251e-10	1.65482e-06	1.19051e-08	2.74694	16.3819	45	0.096364	0.264706	1014	0.226873	1	1	1.34438	6.69453	9	974	0.0725806	0.00924025	AP1S2,ATP8A2,BMP2,GPHN,HMGA2,KDM6A,LEMD3,OFD1,VPS13A
Human Phenotype	HP:0100612	Odontogenic neoplasm	140	3.17519e-10	1.95147e-06	1.39391e-08	74.767	0.0802493	6	0.000472055	0.0352941	385	0.0339007	1	0.541178	29.0984	0.0343662	1	5	0.00806452	0.2	OFD1
Human Phenotype	HP:0011842	Abnormality of skeletal morphology	141	3.6213e-10	2.22565e-06	1.57847e-08	2.29046	25.3224	58	0.148955	0.341176	68	0.00164132	1	0.148346	2.0463	9.77374	20	1422	0.16129	0.0140647	ABCC6,AP1S2,B3GALTL,BMP2,BRCA2,CTC1,FERMT1,GPHN,GRIP1,HMGA2,JAK2,KARS,KDM6A,LEMD3,NPHP4,OFD1,POF1B,TBXAS1,TRAPPC2,VPS13A
Human Phenotype	HP:0002011	Abnormality of the central nervous system	142	3.66625e-10	2.25327e-06	1.58681e-08	2.1529	29.7273	64	0.174867	0.376471	234	0.0139224	1	0.365671	1.68589	11.8632	20	1726	0.16129	0.0115875	ABCC6,ACSF3,AP1S2,ATP8A2,B3GALTL,BMP2,BRCA2,CTC1,GPHN,GRIP1,HMGA2,JAK2,KARS,KDM6A,LEMD3,NLGN4X,NPHP4,OFD1,TBXAS1,VPS13A
Human Phenotype	HP:0000001	All	143	4.03623e-10	2.48067e-06	1.73473e-08	1.8325	45.839	84	0.269641	0.494118	27	0.000553513	1	0.125996	1.75292	19.3963	34	2822	0.274193	0.0120482	ABCC6,ACSF3,AMELX,AP1S2,ATP8A2,B3GALTL,BMP2,BRCA2,CDAN1,CHM,CTC1,FERMT1,GPHN,GRIP1,HMGA2,JAK2,KARS,KDM5D,KDM6A,LEMD3,MSRB3,NLGN4X,NPHP4,OFD1,POF1B,RXFP2,SRY,TBXAS1,TRAPPC2,TYRP1,USP9Y,VPS13A,ZFX,ZFY
Human Phenotype	HP:0000751	Personality changes	144	4.30865e-10	2.6481e-06	1.83896e-08	43.4497	0.161106	7	0.000947681	0.0411765	714	0.104522	1	0.899708	9.09325	0.109972	1	16	0.00806452	0.0625	VPS13A
Human Phenotype	HP:0100702	Arachnoid cyst	145	4.95868e-10	3.04761e-06	2.1018e-08	69.3537	0.0865131	6	0.000508901	0.0352941	385	0.0339007	1	0.541178	29.0984	0.0343662	1	5	0.00806452	0.2	OFD1
Human Phenotype	HP:0000734	Disinhibition	146	5.15852e-10	3.17043e-06	2.17153e-08	42.3248	0.165388	7	0.000972868	0.0411765	596	0.0730797	1	0.753604	13.2265	0.0756056	1	11	0.00806452	0.0909091	VPS13A
Human Phenotype	HP:0100033	Tics	147	5.28265e-10	3.24672e-06	2.20865e-08	42.1784	0.165962	7	0.000976246	0.0411765	264	0.0204794	1	0.476767	48.4973	0.0206197	1	3	0.00806452	0.333333	VPS13A
Human Phenotype	HP:0000284	Abnormality of the ocular region	148	5.73816e-10	3.52667e-06	2.38289e-08	2.92582	13.6714	40	0.08042	0.235294	245	0.0159655	1	0.400506	2.19776	4.55008	10	662	0.0806452	0.0151057	B3GALTL,BMP2,BRCA2,CTC1,FERMT1,GRIP1,HMGA2,KDM6A,LEMD3,OFD1
Human Phenotype	HP:0006554	Acute hepatic failure	149	5.85172e-10	3.59647e-06	2.41374e-08	41.554	0.168455	7	0.000990914	0.0411765	596	0.0730797	1	0.753604	13.2265	0.0756056	1	11	0.00806452	0.0909091	VPS13A
Human Phenotype	HP:0002910	Elevated hepatic transaminases	150	7.00589e-10	4.30582e-06	2.87055e-08	10.3	1.26214	13	0.00742436	0.0764706	825	0.1389	1	1	3.06299	0.652957	2	95	0.016129	0.0210526	OFD1,VPS13A
Human Phenotype	HP:0000118	Phenotypic abnormality	151	8.15901e-10	5.01453e-06	3.32088e-08	1.82019	45.5996	83	0.268233	0.488235	71	0.00197746	1	0.171175	1.66693	19.1969	32	2793	0.258064	0.0114572	ABCC6,ACSF3,AMELX,AP1S2,ATP8A2,B3GALTL,BMP2,BRCA2,CDAN1,CHM,CTC1,FERMT1,GPHN,GRIP1,HMGA2,JAK2,KARS,KDM5D,KDM6A,LEMD3,NLGN4X,NPHP4,OFD1,POF1B,RXFP2,SRY,TBXAS1,TRAPPC2,TYRP1,USP9Y,VPS13A,ZFY
Human Phenotype	HP:0000924	Abnormality of the skeletal system	152	8.23393e-10	5.06057e-06	3.32932e-08	2.24239	25.8653	58	0.152149	0.341176	79	0.00227711	1	0.177154	1.99031	10.0487	20	1462	0.16129	0.0136799	ABCC6,AP1S2,B3GALTL,BMP2,BRCA2,CTC1,FERMT1,GPHN,GRIP1,HMGA2,JAK2,KARS,KDM6A,LEMD3,NPHP4,OFD1,POF1B,TBXAS1,TRAPPC2,VPS13A
Human Phenotype	HP:0001450	Y-linked inheritance	153	8.74725e-10	5.37606e-06	3.51376e-08	27.3625	0.29237	8	0.00171983	0.0470588	2	6.24364e-06	0.0383734	0.0191867	72.746	0.0412394	3	6	0.0241936	0.5	KDM5D,SRY,USP9Y
Human Phenotype	HP:0006349	Agenesis of permanent teeth	154	1.03245e-09	6.34546e-06	4.12043e-08	61.2779	0.0979146	6	0.000575968	0.0352941	467	0.0471395	1	0.620385	20.7846	0.0481126	1	7	0.00806452	0.142857	OFD1
Human Phenotype	HP:0009085	Alveolar ridge overgrowth	155	1.54387e-09	9.4886e-06	6.12168e-08	57.2491	0.104805	6	0.000616501	0.0352941	337	0.027213	1	0.496294	36.373	0.0274929	1	4	0.00806452	0.25	OFD1
Human Phenotype	HP:0000996	Facial capillary hemangioma	156	2.00087e-09	1.22974e-05	7.88292e-08	54.7923	0.109504	6	0.000644144	0.0352941	427	0.0405428	1	0.58355	24.2487	0.0412394	1	6	0.00806452	0.166667	OFD1
Human Phenotype	HP:0001407	Hepatic cysts	157	2.4585e-09	1.51099e-05	9.62415e-08	52.915	0.113389	6	0.000666996	0.0352941	427	0.0405428	1	0.58355	24.2487	0.0412394	1	6	0.00806452	0.166667	OFD1
Human Phenotype	HP:0011805	Abnormality of muscle morphology	158	2.67548e-09	1.64435e-05	1.04073e-07	3.13526	10.8444	34	0.0637906	0.2	1237	0.446171	1	1	1.14201	4.37825	5	637	0.0403226	0.00784929	ATP8A2,FERMT1,HMGA2,LEMD3,VPS13A
Human Phenotype	HP:0001939	Abnormality of metabolism/homeostasis	159	3.1589e-09	1.94146e-05	1.22104e-07	2.4346	19.7157	48	0.115975	0.282353	593	0.0708949	1	0.734772	1.53727	9.10703	14	1325	0.112903	0.010566	ABCC6,ACSF3,AMELX,BRCA2,CDAN1,CTC1,HMGA2,JAK2,KDM6A,LEMD3,OFD1,TBXAS1,VPS13A,ZFY
Human Phenotype	HP:0100276	Skin pits	160	3.32206e-09	2.04174e-05	1.27609e-07	14.2602	0.70125	10	0.004125	0.0588235	25	0.000507586	1	0.124785	18.9772	0.158084	3	23	0.0241936	0.130435	B3GALTL,KDM6A,OFD1
Human Phenotype	HP:0000707	Abnormality of the nervous system	161	3.50797e-09	2.156e-05	1.33913e-07	2.03867	31.393	64	0.184665	0.376471	303	0.021874	1	0.44369	1.61031	12.4199	20	1807	0.16129	0.0110681	ABCC6,ACSF3,AP1S2,ATP8A2,B3GALTL,BMP2,BRCA2,CTC1,GPHN,GRIP1,HMGA2,JAK2,KARS,KDM6A,LEMD3,NLGN4X,NPHP4,OFD1,TBXAS1,VPS13A
Human Phenotype	HP:0000238	Hydrocephalus	162	3.5592e-09	2.18749e-05	1.3503e-07	5.751	3.12989	18	0.0184111	0.105882	58	0.00125207	1	0.132676	5.04596	1.18907	6	173	0.0483871	0.0346821	AP1S2,B3GALTL,BRCA2,GRIP1,KDM6A,OFD1
Human Phenotype	HP:0002119	Ventriculomegaly	163	3.64224e-09	2.23852e-05	1.37332e-07	5.08282	3.93482	20	0.023146	0.117647	75	0.00212439	1	0.174087	4.54662	1.31966	6	192	0.0483871	0.03125	B3GALTL,BMP2,BRCA2,KDM6A,OFD1,VPS13A
Human Phenotype	HP:0000987	Atypical scarring of skin	164	1.26465e-08	7.77256e-05	4.73937e-07	8.05558	1.61379	13	0.00949287	0.0764706	411	0.0358047	1	0.535416	4.15691	0.721689	3	105	0.0241936	0.0285714	FERMT1,LEMD3,OFD1
Human Phenotype	HP:0000308	Microretrognathia	165	1.52568e-08	9.37681e-05	5.68291e-07	38.8137	0.154585	6	0.000909321	0.0352941	565	0.0666611	1	0.725131	14.5492	0.0687323	1	10	0.00806452	0.1	OFD1
Human Phenotype	HP:0000005	Mode of inheritance	166	1.70963e-08	0.000105074	6.32977e-07	1.79165	42.4191	76	0.249524	0.447059	125	0.00557253	1	0.27399	1.61041	18.0079	29	2620	0.233871	0.0110687	ABCC6,ACSF3,AMELX,ATP8A2,B3GALTL,BMP2,BRCA2,CDAN1,CHM,CTC1,FERMT1,GRIP1,HMGA2,JAK2,KARS,KDM5D,KDM6A,LEMD3,MSRB3,NLGN4X,NPHP4,OFD1,SRY,TBXAS1,TRAPPC2,TYRP1,USP9Y,VPS13A,ZFX
Human Phenotype	HP:0002281	Gray matter heterotopias	167	1.74563e-08	0.000107286	6.42433e-07	37.9335	0.158172	6	0.000930421	0.0352941	427	0.0405428	1	0.58355	24.2487	0.0412394	1	6	0.00806452	0.166667	OFD1
Human Phenotype	HP:0010651	Abnormality of the meninges	168	1.75225e-08	0.000107694	6.41033e-07	11.9355	0.837836	10	0.00492845	0.0588235	319	0.024051	1	0.463378	8.31382	0.240563	2	35	0.016129	0.0571429	GRIP1,OFD1
Human Phenotype	HP:0002419	Molar tooth sign on MRI	169	1.75747e-08	0.000108014	6.39138e-07	37.8898	0.158354	6	0.000931494	0.0352941	565	0.0666611	1	0.725131	14.5492	0.0687323	1	10	0.00806452	0.1	OFD1
Human Phenotype	HP:0000003	Multicystic kidney dysplasia	170	1.78405e-08	0.000109648	6.44986e-07	7.05103	1.98553	14	0.0116796	0.0823529	97	0.00358506	1	0.227152	6.39525	0.625464	4	91	0.0322581	0.043956	B3GALTL,GRIP1,NPHP4,OFD1
Human Phenotype	HP:0000719	Inappropriate behavior	171	1.94668e-08	0.000119643	6.99667e-07	24.8484	0.281708	7	0.00165711	0.0411765	714	0.104522	1	0.899708	9.09325	0.109972	1	16	0.00806452	0.0625	VPS13A
Human Phenotype	HP:0100699	Scarring	172	2.09858e-08	0.000128979	7.49875e-07	7.71097	1.68591	13	0.00991712	0.0764706	449	0.0411448	1	0.563199	3.93221	0.762929	3	111	0.0241936	0.027027	FERMT1,LEMD3,OFD1
Human Phenotype	HP:0002597	Abnormality of the vasculature	173	2.13337e-08	0.000131117	7.57901e-07	3.56525	7.29262	26	0.0428978	0.152941	112	0.00444869	1	0.244122	2.85278	3.15481	9	459	0.0725806	0.0196078	ABCC6,B3GALTL,BRCA2,CTC1,JAK2,KDM6A,LEMD3,OFD1,VPS13A
Human Phenotype	HP:0009121	Abnormal axial skeleton morphology	174	2.19247e-08	0.000134749	7.7442e-07	2.29153	20.9467	48	0.123216	0.282353	116	0.00473677	1	0.250967	2.05461	7.78737	16	1133	0.129032	0.0141218	ABCC6,AP1S2,B3GALTL,BMP2,BRCA2,CTC1,FERMT1,GPHN,GRIP1,HMGA2,JAK2,KDM6A,LEMD3,OFD1,TBXAS1,TRAPPC2
Human Phenotype	HP:0006801	Hyperactive deep tendon reflexes	175	2.31516e-08	0.000142289	8.13083e-07	36.1509	0.165971	6	0.000976301	0.0352941	337	0.027213	1	0.496294	36.373	0.0274929	1	4	0.00806452	0.25	OFD1
Human Phenotype	HP:0001056	Milia	176	2.73313e-08	0.000167978	9.54421e-07	35.1415	0.170738	6	0.00100434	0.0352941	619	0.0794545	1	0.788898	12.1243	0.0824788	1	12	0.00806452	0.0833333	OFD1
Human Phenotype	HP:0004447	Poikilocytosis	177	2.79259e-08	0.000171633	9.69676e-07	23.5564	0.297159	7	0.00174799	0.0411765	806	0.134906	1	1	6.92819	0.144338	1	21	0.00806452	0.0476191	VPS13A
Human Phenotype	HP:0003011	Abnormality of the musculature	178	3.45084e-08	0.000212089	1.19151e-06	2.31688	19.8543	46	0.11679	0.270588	916	0.176029	1	1	1.37611	7.99357	11	1163	0.0887097	0.0094583	AP1S2,ATP8A2,BMP2,FERMT1,GPHN,HMGA2,KARS,KDM6A,LEMD3,OFD1,VPS13A
Human Phenotype	HP:0002444	Hypothalamic hamartoma	179	3.67512e-08	0.000225873	1.26186e-06	33.4085	0.179595	6	0.00105644	0.0352941	264	0.0204794	1	0.476767	48.4973	0.0206197	1	3	0.00806452	0.333333	OFD1
Human Phenotype	HP:0003676	Progressive disorder	180	3.68851e-08	0.000226696	1.25942e-06	7.34246	1.77052	13	0.0104148	0.0764706	530	0.0583043	1	0.67611	3.40997	0.879774	3	128	0.0241936	0.0234375	CTC1,LEMD3,VPS13A
Human Phenotype	HP:0009731	Cerebral hamartomata	181	4.33411e-08	0.000266374	1.47168e-06	32.4797	0.184731	6	0.00108665	0.0352941	385	0.0339007	1	0.541178	29.0984	0.0343662	1	5	0.00806452	0.2	OFD1
Human Phenotype	HP:0002977	Aplasia/Hypoplasia involving the central nervous system	182	5.22257e-08	0.000320979	1.76362e-06	2.83663	11.6335	33	0.0684325	0.194118	417	0.0374491	1	0.551948	1.99304	4.51571	9	657	0.0725806	0.0136986	AP1S2,ATP8A2,B3GALTL,BRCA2,GRIP1,KDM6A,LEMD3,OFD1,VPS13A
Human Phenotype	HP:0002060	Abnormality of the cerebrum	183	5.49671e-08	0.000337828	1.84605e-06	2.71621	12.8856	35	0.0757977	0.205882	195	0.0113452	1	0.357579	2.20746	4.98309	11	725	0.0887097	0.0151724	ABCC6,AP1S2,ATP8A2,B3GALTL,BRCA2,CTC1,GRIP1,KDM6A,LEMD3,OFD1,VPS13A
Human Phenotype	HP:0100547	Abnormality of the forebrain	184	6.35538e-08	0.000390601	2.12283e-06	2.70007	12.9626	35	0.0762508	0.205882	202	0.0117849	1	0.358563	2.19535	5.01059	11	729	0.0887097	0.0150892	ABCC6,AP1S2,ATP8A2,B3GALTL,BRCA2,CTC1,GRIP1,KDM6A,LEMD3,OFD1,VPS13A
Human Phenotype	HP:0000177	Abnormality of upper lip	185	7.77921e-08	0.00047811	2.58438e-06	4.4316	4.28739	19	0.02522	0.111765	120	0.00497684	1	0.254897	4.54662	1.09972	5	160	0.0403226	0.03125	B3GALTL,GRIP1,KDM6A,LEMD3,OFD1
Human Phenotype	HP:0000689	Dental malocclusion	186	7.91938e-08	0.000486725	2.6168e-06	6.86759	1.89295	13	0.011135	0.0764706	36	0.000770074	1	0.131469	9.69946	0.412394	4	60	0.0322581	0.0666667	FERMT1,GRIP1,KDM6A,OFD1
Human Phenotype	HP:0004328	Abnormality of the anterior segment of the eye	187	7.93994e-08	0.000487989	2.60957e-06	2.84731	11.2387	32	0.06611	0.188235	57	0.00123408	1	0.133064	2.79792	4.2889	12	624	0.0967742	0.0192308	ATP8A2,B3GALTL,BRCA2,CTC1,FERMT1,GRIP1,KDM6A,NPHP4,OFD1,TRAPPC2,TYRP1,VPS13A
Human Phenotype	HP:0004404	Abnormality of the nipple	188	9.12517e-08	0.000560833	2.98315e-06	6.78248	1.9167	13	0.0112747	0.0764706	254	0.0195469	1	0.472974	5.25875	0.570478	3	83	0.0241936	0.0361446	B3GALTL,GRIP1,OFD1
Human Phenotype	HP:0100721	Mediastinal lymphadenopathy	189	9.5019e-08	0.000583987	3.08988e-06	47.3151	0.105675	5	0.000621615	0.0294118	644	0.0857859	1	0.818696	11.1917	0.089352	1	13	0.00806452	0.0769231	LEMD3
Human Phenotype	HP:0000929	Abnormality of the skull	190	9.85366e-08	0.000605606	3.1874e-06	2.39572	17.1139	41	0.10067	0.241176	727	0.105992	1	0.896044	1.5678	6.37836	10	928	0.0806452	0.0107759	B3GALTL,BMP2,BRCA2,FERMT1,GRIP1,HMGA2,KDM6A,LEMD3,OFD1,TBXAS1
Human Phenotype	HP:0002633	Vasculitis	191	1.35865e-07	0.000835026	4.37186e-06	18.6148	0.376046	7	0.00221203	0.0411765	952	0.198198	1	1	4.54662	0.219943	1	32	0.00806452	0.03125	VPS13A
Human Phenotype	HP:0004348	Abnormality of bone mineral density	192	1.38718e-07	0.000852558	4.44041e-06	3.88286	5.40838	21	0.031814	0.123529	9	0.000161222	0.99087	0.110097	4.57842	1.96575	9	286	0.0725806	0.0314685	ABCC6,AP1S2,BRCA2,CTC1,LEMD3,NPHP4,OFD1,POF1B,TBXAS1
Human Phenotype	HP:0001012	Multiple lipomas	193	1.39756e-07	0.00085894	4.45047e-06	26.5714	0.225807	6	0.00132827	0.0352941	179	0.00903521	1	0.310226	13.8564	0.144338	2	21	0.016129	0.0952381	ABCC6,LEMD3
Human Phenotype	HP:0000415	Abnormality of the choanae	194	1.39844e-07	0.000859482	4.43032e-06	8.22669	1.33711	11	0.00786536	0.0647059	180	0.00932463	1	0.318384	6.92819	0.433014	3	63	0.0241936	0.0476191	BRCA2,GRIP1,OFD1
Human Phenotype	HP:0100649	Neoplasm of the oral cavity	195	1.41024e-07	0.000866733	4.44478e-06	26.5302	0.226158	6	0.00133034	0.0352941	596	0.0730797	1	0.753604	13.2265	0.0756056	1	11	0.00806452	0.0909091	OFD1
Human Phenotype	HP:0002716	Lymphadenopathy	196	1.45736e-07	0.000895694	4.56987e-06	7.23893	1.6577	12	0.0097512	0.0705882	798	0.129596	1	0.998117	3.19762	0.625464	2	91	0.016129	0.021978	LEMD3,VPS13A
Human Phenotype	HP:0012031	Lipomatous tumor	197	1.47754e-07	0.000908096	4.60962e-06	26.3182	0.227979	6	0.00134105	0.0352941	187	0.00989437	1	0.325191	13.2265	0.151211	2	22	0.016129	0.0909091	ABCC6,LEMD3
Human Phenotype	HP:0006887	Intellectual disability, progressive	198	1.66727e-07	0.0010247	5.17526e-06	11.1162	0.809628	9	0.00476252	0.0529412	332	0.0266831	1	0.493959	7.86443	0.25431	2	37	0.016129	0.054054	B3GALTL,OFD1
Human Phenotype	HP:0002733	Abnormality of the lymph nodes	199	1.86623e-07	0.00114698	5.76374e-06	7.07141	1.69697	12	0.00998221	0.0705882	843	0.143605	1	1	2.99983	0.666704	2	97	0.016129	0.0206186	LEMD3,VPS13A
Human Phenotype	HP:0100660	Dyskinesia	200	2.04154e-07	0.00125473	6.27366e-06	17.5132	0.399698	7	0.00235117	0.0411765	714	0.104522	1	0.899708	9.09325	0.109972	1	16	0.00806452	0.0625	VPS13A
Human Phenotype	HP:0002282	Heterotopia	201	2.17698e-07	0.00133797	6.65657e-06	24.6187	0.243717	6	0.00143363	0.0352941	714	0.104522	1	0.899708	9.09325	0.109972	1	16	0.00806452	0.0625	OFD1
Human Phenotype	HP:0011001	Increased bone mineral density	202	2.2391e-07	0.00137615	6.81263e-06	9.04172	1.10598	10	0.00650579	0.0588235	131	0.00609011	1	0.285724	8.08288	0.371155	3	54	0.0241936	0.0555556	AP1S2,LEMD3,TBXAS1
Human Phenotype	HP:0100559	Lower limb asymmetry	203	2.28428e-07	0.00140392	6.91586e-06	39.5696	0.12636	5	0.000743292	0.0294118	499	0.0536913	1	0.661296	18.1865	0.0549859	1	8	0.00806452	0.125	LEMD3
Human Phenotype	HP:0001423	X-linked dominant inheritance	204	2.31037e-07	0.00141996	6.96056e-06	9.01048	1.10982	10	0.00652834	0.0588235	39	0.000871695	1	0.13737	9.38658	0.42614	4	62	0.0322581	0.0645161	AMELX,CHM,KDM6A,OFD1
Human Phenotype	HP:0000742	Self-mutilation	205	2.39235e-07	0.00147034	7.1724e-06	17.1013	0.409326	7	0.0024078	0.0411765	644	0.0857859	1	0.818696	11.1917	0.089352	1	13	0.00806452	0.0769231	VPS13A
Human Phenotype	HP:0002443	Abnormality of the hypothalamus	206	2.44217e-07	0.00150095	7.28619e-06	24.1353	0.248598	6	0.00146234	0.0352941	427	0.0405428	1	0.58355	24.2487	0.0412394	1	6	0.00806452	0.166667	OFD1
Human Phenotype	HP:0002644	Abnormality of pelvic girdle bone morphology	207	2.63496e-07	0.00161945	7.82343e-06	3.73296	5.62556	21	0.0330915	0.123529	3	1.48157e-05	0.0910575	0.0303525	5.49026	1.82141	10	265	0.0806452	0.0377359	B3GALTL,BRCA2,CTC1,FERMT1,GPHN,GRIP1,KDM6A,OFD1,TBXAS1,TRAPPC2
Human Phenotype	HP:0100784	Peripheral arteriovenous fistula	208	2.84961e-07	0.00175137	8.42004e-06	37.8221	0.132198	5	0.000777635	0.0294118	467	0.0471395	1	0.620385	20.7846	0.0481126	1	7	0.00806452	0.142857	LEMD3
Human Phenotype	HP:0001737	Pancreatic cysts	209	3.99566e-07	0.00245573	1.17499e-05	22.1667	0.270676	6	0.00159221	0.0352941	771	0.122877	1	0.979509	7.65747	0.130591	1	19	0.00806452	0.0526316	OFD1
Human Phenotype	HP:0001172	Abnormality of the thumb	210	4.22111e-07	0.00259429	1.23538e-05	4.68734	3.41345	16	0.0200791	0.0941176	104	0.00423612	1	0.250338	4.72376	1.05848	5	154	0.0403226	0.0324675	B3GALTL,BMP2,BRCA2,GRIP1,OFD1
Human Phenotype	HP:0002311	Incoordination	211	4.65281e-07	0.00285962	1.35527e-05	4.14019	4.34762	18	0.0255742	0.105882	250	0.017396	1	0.427664	3.33697	1.49836	5	218	0.0403226	0.0229358	ATP8A2,GPHN,NPHP4,OFD1,VPS13A
Human Phenotype	HP:0001266	Choreoathetosis	212	5.4261e-07	0.00333488	1.57306e-05	15.1158	0.463091	7	0.00272407	0.0411765	1007	0.225427	1	1	3.93221	0.25431	1	37	0.00806452	0.027027	VPS13A
Human Phenotype	HP:0000329	Facial hemangioma	213	5.49336e-07	0.00337622	1.58508e-05	20.977	0.286027	6	0.00168251	0.0352941	534	0.0601984	1	0.692845	16.1658	0.0618591	1	9	0.00806452	0.111111	OFD1
Human Phenotype	HP:0005306	Capillary hemangiomas	214	5.57731e-07	0.00342781	1.60178e-05	20.9219	0.286781	6	0.00168695	0.0352941	668	0.092074	1	0.847136	10.3923	0.0962253	1	14	0.00806452	0.0714286	OFD1
Human Phenotype	HP:0000187	Broad alveolar ridges	215	7.10123e-07	0.00436442	2.02996e-05	20.0624	0.299067	6	0.00175921	0.0352941	534	0.0601984	1	0.692845	16.1658	0.0618591	1	9	0.00806452	0.111111	OFD1
Human Phenotype	HP:0006706	Cystic liver disease	216	7.14958e-07	0.00439413	2.03432e-05	20.0388	0.299419	6	0.00176129	0.0352941	806	0.134906	1	1	6.92819	0.144338	1	21	0.00806452	0.0476191	OFD1
Human Phenotype	HP:0002814	Abnormality of the lower limb	217	8.5241e-07	0.00523892	2.41425e-05	2.46266	13.8062	34	0.081213	0.2	12	0.000260824	1	0.133585	2.97356	4.70817	14	685	0.112903	0.020438	B3GALTL,BMP2,BRCA2,CTC1,FERMT1,GPHN,GRIP1,KARS,KDM6A,LEMD3,OFD1,TBXAS1,TRAPPC2,VPS13A
Human Phenotype	HP:0001010	Hypopigmentation of the skin	218	9.08847e-07	0.00558577	2.56228e-05	6.07546	1.97516	12	0.0116186	0.0705882	43	0.000934611	1	0.133584	6.67394	0.749182	5	109	0.0403226	0.0458716	BRCA2,CTC1,FERMT1,LEMD3,TYRP1
Human Phenotype	HP:0000405	Conductive hearing impairment	219	9.45986e-07	0.00581403	2.65481e-05	5.06158	2.76594	14	0.0162702	0.0823529	244	0.0155468	1	0.3916	4.18682	0.955379	4	139	0.0322581	0.028777	B3GALTL,GRIP1,KDM6A,OFD1
Human Phenotype	HP:0010662	Abnormality of the diencephalon	220	9.78455e-07	0.00601359	2.73345e-05	18.974	0.316222	6	0.00186013	0.0352941	534	0.0601984	1	0.692845	16.1658	0.0618591	1	9	0.00806452	0.111111	OFD1
Human Phenotype	HP:0000107	Renal cysts	221	9.95283e-07	0.00611701	2.76788e-05	5.03949	2.77806	14	0.0163415	0.0823529	240	0.015178	1	0.388684	4.21716	0.948506	4	138	0.0322581	0.0289855	B3GALTL,GRIP1,NPHP4,OFD1
Human Phenotype	HP:0001738	Exocrine pancreatic insufficiency	222	1.14453e-06	0.00703431	3.16861e-05	18.4624	0.324984	6	0.00191167	0.0352941	736	0.110682	1	0.924256	8.55835	0.116845	1	17	0.00806452	0.0588235	OFD1
Human Phenotype	HP:0000161	Median cleft lip	223	1.17365e-06	0.00721323	3.23463e-05	18.3817	0.326411	6	0.00192007	0.0352941	619	0.0794545	1	0.788898	12.1243	0.0824788	1	12	0.00806452	0.0833333	OFD1
Human Phenotype	HP:0000505	Visual impairment	224	1.23193e-06	0.00757141	3.38009e-05	3.05626	7.85274	24	0.0461926	0.141177	48	0.00100638	1	0.128858	3.26948	3.05859	10	445	0.0806452	0.0224719	ABCC6,B3GALTL,BRCA2,CHM,CTC1,GRIP1,JAK2,LEMD3,NPHP4,OFD1
Human Phenotype	HP:0002354	Memory impairment	225	1.24202e-06	0.00763347	3.39265e-05	13.3303	0.52512	7	0.00308894	0.0411765	1045	0.246548	1	1	3.54858	0.281803	1	41	0.00806452	0.0243902	VPS13A
Human Phenotype	HP:0000474	Thickened nuchal skin fold	226	1.31605e-06	0.00808845	3.57896e-05	13.2131	0.529775	7	0.00311633	0.0411765	310	0.0227776	1	0.451585	8.55835	0.23369	2	34	0.016129	0.0588235	ABCC6,OFD1
Human Phenotype	HP:0012373	Abnormal eye physiology	227	1.32699e-06	0.00815567	3.59281e-05	2.19992	18.1825	40	0.106956	0.235294	129	0.00595848	1	0.283882	2.06469	7.26501	15	1057	0.120968	0.0141911	ABCC6,ATP8A2,B3GALTL,BRCA2,CHM,CTC1,FERMT1,GRIP1,JAK2,KDM6A,LEMD3,NPHP4,OFD1,TYRP1,VPS13A
Human Phenotype	HP:0000518	Cataract	228	1.3401e-06	0.00823625	3.61239e-05	3.24896	6.7714	22	0.0398318	0.129412	299	0.0208622	1	0.428826	2.53976	2.75617	7	401	0.0564516	0.0174564	ATP8A2,B3GALTL,BRCA2,CTC1,NPHP4,OFD1,VPS13A
Human Phenotype	HP:0011452	Functional abnormality of the middle ear	229	1.35481e-06	0.00832669	3.63611e-05	4.90708	2.85302	14	0.0167825	0.0823529	246	0.0163011	1	0.407263	4.12743	0.969126	4	141	0.0322581	0.0283688	B3GALTL,GRIP1,KDM6A,OFD1
Human Phenotype	HP:0001169	Broad palm	230	1.46997e-06	0.00903445	3.92802e-05	17.673	0.339501	6	0.00199706	0.0352941	714	0.104522	1	0.899708	9.09325	0.109972	1	16	0.00806452	0.0625	OFD1
Human Phenotype	HP:0010993	Abnormality of the cerebral subcortex	231	1.52878e-06	0.00939586	4.06747e-05	3.63064	5.23324	19	0.0307837	0.111765	748	0.114584	1	0.941487	2.16345	1.8489	4	269	0.0322581	0.0148699	ATP8A2,B3GALTL,OFD1,VPS13A
Human Phenotype	HP:0002002	Deep philtrum	232	1.57162e-06	0.00965917	4.16344e-05	17.4676	0.343493	6	0.00202055	0.0352941	771	0.122877	1	0.979509	7.65747	0.130591	1	19	0.00806452	0.0526316	OFD1
Human Phenotype	HP:0001877	Abnormality of erythrocytes	233	1.73995e-06	0.0106937	4.58958e-05	4.20001	3.80951	16	0.0224089	0.0941176	34	0.000743456	1	0.134391	4.12743	1.93825	8	282	0.0645161	0.0283688	BRCA2,CDAN1,CTC1,FERMT1,JAK2,NPHP4,TBXAS1,VPS13A
Human Phenotype	HP:0002084	Encephalocele	234	1.80698e-06	0.0111057	4.74601e-05	7.15779	1.39708	10	0.00821811	0.0588235	686	0.0962299	1	0.862141	3.82873	0.522366	2	76	0.016129	0.0263158	GRIP1,OFD1
Human Phenotype	HP:0000822	Hypertension	235	1.93873e-06	0.0119154	5.07039e-05	4.75666	2.94324	14	0.0173132	0.0823529	107	0.00435371	1	0.250074	4.69329	1.06535	5	155	0.0403226	0.0322581	ABCC6,JAK2,LEMD3,NPHP4,OFD1
Human Phenotype	HP:0000430	Underdeveloped nasal alae	236	2.12759e-06	0.0130762	5.54075e-05	7.02613	1.42326	10	0.00837211	0.0588235	379	0.0337402	1	0.547143	6.92819	0.288676	2	42	0.016129	0.0476191	GRIP1,OFD1
Human Phenotype	HP:0000517	Abnormality of the lens	237	2.13964e-06	0.0131502	5.54861e-05	3.15611	6.97061	22	0.0410036	0.129412	325	0.0243106	1	0.459731	2.46001	2.84552	7	414	0.0564516	0.0169082	ATP8A2,B3GALTL,BRCA2,CTC1,NPHP4,OFD1,VPS13A
Human Phenotype	HP:0001928	Abnormality of coagulation	238	2.2274e-06	0.0136896	5.75193e-05	6.98956	1.43071	10	0.00841592	0.0588235	170	0.00793531	1	0.286885	5.10498	0.783549	4	114	0.0322581	0.0350877	ABCC6,CTC1,JAK2,VPS13A
Human Phenotype	HP:0005930	Abnormality of the epiphyses	239	2.23073e-06	0.0137101	5.73643e-05	4.69877	2.97951	14	0.0175265	0.0823529	115	0.00472046	1	0.252278	4.60417	1.08597	5	158	0.0403226	0.0316456	BMP2,LEMD3,NPHP4,OFD1,TRAPPC2
Human Phenotype	HP:0010978	Abnormality of immune system physiology	240	2.31849e-06	0.0142495	5.93728e-05	3.14035	7.0056	22	0.0412094	0.129412	492	0.0515073	1	0.643423	2.08697	3.35414	7	488	0.0564516	0.0143443	BRCA2,CTC1,GRIP1,KDM6A,OFD1,TBXAS1,VPS13A
Human Phenotype	HP:0000980	Pallor	241	2.61455e-06	0.016069	6.66764e-05	11.8953	0.588465	7	0.00346156	0.0411765	1029	0.23606	1	1	3.73056	0.268056	1	39	0.00806452	0.025641	VPS13A
Human Phenotype	HP:0003110	Abnormality of urine homeostasis	242	2.6525e-06	0.0163023	6.73648e-05	4.06257	3.93839	16	0.023167	0.0941176	790	0.128591	1	1	2.07106	1.93138	4	281	0.0322581	0.0142349	ACSF3,OFD1,TBXAS1,VPS13A
Human Phenotype	HP:0100755	Abnormality of salivation	243	2.80773e-06	0.0172563	7.10136e-05	7.87077	1.14347	9	0.0067263	0.0529412	327	0.025353	1	0.476513	8.08288	0.247436	2	36	0.016129	0.0555556	FERMT1,VPS13A
Human Phenotype	HP:0002132	Porencephaly	244	3.58874e-06	0.0220564	9.03951e-05	15.1104	0.397078	6	0.00233576	0.0352941	771	0.122877	1	0.979509	7.65747	0.130591	1	19	0.00806452	0.0526316	OFD1
Human Phenotype	HP:0011355	Localized skin lesion	245	4.04895e-06	0.0248849	0.000101571	3.25779	6.13912	20	0.0361125	0.117647	84	0.00256545	1	0.187705	3.3934	2.35752	8	343	0.0645161	0.0233236	ABCC6,B3GALTL,BRCA2,CTC1,FERMT1,KDM6A,LEMD3,OFD1
Human Phenotype	HP:0002307	Drooling	246	4.09512e-06	0.0251686	0.000102311	11.1009	0.63058	7	0.00370929	0.0411765	827	0.140859	1	1	6.61327	0.151211	1	22	0.00806452	0.0454546	VPS13A
Human Phenotype	HP:0000692	Misalignment of teeth	247	4.24215e-06	0.0260723	0.000105556	4.15356	3.61136	15	0.0212433	0.0882353	76	0.00218373	1	0.176595	5.51106	0.907267	5	132	0.0403226	0.0378788	AMELX,FERMT1,GRIP1,KDM6A,OFD1
Human Phenotype	HP:0000504	Abnormality of vision	248	4.50415e-06	0.0276825	0.000111623	2.83258	8.47284	24	0.0498403	0.141177	77	0.00221386	1	0.176706	2.93923	3.40225	10	495	0.0806452	0.020202	ABCC6,B3GALTL,BRCA2,CHM,CTC1,GRIP1,JAK2,LEMD3,NPHP4,OFD1
Human Phenotype	HP:0002134	Abnormality of the basal ganglia	249	4.87582e-06	0.0299668	0.000120349	10.8054	0.647826	7	0.00381074	0.0411765	967	0.209202	1	1	4.27918	0.23369	1	34	0.00806452	0.0294118	VPS13A
Human Phenotype	HP:0011314	Abnormality of long bone morphology	250	5.01812e-06	0.0308414	0.000123365	3.21059	6.22938	20	0.0366434	0.117647	56	0.00123101	1	0.135104	3.81618	2.09634	8	305	0.0645161	0.0262295	B3GALTL,BMP2,CTC1,LEMD3,NPHP4,OFD1,TBXAS1,TRAPPC2
Human Phenotype	HP:0001374	Congenital hip dislocation	251	5.10157e-06	0.0313542	0.000124917	14.2004	0.422524	6	0.00248544	0.0352941	896	0.170019	1	1	5.38859	0.185577	1	27	0.00806452	0.037037	OFD1
Human Phenotype	HP:0011425	Fetal ultrasound soft marker	252	5.10528e-06	0.0313771	0.000124512	10.7287	0.652456	7	0.00383798	0.0411765	371	0.032276	1	0.534685	7.09717	0.281803	2	41	0.016129	0.0487805	ABCC6,OFD1
Human Phenotype	HP:0001387	Joint stiffness	253	5.12882e-06	0.0315217	0.000124592	20.8529	0.239774	5	0.00141044	0.0294118	806	0.134906	1	1	6.92819	0.144338	1	21	0.00806452	0.0476191	LEMD3
Human Phenotype	HP:0000589	Coloboma	254	5.22816e-06	0.0321323	0.000126505	4.35884	3.21186	14	0.0188933	0.0823529	215	0.0130818	1	0.373957	4.40885	0.907267	4	132	0.0322581	0.030303	B3GALTL,GRIP1,KDM6A,OFD1
Human Phenotype	HP:0000657	Oculomotor apraxia	255	5.29848e-06	0.0325645	0.000127704	14.1055	0.425365	6	0.00250215	0.0352941	1018	0.230762	1	1	3.82873	0.261183	1	38	0.00806452	0.0263158	OFD1
Human Phenotype	HP:0001288	Gait disturbance	256	5.38763e-06	0.0331124	0.000129345	3.19506	6.25967	20	0.0368216	0.117647	613	0.0760189	1	0.762173	2.21787	2.25442	5	328	0.0403226	0.0152439	AP1S2,ATP8A2,GPHN,OFD1,VPS13A
Human Phenotype	HP:0008368	Tarsal synostosis	257	5.66244e-06	0.0348013	0.000135414	13.9406	0.430398	6	0.00253175	0.0352941	860	0.152643	1	1	6.06216	0.164958	1	24	0.00806452	0.0416667	OFD1
Human Phenotype	HP:0002205	Recurrent respiratory infections	258	5.69137e-06	0.0349792	0.000135578	4.32602	3.23623	14	0.0190367	0.0823529	961	0.203527	1	1	1.93131	1.55335	3	226	0.0241936	0.0132743	CTC1,OFD1,VPS13A
Human Phenotype	HP:0001300	Parkinsonism	259	5.98121e-06	0.0367605	0.000141933	10.4685	0.668674	7	0.00393338	0.0411765	1073	0.272148	1	1	3.16287	0.316169	1	46	0.00806452	0.0217391	VPS13A
Human Phenotype	HP:0000190	Abnormality of oral frenula	260	6.09061e-06	0.0374329	0.000143973	20.12	0.248509	5	0.00146182	0.0294118	66	0.00163462	1	0.152218	32.3315	0.0618591	2	9	0.016129	0.222222	B3GALTL,FERMT1
Human Phenotype	HP:0008569	Microtia, second degree	261	6.12573e-06	0.0376487	0.000144248	88.959	0.0337234	3	0.000198373	0.0176471	137	0.00687323	1	0.308342	145.492	0.00687323	1	1	0.00806452	1	B3GALTL
Human Phenotype	HP:0000200	Short lingual frenulum	261	6.12573e-06	0.0376487	0.000144248	88.959	0.0337234	3	0.000198373	0.0176471	137	0.00687323	1	0.308342	145.492	0.00687323	1	1	0.00806452	1	B3GALTL
Human Phenotype	HP:0000709	Psychosis	263	6.46883e-06	0.0397575	0.000151169	10.3418	0.676863	7	0.00398155	0.0411765	1063	0.262014	1	1	3.30663	0.302422	1	44	0.00806452	0.0227273	VPS13A
Human Phenotype	HP:0001541	Ascites	264	6.72292e-06	0.0413191	0.000156512	10.2801	0.680928	7	0.00400546	0.0411765	993	0.220056	1	1	4.04144	0.247436	1	36	0.00806452	0.0277778	VPS13A
Human Phenotype	HP:0001831	Short toe	265	6.88406e-06	0.0423094	0.000159658	5.47958	2.00745	11	0.0118085	0.0647059	247	0.0165879	1	0.412749	5.59584	0.536112	3	78	0.0241936	0.0384615	B3GALTL,BMP2,OFD1
Human Phenotype	HP:0000739	Anxiety	266	6.94675e-06	0.0426947	0.000160506	10.2279	0.684405	7	0.00402591	0.0411765	967	0.209202	1	1	4.27918	0.23369	1	34	0.00806452	0.0294118	VPS13A
Human Phenotype	HP:0100651	Type I diabetes mellitus	267	7.03007e-06	0.0432068	0.000161823	19.5272	0.256053	5	0.00150619	0.0294118	751	0.1168	1	0.955866	8.08288	0.123718	1	18	0.00806452	0.0555556	LEMD3
Human Phenotype	HP:0002617	Aneurysm	268	7.79745e-06	0.0479231	0.000178817	10.0456	0.696824	7	0.00409896	0.0411765	319	0.024051	1	0.463378	8.31382	0.240563	2	35	0.016129	0.0571429	ABCC6,OFD1
Human Phenotype	HP:0001159	Syndactyly	269	7.91597e-06	0.0486515	0.000180861	3.72136	4.2995	16	0.0252912	0.0941176	53	0.0011795	1	0.136777	5.10498	1.17532	6	171	0.0483871	0.0350877	B3GALTL,BMP2,BRCA2,FERMT1,GRIP1,OFD1
Human Phenotype	HP:0003330	Abnormal bone structure	270	8.45845e-06	0.0519857	0.000192539	2.9894	7.02481	21	0.0413224	0.123529	50	0.00108195	1	0.132993	3.51997	2.55684	9	372	0.0725806	0.0241936	ABCC6,AP1S2,BRCA2,CTC1,LEMD3,NPHP4,OFD1,POF1B,TBXAS1
Human Phenotype	HP:0006101	Finger syndactyly	271	8.92187e-06	0.0548338	0.000202339	4.46433	2.91197	13	0.0171292	0.0764706	177	0.00893704	1	0.310323	4.93193	0.811041	4	118	0.0322581	0.0338983	BRCA2,FERMT1,GRIP1,OFD1
Human Phenotype	HP:0010566	Hamartoma	272	9.03967e-06	0.0555578	0.000204257	12.8293	0.467678	6	0.00275105	0.0352941	896	0.170019	1	1	5.38859	0.185577	1	27	0.00806452	0.037037	OFD1
Human Phenotype	HP:0000934	Chondrocalcinosis	273	9.63705e-06	0.0592293	0.000216957	12.6839	0.47304	6	0.00278259	0.0352941	217	0.0136741	1	0.387286	11.1917	0.178704	2	26	0.016129	0.0769231	ABCC6,LEMD3
Human Phenotype	HP:0002536	Abnormal cortical gyration	274	9.8528e-06	0.0605553	0.000221005	5.888	1.69837	10	0.00999041	0.0588235	746	0.1137	1	0.936728	3.46409	0.577352	2	84	0.016129	0.0238095	GRIP1,OFD1
Human Phenotype	HP:0005927	Aplasia/Hypoplasia involving bones of the hand	275	9.89988e-06	0.0608447	0.000221253	3.47412	4.89333	17	0.0287843	0.1	80	0.00235535	1	0.18095	4.45383	1.34715	6	196	0.0483871	0.0306122	B3GALTL,BMP2,BRCA2,GRIP1,KDM6A,OFD1
Human Phenotype	HP:0006477	Abnormality of the alveolar ridges	276	1.00572e-05	0.0618112	0.000223954	12.5878	0.476652	6	0.00280383	0.0352941	714	0.104522	1	0.899708	9.09325	0.109972	1	16	0.00806452	0.0625	OFD1
Human Phenotype	HP:0003278	Square pelvis	277	1.06221e-05	0.0652837	0.000235681	73.9222	0.0405832	3	0.000238725	0.0176471	264	0.0204794	1	0.476767	48.4973	0.0206197	1	3	0.00806452	0.333333	B3GALTL
Human Phenotype	HP:0100555	Asymmetric growth	278	1.17915e-05	0.0724702	0.000260684	17.5257	0.285295	5	0.00167821	0.0294118	806	0.134906	1	1	6.92819	0.144338	1	21	0.00806452	0.0476191	LEMD3
Human Phenotype	HP:0008726	Hypoplasia of the vagina	279	1.20226e-05	0.073891	0.000264842	70.9026	0.0423116	3	0.000248892	0.0176471	264	0.0204794	1	0.476767	48.4973	0.0206197	1	3	0.00806452	0.333333	B3GALTL
Human Phenotype	HP:0100685	Abnormality of Sharpey fibers	280	1.207e-05	0.0741822	0.000264937	12.1845	0.492431	6	0.00289665	0.0352941	237	0.0147023	1	0.381267	10.7772	0.185577	2	27	0.016129	0.0740741	ABCC6,LEMD3
Human Phenotype	HP:0007993	Malformed lacrimal ducts	281	1.22434e-05	0.0752479	0.000267786	29.4911	0.135634	4	0.000797848	0.0235294	264	0.0204794	1	0.476767	48.4973	0.0206197	1	3	0.00806452	0.333333	GRIP1
Human Phenotype	HP:0005950	Partial laryngeal atresia	281	1.22434e-05	0.0752479	0.000267786	29.4911	0.135634	4	0.000797848	0.0235294	264	0.0204794	1	0.476767	48.4973	0.0206197	1	3	0.00806452	0.333333	GRIP1
Human Phenotype	HP:0004112	Midline nasal groove	281	1.22434e-05	0.0752479	0.000267786	29.4911	0.135634	4	0.000797848	0.0235294	264	0.0204794	1	0.476767	48.4973	0.0206197	1	3	0.00806452	0.333333	GRIP1
Human Phenotype	HP:0001126	Cryptophthalmos	281	1.22434e-05	0.0752479	0.000267786	29.4911	0.135634	4	0.000797848	0.0235294	264	0.0204794	1	0.476767	48.4973	0.0206197	1	3	0.00806452	0.333333	GRIP1
Human Phenotype	HP:0005325	Extension of hair growth on temples to lateral eyebrow	281	1.22434e-05	0.0752479	0.000267786	29.4911	0.135634	4	0.000797848	0.0235294	264	0.0204794	1	0.476767	48.4973	0.0206197	1	3	0.00806452	0.333333	GRIP1
Human Phenotype	HP:0003103	Abnormal cortical bone morphology	286	1.23427e-05	0.075858	0.000265238	9.34974	0.748684	7	0.00440402	0.0411765	300	0.0215333	1	0.441145	8.81769	0.226817	2	33	0.016129	0.0606061	LEMD3,TBXAS1
Human Phenotype	HP:0000769	Abnormality of the breast	287	1.24216e-05	0.0763435	0.000266005	4.03281	3.47153	14	0.0204207	0.0823529	329	0.0256211	1	0.478624	3.59239	1.11346	4	162	0.0322581	0.0246914	B3GALTL,GRIP1,KDM6A,OFD1
Human Phenotype	HP:0011947	Respiratory tract infection	288	1.25676e-05	0.0772405	0.000268196	4.02853	3.47521	14	0.0204424	0.0823529	1012	0.226768	1	1	1.82626	1.6427	3	239	0.0241936	0.0125523	CTC1,OFD1,VPS13A
Human Phenotype	HP:0003191	Cleft ala nasi	289	1.3078e-05	0.0803777	0.000278123	28.9958	0.137951	4	0.000811477	0.0235294	337	0.027213	1	0.496294	36.373	0.0274929	1	4	0.00806452	0.25	GRIP1
Human Phenotype	HP:0005352	Severe T-cell immunodeficiency	290	1.39396e-05	0.085673	0.000295424	28.5243	0.140231	4	0.00082489	0.0235294	337	0.027213	1	0.496294	36.373	0.0274929	1	4	0.00806452	0.25	GRIP1
Human Phenotype	HP:0000183	Difficulty in tongue movements	291	1.44168e-05	0.0886056	0.000304487	28.2786	0.14145	4	0.000832057	0.0235294	337	0.027213	1	0.496294	36.373	0.0274929	1	4	0.00806452	0.25	GRIP1
Human Phenotype	HP:0001761	Pes cavus	292	1.45113e-05	0.0891867	0.000305434	5.05352	2.1767	11	0.0128041	0.0647059	461	0.0439573	1	0.586033	3.82873	0.783549	3	114	0.0241936	0.0263158	B3GALTL,KARS,VPS13A
Human Phenotype	HP:0002027	Abdominal pain	293	1.50231e-05	0.0923318	0.000315126	7.44712	1.07424	8	0.00631906	0.0470588	704	0.0983686	1	0.858769	3.77901	0.529239	2	77	0.016129	0.025974	JAK2,VPS13A
Human Phenotype	HP:0000219	Thin upper lip vermilion	294	1.75284e-05	0.10773	0.000366427	6.24385	1.44142	9	0.00847893	0.0529412	414	0.0367448	1	0.545492	6.61327	0.302422	2	44	0.016129	0.0454546	B3GALTL,OFD1
Human Phenotype	HP:0006265	Aplasia/Hypoplasia of fingers	295	1.8757e-05	0.11528	0.00039078	4.15678	3.12742	13	0.0183966	0.0764706	204	0.0121072	1	0.36476	4.51138	0.886647	4	129	0.0322581	0.0310078	BMP2,BRCA2,GRIP1,OFD1
Human Phenotype	HP:0100774	Hyperostosis	296	1.89233e-05	0.116303	0.000392914	8.74168	0.800761	7	0.00471036	0.0411765	364	0.0294259	1	0.496845	7.46113	0.268056	2	39	0.016129	0.0512821	LEMD3,TBXAS1
Human Phenotype	HP:0001991	Aplasia/Hypoplasia of toe	297	1.9012e-05	0.116847	0.000393426	4.90591	2.24219	11	0.0131894	0.0647059	317	0.0234579	1	0.454802	4.90422	0.611718	3	89	0.0241936	0.0337079	B3GALTL,BMP2,OFD1
Human Phenotype	HP:0000142	Abnormality of the vagina	298	1.95617e-05	0.120226	0.000403443	6.15628	1.46192	9	0.00859954	0.0529412	163	0.00742714	1	0.280044	7.52545	0.398647	3	58	0.0241936	0.0517241	B3GALTL,GRIP1,SRY
Human Phenotype	HP:0000958	Dry skin	299	2.07406e-05	0.127472	0.000426328	7.11529	1.12434	8	0.00661376	0.0470588	768	0.120449	1	0.963902	3.34464	0.597971	2	87	0.016129	0.0229885	FERMT1,OFD1
Human Phenotype	HP:0002538	Abnormality of the cerebral cortex	300	2.15735e-05	0.132591	0.000441969	5.36852	1.86271	10	0.0109571	0.0588235	789	0.127294	1	0.991569	3.23315	0.618591	2	90	0.016129	0.0222222	GRIP1,OFD1
Human Phenotype	HP:0000202	Oral cleft	301	2.21795e-05	0.136315	0.000452874	2.89523	6.90792	20	0.0406348	0.117647	258	0.0199855	1	0.476088	2.82509	2.12383	6	309	0.0483871	0.0194175	B3GALTL,BRCA2,GRIP1,KDM6A,LEMD3,OFD1
Human Phenotype	HP:0010669	Cheekbone underdevelopment	302	2.23213e-05	0.137187	0.000454261	7.04154	1.13611	8	0.00668303	0.0470588	457	0.0430475	1	0.578927	6.06216	0.329915	2	48	0.016129	0.0416667	BMP2,OFD1
Human Phenotype	HP:0100835	Benign neoplasm of the central nervous system	303	2.28116e-05	0.1402	0.000462707	10.869	0.55203	6	0.00324724	0.0352941	940	0.192639	1	1	4.69329	0.21307	1	31	0.00806452	0.0322581	OFD1
Human Phenotype	HP:0000690	Agenesis of maxillary lateral incisor	304	2.40776e-05	0.147981	0.00048678	56.0964	0.0534794	3	0.000314584	0.0176471	219	0.0136996	1	0.384465	72.746	0.0137465	1	2	0.00806452	0.5	B3GALTL
Human Phenotype	HP:0000138	Ovarian cysts	305	2.4897e-05	0.153017	0.000501694	6.93311	1.15388	8	0.00678754	0.0470588	516	0.0549529	1	0.654536	5.29062	0.378028	2	55	0.016129	0.0363636	OFD1,SRY
Human Phenotype	HP:0011069	Increased number of teeth	306	2.66491e-05	0.163785	0.000535246	10.5682	0.567742	6	0.00333966	0.0352941	690	0.0983192	1	0.875754	9.69946	0.103098	1	15	0.00806452	0.0666667	OFD1
Human Phenotype	HP:0009924	Aplasia/Hypoplasia involving the nose	307	2.75098e-05	0.169075	0.000550734	5.21524	1.91746	10	0.0112792	0.0588235	526	0.0567387	1	0.662958	5.19614	0.384901	2	56	0.016129	0.0357143	GRIP1,OFD1
Human Phenotype	HP:0000682	Abnormality of dental enamel	308	2.79431e-05	0.171738	0.000557592	5.20551	1.92104	10	0.0113002	0.0588235	413	0.0366682	1	0.545672	4.1177	0.728563	3	106	0.0241936	0.0283019	AMELX,FERMT1,OFD1
Human Phenotype	HP:0000276	Long face	309	2.88776e-05	0.177482	0.000574374	5.85378	1.53747	9	0.00904394	0.0529412	766	0.118188	1	0.94828	3.38353	0.591098	2	86	0.016129	0.0232558	AP1S2,OFD1
Human Phenotype	HP:0009140	Synostosis involving bones of the feet	310	2.91786e-05	0.179332	0.00057849	10.3963	0.577128	6	0.00339487	0.0352941	882	0.164267	1	1	5.59584	0.178704	1	26	0.00806452	0.0384615	OFD1
Human Phenotype	HP:0001417	X-linked inheritance	311	3.2961e-05	0.202578	0.000651377	3.68685	3.79727	14	0.0223369	0.0823529	18	0.000439916	1	0.150207	5.14365	1.3609	7	198	0.0564516	0.0353535	AMELX,CHM,KDM6A,NLGN4X,OFD1,TRAPPC2,ZFX
Human Phenotype	HP:0012090	Abnormality of pancreas morphology	312	3.37734e-05	0.207571	0.000665293	10.1245	0.592622	6	0.00348601	0.0352941	967	0.209202	1	1	4.27918	0.23369	1	34	0.00806452	0.0294118	OFD1
Human Phenotype	HP:0000056	Abnormality of the clitoris	313	3.41701e-05	0.210009	0.000670957	7.9591	0.879497	7	0.00517351	0.0411765	310	0.0227776	1	0.451585	8.55835	0.23369	2	34	0.016129	0.0588235	B3GALTL,GRIP1
Human Phenotype	HP:0001392	Abnormality of the liver	314	3.4302e-05	0.21082	0.000671402	2.71755	7.72753	21	0.0454561	0.123529	448	0.0408894	1	0.560952	2.06372	3.8765	8	564	0.0645161	0.0141844	B3GALTL,BRCA2,CDAN1,CTC1,JAK2,NPHP4,OFD1,VPS13A
Human Phenotype	HP:0011277	Abnormality of the urinary system physiology	315	3.50063e-05	0.215149	0.000683012	2.90154	6.54825	19	0.0385191	0.111765	331	0.0266179	1	0.494241	2.41337	2.9005	7	422	0.0564516	0.0165877	ABCC6,ACSF3,BRCA2,NPHP4,OFD1,TBXAS1,VPS13A
Human Phenotype	HP:0007833	Anterior chamber synechiae	316	3.51386e-05	0.215962	0.000683424	49.3669	0.0607695	3	0.000357467	0.0176471	219	0.0136996	1	0.384465	72.746	0.0137465	1	2	0.00806452	0.5	B3GALTL
Human Phenotype	HP:0010766	Ectopic calcification	317	3.68089e-05	0.226228	0.000713652	5.03628	1.98559	10	0.01168	0.0588235	204	0.0121072	1	0.36476	4.51138	0.886647	4	129	0.0322581	0.0310078	ABCC6,AP1S2,CTC1,LEMD3
Human Phenotype	HP:0006496	Aplasia/Hypoplasia involving bones of the upper limbs	318	3.70973e-05	0.228	0.000716982	3.12743	5.43578	17	0.0319752	0.1	113	0.00453982	1	0.246918	3.8971	1.5396	6	224	0.0483871	0.0267857	B3GALTL,BMP2,BRCA2,GRIP1,KDM6A,OFD1
Human Phenotype	HP:0011974	Myelofibrosis	319	3.7331e-05	0.229436	0.000719236	48.3661	0.062027	3	0.000364865	0.0176471	21	0.000462323	1	0.135306	58.1968	0.0343662	2	5	0.016129	0.4	JAK2,TBXAS1
Human Phenotype	HP:0001367	Abnormal joint morphology	320	3.90266e-05	0.239858	0.000749555	2.23144	12.9961	29	0.0764475	0.170588	45	0.000980624	1	0.133931	2.72535	4.77002	13	694	0.104839	0.018732	ABCC6,AP1S2,B3GALTL,BRCA2,CTC1,FERMT1,GPHN,GRIP1,JAK2,KDM6A,LEMD3,OFD1,TRAPPC2
Human Phenotype	HP:0002059	Cerebral atrophy	321	4.00186e-05	0.245954	0.000766213	3.62066	3.8667	14	0.0227453	0.0823529	487	0.0500478	1	0.63161	2.89536	1.38152	4	201	0.0322581	0.0199005	ATP8A2,B3GALTL,KDM6A,VPS13A
Human Phenotype	HP:0002120	Cerebral cortical atrophy	322	4.03331e-05	0.247888	0.000769837	4.51271	2.43756	11	0.0143386	0.0647059	464	0.0458844	1	0.60777	3.76272	0.797295	3	116	0.0241936	0.0258621	B3GALTL,KDM6A,VPS13A
Human Phenotype	HP:0000036	Abnormality of the penis	323	4.14533e-05	0.254772	0.000788768	2.76818	7.22497	20	0.0424998	0.117647	73	0.00205896	1	0.173347	3.51642	2.27504	8	331	0.0645161	0.0241692	B3GALTL,BRCA2,CTC1,FERMT1,GRIP1,KDM6A,OFD1,SRY
Human Phenotype	HP:0100716	Self-injurious behavior	324	4.15415e-05	0.255314	0.000788006	7.71444	0.907389	7	0.00533758	0.0411765	929	0.187042	1	1	4.84973	0.206197	1	30	0.00806452	0.0333333	VPS13A
Human Phenotype	HP:0003690	Limb muscle weakness	325	4.3927e-05	0.269975	0.000830693	7.64574	0.915543	7	0.00538555	0.0411765	1148	0.348409	1	1	2.34664	0.42614	1	62	0.00806452	0.016129	VPS13A
Human Phenotype	HP:0000636	Upper eyelid coloboma	326	4.42783e-05	0.272134	0.000834768	21.1648	0.188993	4	0.00111173	0.0235294	385	0.0339007	1	0.541178	29.0984	0.0343662	1	5	0.00806452	0.2	GRIP1
Human Phenotype	HP:0001274	Agenesis of corpus callosum	327	4.44352e-05	0.273099	0.000835165	5.53358	1.62643	9	0.00956726	0.0529412	728	0.107055	1	0.90379	3.59239	0.556732	2	81	0.016129	0.0246914	B3GALTL,OFD1
Human Phenotype	HP:0006989	Dysplastic corpus callosum	328	4.55915e-05	0.280205	0.000854285	5.51496	1.63193	9	0.00959956	0.0529412	744	0.111473	1	0.920851	3.50583	0.570478	2	83	0.016129	0.0240964	B3GALTL,OFD1
Human Phenotype	HP:0002208	Coarse hair	329	4.63697e-05	0.284988	0.000866225	9.55747	0.627781	6	0.00369283	0.0352941	978	0.214647	1	1	4.15691	0.240563	1	35	0.00806452	0.0285714	OFD1
Human Phenotype	HP:0007369	Atrophy/Degeneration affecting the cerebrum	330	4.64935e-05	0.285749	0.000865907	3.57006	3.9215	14	0.0230676	0.0823529	496	0.0530868	1	0.657805	2.83887	1.40901	4	205	0.0322581	0.0195122	ATP8A2,B3GALTL,KDM6A,VPS13A
Human Phenotype	HP:0008046	Abnormality of the retinal vasculature	331	4.657e-05	0.286219	0.000864711	6.33863	1.2621	8	0.00742413	0.0470588	405	0.034952	1	0.530407	4.19688	0.714816	3	104	0.0241936	0.0288462	ABCC6,CTC1,OFD1
Human Phenotype	HP:0001602	Laryngeal stenosis	332	4.85068e-05	0.298123	0.000897959	20.6695	0.193522	4	0.00113837	0.0235294	467	0.0471395	1	0.620385	20.7846	0.0481126	1	7	0.00806452	0.142857	GRIP1
Human Phenotype	HP:0000670	Carious teeth	333	5.02506e-05	0.30884	0.000927448	5.44489	1.65292	9	0.00972308	0.0529412	334	0.0270175	1	0.497154	4.64336	0.646084	3	94	0.0241936	0.0319149	CTC1,FERMT1,OFD1
Human Phenotype	HP:0000763	Sensory neuropathy	334	5.09576e-05	0.313185	0.00093768	6.25684	1.2786	8	0.00752118	0.0470588	555	0.0640793	1	0.709606	4.84973	0.412394	2	60	0.016129	0.0333333	JAK2,VPS13A
Human Phenotype	HP:0000372	Abnormality of the auditory canal	335	5.29193e-05	0.325242	0.000970871	7.42045	0.943339	7	0.00554905	0.0411765	379	0.0337402	1	0.547143	6.92819	0.288676	2	42	0.016129	0.0476191	B3GALTL,GRIP1
Human Phenotype	HP:0000154	Wide mouth	336	5.42706e-05	0.333547	0.000992701	5.39	1.66976	9	0.00982212	0.0529412	612	0.0756456	1	0.75967	4.40885	0.453633	2	66	0.016129	0.030303	B3GALTL,OFD1
Human Phenotype	HP:0012444	Brain atrophy	337	5.48782e-05	0.337282	0.00100084	3.51469	3.98329	14	0.0234311	0.0823529	528	0.0570242	1	0.663771	2.77128	1.44338	4	210	0.0322581	0.0190476	ATP8A2,B3GALTL,KDM6A,VPS13A
Human Phenotype	HP:0000370	Abnormality of the middle ear	338	5.82361e-05	0.357919	0.00105893	3.49499	4.00573	14	0.0235631	0.0823529	614	0.0761513	1	0.762257	2.50848	1.59459	4	232	0.0322581	0.0172414	B3GALTL,GRIP1,KDM6A,OFD1
Human Phenotype	HP:0007925	Lacrimal duct aplasia	339	6.06572e-05	0.372799	0.0010997	19.5021	0.205106	4	0.00120651	0.0235294	337	0.027213	1	0.496294	36.373	0.0274929	1	4	0.00806452	0.25	GRIP1
Human Phenotype	HP:0001004	Lymphedema	340	6.16234e-05	0.378737	0.00111393	12.3508	0.404831	5	0.00238136	0.0294118	967	0.209202	1	1	4.27918	0.23369	1	34	0.00806452	0.0294118	LEMD3
Human Phenotype	HP:0002788	Recurrent upper respiratory tract infections	341	6.24462e-05	0.383794	0.0011255	9.05137	0.662883	6	0.00389931	0.0352941	1144	0.343884	1	1	2.38511	0.419267	1	61	0.00806452	0.0163934	OFD1
Human Phenotype	HP:0001250	Seizures	342	6.36475e-05	0.391178	0.00114379	2.171	13.3579	29	0.078576	0.170588	242	0.0152383	1	0.387004	2.11415	5.20304	11	757	0.0887097	0.014531	ACSF3,ATP8A2,B3GALTL,BMP2,CTC1,GPHN,JAK2,KDM6A,NLGN4X,OFD1,VPS13A
Human Phenotype	HP:0100266	Synostosis of carpals/tarsals	343	6.41829e-05	0.394468	0.00115005	9.00597	0.666225	6	0.00391897	0.0352941	1029	0.23606	1	1	3.73056	0.268056	1	39	0.00806452	0.025641	OFD1
Human Phenotype	HP:0001395	Hepatic fibrosis	344	6.57695e-05	0.404219	0.00117506	7.16484	0.976993	7	0.00574702	0.0411765	551	0.0622152	1	0.693964	4.93193	0.405521	2	59	0.016129	0.0338983	NPHP4,OFD1
Human Phenotype	HP:0008047	Abnormality of the vasculature of the eye	345	6.80849e-05	0.41845	0.0012129	5.99965	1.33341	8	0.0078436	0.0470588	449	0.0411448	1	0.563199	3.93221	0.762929	3	111	0.0241936	0.027027	ABCC6,CTC1,OFD1
Human Phenotype	HP:0002071	Abnormality of extrapyramidal motor function	346	6.89976e-05	0.424059	0.00122561	5.98804	1.336	8	0.0078588	0.0470588	822	0.13656	1	1	3.09557	0.646084	2	94	0.016129	0.0212766	CTC1,VPS13A
Human Phenotype	HP:0000639	Nystagmus	347	7.00415e-05	0.430475	0.00124056	2.51269	8.75555	22	0.0515032	0.129412	480	0.0496861	1	0.63619	2.10422	3.32665	7	484	0.0564516	0.0144628	B3GALTL,BRCA2,KDM6A,NPHP4,OFD1,TYRP1,VPS13A
Human Phenotype	HP:0005374	Cellular immunodeficiency	348	7.01406e-05	0.431084	0.00123875	12.0132	0.416209	5	0.00244829	0.0294118	310	0.0227776	1	0.451585	8.55835	0.23369	2	34	0.016129	0.0588235	CTC1,GRIP1
Human Phenotype	HP:0001607	Subglottic stenosis	349	7.06821e-05	0.434412	0.00124473	18.7401	0.213446	4	0.00125556	0.0235294	385	0.0339007	1	0.541178	29.0984	0.0343662	1	5	0.00806452	0.2	GRIP1
Human Phenotype	HP:0002072	Chorea	350	7.17473e-05	0.440959	0.00125988	7.06473	0.990838	7	0.00582846	0.0411765	1174	0.370574	1	1	2.17152	0.460507	1	67	0.00806452	0.0149254	VPS13A
Human Phenotype	HP:0000721	Lack of spontaneous play	351	7.21268e-05	0.443291	0.00126294	38.6855	0.0775485	3	0.000456168	0.0176471	137	0.00687323	1	0.308342	145.492	0.00687323	1	1	0.00806452	1	NLGN4X
Human Phenotype	HP:0000732	Inflexible adherence to routines or rituals	351	7.21268e-05	0.443291	0.00126294	38.6855	0.0775485	3	0.000456168	0.0176471	137	0.00687323	1	0.308342	145.492	0.00687323	1	1	0.00806452	1	NLGN4X
Human Phenotype	HP:0000723	Restrictive behavior	351	7.21268e-05	0.443291	0.00126294	38.6855	0.0775485	3	0.000456168	0.0176471	137	0.00687323	1	0.308342	145.492	0.00687323	1	1	0.00806452	1	NLGN4X
Human Phenotype	HP:0002332	Lack of peer relationships	351	7.21268e-05	0.443291	0.00126294	38.6855	0.0775485	3	0.000456168	0.0176471	137	0.00687323	1	0.308342	145.492	0.00687323	1	1	0.00806452	1	NLGN4X
Human Phenotype	HP:0000758	Impaired use of nonverbal behaviors	351	7.21268e-05	0.443291	0.00126294	38.6855	0.0775485	3	0.000456168	0.0176471	137	0.00687323	1	0.308342	145.492	0.00687323	1	1	0.00806452	1	NLGN4X
Human Phenotype	HP:0003144	Increased serum serotonin	351	7.21268e-05	0.443291	0.00126294	38.6855	0.0775485	3	0.000456168	0.0176471	137	0.00687323	1	0.308342	145.492	0.00687323	1	1	0.00806452	1	NLGN4X
Human Phenotype	HP:0001824	Weight loss	357	7.66976e-05	0.471383	0.0013204	5.14879	1.74798	9	0.0102823	0.0529412	297	0.0208069	1	0.430569	5.13501	0.584225	3	85	0.0241936	0.0352941	BRCA2,JAK2,VPS13A
Human Phenotype	HP:0003272	Abnormality of the hip bone	358	7.6755e-05	0.471736	0.0013177	3.22688	4.64845	15	0.0273438	0.0882353	37	0.000821425	1	0.136445	4.62929	1.51211	7	220	0.0564516	0.0318182	BRCA2,FERMT1,GPHN,GRIP1,KDM6A,OFD1,TRAPPC2
Human Phenotype	HP:0003241	Genital hypoplasia	359	7.77403e-05	0.477792	0.0013309	3.07266	5.20722	16	0.0306307	0.0941176	314	0.0228278	1	0.446814	3.1088	1.60834	5	234	0.0403226	0.0213675	B3GALTL,GRIP1,KDM6A,OFD1,SRY
Human Phenotype	HP:0000726	Dementia	360	7.8647e-05	0.483365	0.00134268	6.96037	1.00569	7	0.00591584	0.0411765	1193	0.39199	1	1	2.02072	0.494873	1	72	0.00806452	0.0138889	VPS13A
Human Phenotype	HP:0100258	Preaxial polydactyly	361	8.07558e-05	0.496325	0.00137486	5.85236	1.36697	8	0.008041	0.0470588	481	0.0497202	1	0.635303	5.59584	0.357408	2	52	0.016129	0.0384615	BMP2,OFD1
Human Phenotype	HP:0003183	Wide pubic symphysis	362	8.77927e-05	0.539574	0.00149054	17.7087	0.225878	4	0.00132869	0.0235294	385	0.0339007	1	0.541178	29.0984	0.0343662	1	5	0.00806452	0.2	GRIP1
Human Phenotype	HP:0011443	Abnormality of coordination	363	9.61965e-05	0.591224	0.00162872	2.68687	7.07142	19	0.0415966	0.111765	553	0.063219	1	0.702612	2.13436	2.81115	6	409	0.0483871	0.0146699	ATP8A2,CTC1,GPHN,NPHP4,OFD1,VPS13A
Human Phenotype	HP:0000157	Abnormality of the tongue	364	9.6987e-05	0.596082	0.00163759	3.77871	3.17568	12	0.0186805	0.0705882	657	0.0859829	1	0.804339	2.89057	1.03786	3	151	0.0241936	0.0198676	FERMT1,GRIP1,OFD1
Human Phenotype	HP:0000553	Abnormality of the uvea	365	0.000101624	0.624584	0.00171119	3.00172	5.33027	16	0.0313546	0.0941176	67	0.00164125	1	0.150554	4.10663	1.70456	7	248	0.0564516	0.0282258	ABCC6,B3GALTL,BRCA2,CHM,KDM6A,OFD1,TYRP1
Human Phenotype	HP:0002090	Pneumonia	366	0.000106387	0.653852	0.00178648	8.20536	0.731229	6	0.00430135	0.0352941	1091	0.306545	1	1	2.74513	0.364281	1	53	0.00806452	0.0188679	OFD1
Human Phenotype	HP:0000659	Peters anomaly	367	0.000107692	0.661873	0.00180347	33.7532	0.0888804	3	0.000522826	0.0176471	337	0.027213	1	0.496294	36.373	0.0274929	1	4	0.00806452	0.25	B3GALTL
Human Phenotype	HP:0000028	Cryptorchidism	368	0.000110838	0.68121	0.00185111	2.6575	7.14959	19	0.0420564	0.111765	132	0.00612524	1	0.285195	3.23315	2.16507	7	315	0.0564516	0.0222222	B3GALTL,BRCA2,GRIP1,KDM6A,OFD1,RXFP2,SRY
Human Phenotype	HP:0010579	Cone-shaped epiphysis	369	0.000111586	0.685806	0.00185855	6.57491	1.06465	7	0.00626267	0.0411765	408	0.0352299	1	0.530694	6.76707	0.295549	2	43	0.016129	0.0465116	NPHP4,OFD1
Human Phenotype	HP:0002719	Recurrent infections	370	0.000112429	0.690987	0.00186753	3.11618	4.81358	15	0.0283152	0.0882353	939	0.192316	1	1	1.76354	2.26817	4	330	0.0322581	0.0121212	BRCA2,CTC1,OFD1,VPS13A
Human Phenotype	HP:0007371	Atrophy/Degeneration of the corpus callosum	371	0.000113243	0.695995	0.001876	33.1799	0.0904162	3	0.00053186	0.0176471	337	0.027213	1	0.496294	36.373	0.0274929	1	4	0.00806452	0.25	ATP8A2
Human Phenotype	HP:0003679	Pace of progression	372	0.000120858	0.742794	0.00199676	3.45362	3.76417	13	0.0221422	0.0764706	1025	0.234023	1	1	1.7962	1.6702	3	243	0.0241936	0.0123457	CTC1,LEMD3,VPS13A
Human Phenotype	HP:0008559	Hypoplastic superior helix	373	0.000120946	0.743335	0.00199286	16.2831	0.245653	4	0.00144502	0.0235294	427	0.0405428	1	0.58355	24.2487	0.0412394	1	6	0.00806452	0.166667	GRIP1
Human Phenotype	HP:0100852	Abnormal fear/anxiety-related behavior	374	0.000127702	0.78486	0.00209856	6.43123	1.08844	7	0.00640258	0.0411765	1214	0.412684	1	1	1.88951	0.529239	1	77	0.00806452	0.012987	VPS13A
Human Phenotype	HP:0003577	Congenital onset	375	0.000127711	0.784912	0.0020931	4.80909	1.87145	9	0.0110086	0.0529412	988	0.21476	1	1	2.3094	0.866027	2	126	0.016129	0.015873	ATP8A2,OFD1
Human Phenotype	HP:0001744	Splenomegaly	376	0.000130462	0.801818	0.00213249	3.9476	2.7865	11	0.0163912	0.0647059	550	0.0619514	1	0.692279	2.69429	1.48462	4	216	0.0322581	0.0185185	CTC1,JAK2,TBXAS1,VPS13A
Human Phenotype	HP:0000004	Onset and clinical course	377	0.00013074	0.803527	0.00213137	2.04966	14.6366	30	0.0860976	0.176471	917	0.178213	1	1	1.43107	6.28901	9	915	0.0725806	0.00983607	AMELX,ATP8A2,CTC1,JAK2,LEMD3,NLGN4X,OFD1,TBXAS1,VPS13A
Human Phenotype	HP:0000054	Micropenis	378	0.000134274	0.82525	0.0021832	4.29857	2.32635	10	0.0136844	0.0588235	709	0.102686	1	0.890138	3.68334	0.542985	2	79	0.016129	0.0253165	GRIP1,OFD1
Human Phenotype	HP:0100026	Arteriovenous malformation	379	0.000135567	0.833197	0.00219841	7.84439	0.764878	6	0.00449928	0.0352941	364	0.0294259	1	0.496845	7.46113	0.268056	2	39	0.016129	0.0512821	BRCA2,LEMD3
Human Phenotype	HP:0001626	Abnormality of the cardiovascular system	380	0.00013602	0.835977	0.00219994	1.90768	18.3469	35	0.107923	0.205882	363	0.0288168	1	0.487901	1.7979	7.23064	13	1052	0.104839	0.0123574	ABCC6,B3GALTL,BMP2,BRCA2,CTC1,GRIP1,JAK2,KDM6A,LEMD3,NPHP4,OFD1,TBXAS1,VPS13A
Human Phenotype	HP:0005890	Hyperostosis cranialis interna	381	0.000136062	0.836235	0.00219484	120.223	0.0166358	2	9.78573e-05	0.0117647	137	0.00687323	1	0.308342	145.492	0.00687323	1	1	0.00806452	1	TBXAS1
Human Phenotype	HP:0000252	Microcephaly	382	0.000141982	0.872623	0.00228435	2.52694	7.91472	20	0.0465572	0.117647	609	0.0731231	1	0.737955	2.054	2.92112	6	425	0.0483871	0.0141177	B3GALTL,BRCA2,GRIP1,KDM6A,LEMD3,OFD1
Human Phenotype	HP:0001260	Dysarthria	383	0.000143545	0.882229	0.00230347	3.90403	2.8176	11	0.0165741	0.0647059	788	0.127227	1	0.992304	2.42487	1.23718	3	180	0.0241936	0.0166667	ATP8A2,CTC1,VPS13A
Human Phenotype	HP:0007367	Atrophy/Degeneration affecting the central nervous system	384	0.000148963	0.915529	0.00238419	3.19322	4.38429	14	0.0257899	0.0823529	659	0.0877863	1	0.818717	2.38511	1.67707	4	244	0.0322581	0.0163934	ATP8A2,B3GALTL,KDM6A,VPS13A
Human Phenotype	HP:0000475	Broad neck	385	0.000150418	0.924472	0.00240122	30.1164	0.0996137	3	0.000585963	0.0176471	427	0.0405428	1	0.58355	24.2487	0.0412394	1	6	0.00806452	0.166667	B3GALTL
Human Phenotype	HP:0002223	Absent eyebrow	386	0.000152807	0.939152	0.00243304	15.3122	0.261229	4	0.00153664	0.0235294	534	0.0601984	1	0.692845	16.1658	0.0618591	1	9	0.00806452	0.111111	GRIP1
Human Phenotype	HP:0004299	Hernia of the abdominal wall	387	0.000158062	0.971452	0.00251021	3.0194	4.96787	15	0.0292228	0.0882353	236	0.0144807	1	0.377113	3.4974	1.42963	5	208	0.0403226	0.0240385	B3GALTL,BRCA2,GPHN,GRIP1,OFD1
Human Phenotype	HP:0000113	Polycystic kidney dysplasia	388	0.000158387	0.973448	0.00250889	6.20744	1.12768	7	0.00663341	0.0411765	516	0.0549529	1	0.654536	5.29062	0.378028	2	55	0.016129	0.0363636	NPHP4,OFD1
Human Phenotype	HP:0010866	Abdominal wall defect	389	0.000163587	1	0.00258459	3.00974	4.98381	15	0.0293166	0.0882353	239	0.0150353	1	0.386641	3.46409	1.44338	5	210	0.0403226	0.0238095	B3GALTL,BRCA2,GPHN,GRIP1,OFD1
Human Phenotype	HP:0000364	Hearing abnormality	390	0.000176333	1	0.00277883	2.11788	12.7486	27	0.0749918	0.158824	257	0.0197529	1	0.472378	2.12397	4.70817	10	685	0.0806452	0.0145985	AP1S2,B3GALTL,BRCA2,CTC1,FERMT1,GRIP1,JAK2,KDM6A,LEMD3,OFD1
Human Phenotype	HP:0000288	Abnormality of the philtrum	391	0.000178468	1	0.00280528	3.13716	4.46263	14	0.0262508	0.0823529	460	0.0435729	1	0.582172	3.03108	1.31966	4	192	0.0322581	0.0208333	AP1S2,B3GALTL,BMP2,OFD1
Human Phenotype	HP:0002006	Facial cleft	392	0.000178808	1	0.00280345	14.6909	0.272278	4	0.00160163	0.0235294	499	0.0536913	1	0.661296	18.1865	0.0549859	1	8	0.00806452	0.125	GRIP1
Human Phenotype	HP:0000795	Abnormality of the urethra	393	0.000179024	1	0.00279969	3.13621	4.46399	14	0.0262588	0.0823529	16	0.000365627	1	0.140447	5.30439	1.31966	7	192	0.0564516	0.0364583	B3GALTL,BRCA2,CTC1,FERMT1,GRIP1,KDM6A,SRY
Human Phenotype	HP:0100335	Non-midline cleft lip	394	0.000186619	1	0.00291107	7.38992	0.811917	6	0.00477598	0.0352941	360	0.0280409	1	0.47872	7.65747	0.261183	2	38	0.016129	0.0526316	KDM6A,LEMD3
Human Phenotype	HP:0000046	Scrotal hypoplasia	395	0.000190123	1	0.00295821	7.3642	0.814752	6	0.00479266	0.0352941	217	0.0136741	1	0.387286	11.1917	0.178704	2	26	0.016129	0.0769231	GRIP1,SRY
Human Phenotype	HP:0006297	Hypoplasia of dental enamel	396	0.000190278	1	0.00295316	7.36307	0.814877	6	0.00479339	0.0352941	978	0.214647	1	1	4.15691	0.240563	1	35	0.00806452	0.0285714	OFD1
Human Phenotype	HP:0011061	Abnormality of dental structure	397	0.000195609	1	0.00302824	3.76531	2.92141	11	0.0171848	0.0647059	378	0.0333062	1	0.541534	3.30663	1.20969	4	176	0.0322581	0.0227273	AMELX,CTC1,FERMT1,OFD1
Human Phenotype	HP:0006485	Agenesis of incisor	398	0.000196522	1	0.00303473	27.4844	0.109153	3	0.000642075	0.0176471	264	0.0204794	1	0.476767	48.4973	0.0206197	1	3	0.00806452	0.333333	B3GALTL
Human Phenotype	HP:0100790	Hernia	399	0.000199106	1	0.00306693	2.82794	5.65782	16	0.0332813	0.0941176	130	0.00607055	1	0.286997	3.66786	1.63583	6	238	0.0483871	0.0252101	B3GALTL,BRCA2,GPHN,GRIP1,KDM6A,OFD1
Human Phenotype	HP:0002186	Apraxia	400	0.000208147	1	0.00319818	7.24007	0.828721	6	0.00487483	0.0352941	1105	0.316073	1	1	2.64531	0.378028	1	55	0.00806452	0.0181818	OFD1
Human Phenotype	HP:0000982	Palmoplantar keratoderma	401	0.000210822	1	0.0032312	5.07875	1.57519	8	0.00926583	0.0470588	455	0.0430093	1	0.580957	3.86262	0.776675	3	113	0.0241936	0.0265487	CTC1,FERMT1,LEMD3
Human Phenotype	HP:0001399	Hepatic failure	402	0.00021287	1	0.00325448	5.0714	1.57747	8	0.00927925	0.0470588	937	0.189737	1	1	2.50848	0.797295	2	116	0.016129	0.0172414	CTC1,VPS13A
Human Phenotype	HP:0011337	Abnormality of mouth size	403	0.000218073	1	0.00332575	3.71742	2.95904	11	0.0174061	0.0647059	552	0.0627624	1	0.698801	3.30663	0.907267	3	132	0.0241936	0.0227273	B3GALTL,BMP2,OFD1
Human Phenotype	HP:0000486	Strabismus	404	0.000219531	1	0.0033397	2.51809	7.5454	19	0.0443847	0.111765	451	0.0412328	1	0.5619	2.37861	2.52248	6	367	0.0483871	0.0163488	ATP8A2,BRCA2,KDM6A,LEMD3,OFD1,TYRP1
Human Phenotype	HP:0010458	Female pseudohermaphroditism	405	0.000219849	1	0.00333628	7.166	0.837287	6	0.00492522	0.0352941	310	0.0227776	1	0.451585	8.55835	0.23369	2	34	0.016129	0.0588235	GRIP1,SRY
Human Phenotype	HP:0000137	Abnormality of the ovary	406	0.000220848	1	0.00334318	4.46417	2.01605	9	0.0118591	0.0529412	334	0.0270175	1	0.497154	4.64336	0.646084	3	94	0.0241936	0.0319149	OFD1,POF1B,SRY
Human Phenotype	HP:0007018	Attention deficit hyperactivity disorder	407	0.000221943	1	0.0033515	5.87009	1.19249	7	0.00701463	0.0411765	1101	0.311325	1	1	2.69429	0.371155	1	54	0.00806452	0.0185185	VPS13A
Human Phenotype	HP:0000453	Choanal atresia	408	0.000223567	1	0.00336775	5.86297	1.19393	7	0.00702314	0.0411765	548	0.0603701	1	0.677071	5.01696	0.398647	2	58	0.016129	0.0344828	BRCA2,OFD1
Human Phenotype	HP:0002475	Meningomyelocele	409	0.000225645	1	0.00339074	13.8145	0.289551	4	0.00170324	0.0235294	565	0.0666611	1	0.725131	14.5492	0.0687323	1	10	0.00806452	0.1	GRIP1
Human Phenotype	HP:0012252	Abnormal respiratory system morphology	410	0.000228353	1	0.00342306	2.04852	13.6684	28	0.0804022	0.164706	706	0.0993841	1	0.865177	1.63883	5.49171	9	799	0.0725806	0.0112641	BRCA2,CTC1,FERMT1,GRIP1,JAK2,KDM6A,LEMD3,OFD1,VPS13A
Human Phenotype	HP:0100871	Abnormality of the palm	411	0.000229214	1	0.00342761	3.43978	3.48859	12	0.0205211	0.0705882	326	0.025118	1	0.473543	3.61471	1.10659	4	161	0.0322581	0.0248447	B3GALTL,FERMT1,KDM6A,OFD1
Human Phenotype	HP:0005505	Refractory anemia	412	0.000230891	1	0.00344431	92.1356	0.0217071	2	0.000127689	0.0117647	219	0.0136996	1	0.384465	72.746	0.0137465	1	2	0.00806452	0.5	TBXAS1
Human Phenotype	HP:0100589	Urogenital fistula	413	0.000231627	1	0.00344692	5.0076	1.59757	8	0.00939748	0.0470588	208	0.0124162	1	0.366875	6.23537	0.481126	3	70	0.0241936	0.0428571	B3GALTL,BRCA2,GRIP1
Human Phenotype	HP:0011026	Aplasia/Hypoplasia of the vagina	414	0.000232989	1	0.00345881	25.9268	0.11571	3	0.000680649	0.0176471	385	0.0339007	1	0.541178	29.0984	0.0343662	1	5	0.00806452	0.2	B3GALTL
Human Phenotype	HP:0009815	Aplasia/Hypoplasia of the extremities	415	0.000236745	1	0.0035061	2.58494	6.96341	18	0.0409612	0.105882	51	0.00108444	1	0.130686	3.89276	2.0551	8	299	0.0645161	0.0267559	B3GALTL,BMP2,BRCA2,CTC1,GRIP1,KDM6A,OFD1,TRAPPC2
Human Phenotype	HP:0008713	Genitourinary tract malformation	416	0.00024024	1	0.00354931	4.98021	1.60636	8	0.00944916	0.0470588	212	0.0129001	1	0.373982	6.14755	0.488	3	71	0.0241936	0.0422535	B3GALTL,BRCA2,GRIP1
Human Phenotype	HP:0008050	Abnormality of the palpebral fissures	417	0.000243676	1	0.00359144	2.67119	6.36421	17	0.0374365	0.1	207	0.0122871	1	0.364813	3.15145	1.90389	6	277	0.0483871	0.0216607	B3GALTL,BMP2,BRCA2,GRIP1,KDM6A,OFD1
Human Phenotype	HP:0000561	Absent eyelashes	418	0.000253696	1	0.00373018	13.392	0.298687	4	0.00175698	0.0235294	565	0.0666611	1	0.725131	14.5492	0.0687323	1	10	0.00806452	0.1	GRIP1
Human Phenotype	HP:0000708	Behavioural/Psychiatric Abnormality	419	0.000256991	1	0.00376961	2.23901	10.2724	23	0.0604259	0.135294	453	0.041966	1	0.569366	2.0528	3.89712	8	567	0.0645161	0.0141093	AP1S2,GPHN,JAK2,KDM6A,NLGN4X,NPHP4,OFD1,VPS13A
Human Phenotype	HP:0002414	Spina bifida	420	0.000272973	1	0.00399451	4.88534	1.63755	8	0.00963266	0.0470588	297	0.0208069	1	0.430569	5.13501	0.584225	3	85	0.0241936	0.0352941	B3GALTL,BRCA2,GRIP1
Human Phenotype	HP:0000027	Azoospermia	421	0.000273529	1	0.00399314	13.127	0.304716	4	0.00179245	0.0235294	596	0.0730797	1	0.753604	13.2265	0.0756056	1	11	0.00806452	0.0909091	USP9Y
Human Phenotype	HP:0001182	Tapered finger	422	0.000283947	1	0.0041354	6.82822	0.878706	6	0.00516886	0.0352941	1029	0.23606	1	1	3.73056	0.268056	1	39	0.00806452	0.025641	OFD1
Human Phenotype	HP:0007633	Bilateral microphthalmos	423	0.000285026	1	0.00414129	12.9841	0.308069	4	0.00181217	0.0235294	565	0.0666611	1	0.725131	14.5492	0.0687323	1	10	0.00806452	0.1	GRIP1
Human Phenotype	HP:0010301	Spinal dysraphism	424	0.000286069	1	0.00414666	4.8509	1.64918	8	0.00970105	0.0470588	304	0.0221105	1	0.447011	5.01696	0.597971	3	87	0.0241936	0.0344828	B3GALTL,BRCA2,GRIP1
Human Phenotype	HP:0011356	Regional abnormality of skin	425	0.000288508	1	0.00417216	3.35277	3.57913	12	0.0210537	0.0705882	369	0.031558	1	0.525625	3.36397	1.18907	4	173	0.0322581	0.0231214	B3GALTL,FERMT1,KDM6A,OFD1
Human Phenotype	HP:0002553	Highly arched eyebrow	426	0.000289935	1	0.00418297	5.61391	1.2469	7	0.00733473	0.0411765	531	0.0585445	1	0.677617	5.10498	0.391774	2	57	0.016129	0.0350877	KDM6A,OFD1
Human Phenotype	HP:0000055	Abnormality of female external genitalia	427	0.000301833	1	0.00434442	4.27618	2.10468	9	0.0123805	0.0529412	254	0.0195469	1	0.472974	5.25875	0.570478	3	83	0.0241936	0.0361446	B3GALTL,GRIP1,SRY
Human Phenotype	HP:0001792	Small nail	428	0.000308475	1	0.00442964	6.72184	0.892613	6	0.00525066	0.0352941	1069	0.267098	1	1	3.23315	0.309296	1	45	0.00806452	0.0222222	OFD1
Human Phenotype	HP:0001197	Abnormality of prenatal development or birth	429	0.00032776	1	0.0046956	2.8183	5.32236	15	0.031308	0.0882353	94	0.0033685	1	0.220243	3.6115	1.93825	7	282	0.0564516	0.0248227	ABCC6,B3GALTL,BRCA2,CDAN1,FERMT1,JAK2,OFD1
Human Phenotype	HP:0000685	Hypoplasia of teeth	430	0.000331679	1	0.0047407	6.62989	0.904992	6	0.00532348	0.0352941	1059	0.256894	1	1	3.38353	0.295549	1	43	0.00806452	0.0232558	OFD1
Human Phenotype	HP:0000481	Abnormality of the cornea	431	0.000333151	1	0.00475069	2.59921	6.54045	17	0.0384732	0.1	213	0.0129408	1	0.373399	2.79792	2.50186	7	364	0.0564516	0.0192308	B3GALTL,BRCA2,FERMT1,GRIP1,KDM6A,OFD1,TRAPPC2
Human Phenotype	HP:0100252	Diaphyseal dysplasia	432	0.000336785	1	0.00479139	76.1737	0.0262558	2	0.000154446	0.0117647	219	0.0136996	1	0.384465	72.746	0.0137465	1	2	0.00806452	0.5	TBXAS1
Human Phenotype	HP:0007513	Generalized hypopigmentation	433	0.000343698	1	0.00487845	8.50494	0.587893	5	0.0034582	0.0294118	860	0.152643	1	1	6.06216	0.164958	1	24	0.00806452	0.0416667	LEMD3
Human Phenotype	HP:0001268	Mental deterioration	434	0.000352824	1	0.00499644	4.6991	1.70245	8	0.0100144	0.0470588	947	0.197204	1	1	2.44524	0.817915	2	119	0.016129	0.0168067	CTC1,VPS13A
Human Phenotype	HP:0000368	Low-set, posteriorly rotated ears	435	0.000354754	1	0.00501222	3.08668	4.21165	13	0.0247744	0.0764706	919	0.180905	1	1	2.04918	1.464	3	213	0.0241936	0.0140845	B3GALTL,GRIP1,OFD1
Human Phenotype	HP:0000496	Abnormality of eye movement	436	0.000361565	1	0.00509673	2.2352	9.84252	22	0.0578972	0.129412	685	0.0961834	1	0.862983	1.7962	3.89712	7	567	0.0564516	0.0123457	B3GALTL,BRCA2,KDM6A,NPHP4,OFD1,TYRP1,VPS13A
Human Phenotype	HP:0001028	Hemangioma	437	0.000364882	1	0.00513173	6.51059	0.921575	6	0.00542103	0.0352941	1069	0.267098	1	1	3.23315	0.309296	1	45	0.00806452	0.0222222	OFD1
Human Phenotype	HP:0000954	Single transverse palmar crease	438	0.000365067	1	0.0051226	4.1647	2.16102	9	0.0127119	0.0529412	749	0.115938	1	0.951343	3.42334	0.584225	2	85	0.016129	0.0235294	B3GALTL,OFD1
Human Phenotype	HP:0001829	Foot polydactyly	439	0.000367868	1	0.00515015	4.66933	1.71331	8	0.0100783	0.0470588	732	0.109258	1	0.917348	3.54858	0.563605	2	82	0.016129	0.0243902	BMP2,OFD1
Human Phenotype	HP:0001596	Alopecia	440	0.000375056	1	0.00523886	5.37597	1.30209	7	0.00765935	0.0411765	878	0.160327	1	1	2.79792	0.714816	2	104	0.016129	0.0192308	CTC1,OFD1
Human Phenotype	HP:0011339	Abnormality of upper lip vermillion	441	0.000379351	1	0.00528682	4.14248	2.17261	9	0.0127801	0.0529412	610	0.0736741	1	0.742297	4.47668	0.44676	2	65	0.016129	0.0307692	B3GALTL,OFD1
Human Phenotype	HP:0002829	Arthralgia	442	0.000385477	1	0.00536005	5.35114	1.30813	7	0.0076949	0.0411765	252	0.0183306	1	0.447064	5.38859	0.556732	3	81	0.0241936	0.037037	JAK2,LEMD3,TRAPPC2
Human Phenotype	HP:0011025	Abnormality of cardiovascular system physiology	443	0.000389503	1	0.0054038	2.4039	7.90381	19	0.046493	0.111765	214	0.0130235	1	0.37403	2.56939	3.11357	8	453	0.0645161	0.01766	ABCC6,BMP2,CTC1,JAK2,LEMD3,NPHP4,OFD1,TBXAS1
Human Phenotype	HP:0002101	Abnormal lung lobation	444	0.00041404	1	0.00573128	11.7534	0.340328	4	0.00200193	0.0235294	668	0.092074	1	0.847136	10.3923	0.0962253	1	14	0.00806452	0.0714286	GRIP1
Human Phenotype	HP:0001362	Skull defect	445	0.000420324	1	0.00580519	11.7061	0.341703	4	0.00201002	0.0235294	668	0.092074	1	0.847136	10.3923	0.0962253	1	14	0.00806452	0.0714286	GRIP1
Human Phenotype	HP:0000032	Abnormality of male external genitalia	446	0.000422552	1	0.00582289	2.20952	9.9569	22	0.05857	0.129412	126	0.00561825	1	0.274046	2.7509	3.27166	9	476	0.0725806	0.0189076	B3GALTL,BRCA2,CTC1,FERMT1,GRIP1,KDM6A,OFD1,RXFP2,SRY
Human Phenotype	HP:0100742	Vascular neoplasm	447	0.000424557	1	0.00583742	6.32497	0.948621	6	0.00558013	0.0352941	1073	0.272148	1	1	3.16287	0.316169	1	46	0.00806452	0.0217391	OFD1
Human Phenotype	HP:0008070	Sparse hair	448	0.000433132	1	0.00594204	5.24656	1.33421	7	0.00784828	0.0411765	641	0.0857479	1	0.822163	4.09836	0.488	2	71	0.016129	0.028169	CTC1,OFD1
Human Phenotype	HP:0012091	Abnormality of pancreas physiology	449	0.000435738	1	0.00596447	6.29357	0.953354	6	0.00560796	0.0352941	1117	0.325471	1	1	2.55249	0.391774	1	57	0.00806452	0.0175439	OFD1
Human Phenotype	HP:0000600	Abnormality of the pharynx	450	0.000441385	1	0.00602834	5.22978	1.33849	7	0.00787345	0.0411765	843	0.143605	1	1	2.99983	0.666704	2	97	0.016129	0.0206186	CTC1,OFD1
Human Phenotype	HP:0001410	Decreased liver function	451	0.000442883	1	0.00603538	4.53881	1.76258	8	0.0103681	0.0470588	1004	0.224859	1	1	2.23834	0.89352	2	130	0.016129	0.0153846	CTC1,VPS13A
Human Phenotype	HP:0000316	Hypertelorism	452	0.000447943	1	0.00609083	2.62611	6.09265	16	0.0358391	0.0941176	422	0.038767	1	0.564602	2.69429	1.85577	5	270	0.0403226	0.0185185	B3GALTL,BMP2,BRCA2,GRIP1,OFD1
Human Phenotype	HP:0000035	Abnormality of the testis	453	0.00046056	1	0.00624857	2.30619	8.67233	20	0.0510137	0.117647	178	0.00899289	1	0.310507	2.74513	2.91425	8	424	0.0645161	0.0188679	B3GALTL,BRCA2,CTC1,GRIP1,KDM6A,OFD1,RXFP2,SRY
Human Phenotype	HP:0001163	Abnormality of the metacarpal bones	454	0.000489583	1	0.00662771	3.37438	3.25986	11	0.0191756	0.0647059	175	0.00842642	1	0.295936	5.01696	0.797295	4	116	0.0322581	0.0344828	B3GALTL,BMP2,FERMT1,OFD1
Human Phenotype	HP:0100627	Displacement of the external urethral meatus	455	0.000493072	1	0.00666026	3.1557	3.80265	12	0.0223685	0.0705882	42	0.000920908	1	0.13476	5.35553	1.12034	6	163	0.0483871	0.0368098	B3GALTL,BRCA2,CTC1,GRIP1,KDM6A,SRY
Human Phenotype	HP:0011357	Abnormality of hair density	456	0.000497786	1	0.00670919	5.12392	1.36614	7	0.00803612	0.0411765	662	0.0898972	1	0.834605	3.98608	0.501746	2	73	0.016129	0.0273973	CTC1,OFD1
Human Phenotype	HP:0001770	Toe syndactyly	457	0.000505099	1	0.00679286	3.63096	2.75409	10	0.0162005	0.0588235	106	0.00434064	1	0.251675	6.06216	0.65983	4	96	0.0322581	0.0416667	B3GALTL,BMP2,BRCA2,GRIP1
Human Phenotype	HP:0010490	Abnormality of the palmar creases	458	0.000509741	1	0.00684032	3.97433	2.26453	9	0.0133208	0.0529412	843	0.143605	1	1	2.99983	0.666704	2	97	0.016129	0.0206186	B3GALTL,OFD1
Human Phenotype	HP:0009136	Duplication involving bones of the feet	459	0.000516023	1	0.00690954	4.43345	1.80446	8	0.0106145	0.0470588	744	0.111473	1	0.920851	3.50583	0.570478	2	83	0.016129	0.0240964	BMP2,OFD1
Human Phenotype	HP:0000811	Abnormal external genitalia	460	0.000520097	1	0.00694895	2.17547	10.1128	22	0.0594868	0.129412	135	0.00657808	1	0.299473	2.68325	3.35414	9	488	0.0725806	0.0184426	B3GALTL,BRCA2,CTC1,FERMT1,GRIP1,KDM6A,OFD1,RXFP2,SRY
Human Phenotype	HP:0000718	Aggressive behavior	461	0.000527241	1	0.00702912	5.07393	1.3796	7	0.00811529	0.0411765	1134	0.334741	1	1	2.46597	0.405521	1	59	0.00806452	0.0169491	VPS13A
Human Phenotype	HP:0007477	Abnormal dermatoglyphics	462	0.000528292	1	0.00702788	3.60974	2.77028	10	0.0162958	0.0588235	494	0.0529529	1	0.658803	3.54858	0.845408	3	123	0.0241936	0.0243902	B3GALTL,KDM6A,OFD1
Human Phenotype	HP:0004122	Midline defect of the nose	463	0.000528379	1	0.00701386	11.0092	0.363333	4	0.00213725	0.0235294	565	0.0666611	1	0.725131	14.5492	0.0687323	1	10	0.00806452	0.1	GRIP1
Human Phenotype	HP:0004298	Abnormality of the abdominal wall	464	0.000531334	1	0.00703788	2.6894	5.57746	15	0.0328086	0.0882353	336	0.0271373	1	0.496387	2.96922	1.68394	5	245	0.0403226	0.0204082	B3GALTL,BRCA2,GPHN,GRIP1,OFD1
Human Phenotype	HP:0000612	Iris coloboma	465	0.000533921	1	0.00705695	3.94842	2.27939	9	0.0134082	0.0529412	803	0.134229	1	1	3.12886	0.639211	2	93	0.016129	0.0215054	B3GALTL,OFD1
Human Phenotype	HP:0002269	Abnormality of neuronal migration	466	0.000544485	1	0.00718113	3.59552	2.78124	10	0.0163602	0.0588235	1082	0.290982	1	1	1.86528	1.07222	2	156	0.016129	0.0128205	GRIP1,OFD1
Human Phenotype	HP:0001305	Dandy-Walker malformation	467	0.000548312	1	0.00721611	6.02174	0.99639	6	0.00586112	0.0352941	1117	0.325471	1	1	2.55249	0.391774	1	57	0.00806452	0.0175439	OFD1
Human Phenotype	HP:0007957	Corneal opacity	468	0.000549449	1	0.00721562	3.59125	2.78455	10	0.0163797	0.0588235	322	0.0241297	1	0.460563	3.66017	1.09284	4	159	0.0322581	0.0251572	B3GALTL,FERMT1,GRIP1,TRAPPC2
Human Phenotype	HP:0001332	Dystonia	469	0.000551664	1	0.00722927	4.38801	1.82315	8	0.0107244	0.0470588	988	0.21476	1	1	2.3094	0.866027	2	126	0.016129	0.015873	CTC1,VPS13A
Human Phenotype	HP:0002777	Tracheal stenosis	470	0.000554448	1	0.0072503	10.8675	0.368071	4	0.00216512	0.0235294	791	0.128912	1	1	7.2746	0.137465	1	20	0.00806452	0.05	GRIP1
Human Phenotype	HP:0002653	Bone pain	471	0.00057201	1	0.00746406	7.5952	0.658311	5	0.00387242	0.0294118	1007	0.225427	1	1	3.93221	0.25431	1	37	0.00806452	0.027027	LEMD3
Human Phenotype	HP:0001609	Hoarse voice	472	0.000572923	1	0.00746014	7.59249	0.658545	5	0.0038738	0.0294118	993	0.220056	1	1	4.04144	0.247436	1	36	0.00806452	0.0277778	LEMD3
Human Phenotype	HP:0001732	Abnormality of the pancreas	473	0.000585953	1	0.00761367	4.3473	1.84022	8	0.0108248	0.0470588	478	0.0488525	1	0.628133	3.66786	0.817915	3	119	0.0241936	0.0252101	BRCA2,CTC1,OFD1
Human Phenotype	HP:0000510	Retinitis pigmentosa	474	0.00059082	1	0.00766072	4.97609	1.40673	7	0.00827486	0.0411765	686	0.0962299	1	0.862141	3.82873	0.522366	2	76	0.016129	0.0263158	NPHP4,OFD1
Human Phenotype	HP:0005445	Widened posterior fossa	475	0.00059405	1	0.00768638	5.92934	1.01192	6	0.00595245	0.0352941	1126	0.330122	1	1	2.50848	0.398647	1	58	0.00806452	0.0172414	OFD1
Human Phenotype	HP:0011729	Abnormality of joint mobility	476	0.000601165	1	0.0077621	2.15183	10.2239	22	0.0601404	0.129412	182	0.00964466	1	0.325693	2.52298	3.56721	9	519	0.0725806	0.017341	ABCC6,AP1S2,B3GALTL,FERMT1,GPHN,KDM6A,LEMD3,OFD1,TRAPPC2
Human Phenotype	HP:0003117	Abnormality of circulating hormone level	477	0.000628454	1	0.00809744	3.85826	2.33266	9	0.0137215	0.0529412	1004	0.224859	1	1	2.23834	0.89352	2	130	0.016129	0.0153846	NLGN4X,OFD1
Human Phenotype	HP:0004323	Abnormality of body weight	478	0.000657428	1	0.00845303	2.0924	10.9922	23	0.0646599	0.135294	523	0.0550681	1	0.647129	1.93989	4.12394	8	600	0.0645161	0.0133333	ACSF3,AP1S2,B3GALTL,BRCA2,JAK2,KDM6A,OFD1,VPS13A
Human Phenotype	HP:0002721	Immunodeficiency	479	0.000661018	1	0.00848145	7.35318	0.679978	5	0.00399987	0.0294118	555	0.0640793	1	0.709606	4.84973	0.412394	2	60	0.016129	0.0333333	CTC1,GRIP1
Human Phenotype	HP:0002564	Malformation of the heart and great vessels	480	0.000664157	1	0.00850398	2.01225	12.4239	25	0.0730818	0.147059	611	0.0746703	1	0.751102	1.81581	4.40574	8	641	0.0645161	0.0124805	ABCC6,B3GALTL,BMP2,BRCA2,GRIP1,KDM6A,OFD1,VPS13A
Human Phenotype	HP:0000022	Abnormality of male internal genitalia	481	0.000681369	1	0.00870622	2.23459	8.95021	20	0.0526483	0.117647	190	0.0105272	1	0.340527	2.66958	2.99673	8	436	0.0645161	0.0183486	B3GALTL,BRCA2,CTC1,GRIP1,KDM6A,OFD1,RXFP2,SRY
Human Phenotype	HP:0001177	Preaxial hand polydactyly	482	0.000693592	1	0.00884402	5.75405	1.04274	6	0.00613379	0.0352941	1045	0.246548	1	1	3.54858	0.281803	1	41	0.00806452	0.0243902	OFD1
Human Phenotype	HP:0001018	Abnormal palmar dermatoglyphics	483	0.000704528	1	0.00896486	3.79596	2.37094	9	0.0139467	0.0529412	857	0.148345	1	1	2.93923	0.68045	2	99	0.016129	0.020202	B3GALTL,OFD1
Human Phenotype	HP:0011458	Abdominal symptom	484	0.000707562	1	0.00898487	2.17398	9.65971	21	0.0568218	0.123529	640	0.0851639	1	0.817839	1.85172	3.78028	7	550	0.0564516	0.0127273	ACSF3,B3GALTL,FERMT1,JAK2,KDM6A,OFD1,VPS13A
Human Phenotype	HP:0000246	Sinusitis	485	0.000707932	1	0.00897103	7.24082	0.690529	5	0.00406194	0.0294118	1162	0.357367	1	1	2.27331	0.439887	1	64	0.00806452	0.015625	LEMD3
Human Phenotype	HP:0200095	Anterior open bite	486	0.00072165	1	0.00912606	51.8272	0.0385897	2	0.000226998	0.0117647	219	0.0136996	1	0.384465	72.746	0.0137465	1	2	0.00806452	0.5	AMELX
Human Phenotype	HP:0002024	Malabsorption	487	0.000722144	1	0.00911354	4.20841	1.90095	8	0.0111821	0.0470588	1004	0.224859	1	1	2.23834	0.89352	2	130	0.016129	0.0153846	CTC1,VPS13A
Human Phenotype	HP:0000813	Bicornuate uterus	488	0.000722755	1	0.00910256	10.1171	0.39537	4	0.00232571	0.0235294	690	0.0983192	1	0.875754	9.69946	0.103098	1	15	0.00806452	0.0666667	GRIP1
Human Phenotype	HP:0000944	Abnormality of the metaphyses	489	0.000738718	1	0.00928458	4.19354	1.9077	8	0.0112217	0.0470588	418	0.0375423	1	0.551997	4.07921	0.735436	3	107	0.0241936	0.0280374	CTC1,LEMD3,TBXAS1
Human Phenotype	HP:0009381	Short finger	490	0.000742724	1	0.00931588	3.76742	2.3889	9	0.0140524	0.0529412	411	0.0358047	1	0.535416	4.15691	0.721689	3	105	0.0241936	0.0285714	BMP2,BRCA2,OFD1
Human Phenotype	HP:0001627	Abnormality of the heart	491	0.000748504	1	0.00936926	1.99548	12.5283	25	0.0736959	0.147059	637	0.0822258	1	0.793344	1.777	4.50197	8	655	0.0645161	0.0122137	ABCC6,B3GALTL,BMP2,BRCA2,GRIP1,KDM6A,OFD1,VPS13A
Human Phenotype	HP:0002827	Hip dislocation	492	0.000753118	1	0.00940785	5.66267	1.05957	6	0.00623277	0.0352941	1168	0.361799	1	1	2.23834	0.44676	1	65	0.00806452	0.0153846	OFD1
Human Phenotype	HP:0000013	Hypoplasia of the uterus	493	0.000772028	1	0.00962451	17.1408	0.175021	3	0.00102953	0.0176471	565	0.0666611	1	0.725131	14.5492	0.0687323	1	10	0.00806452	0.1	B3GALTL
Human Phenotype	HP:0003549	Abnormality of connective tissue	494	0.000782072	1	0.00972999	2.02588	11.8467	24	0.0696867	0.141177	361	0.0282814	1	0.48149	2.09844	4.2889	9	624	0.0725806	0.0144231	ABCC6,B3GALTL,BRCA2,FERMT1,GPHN,GRIP1,KDM6A,LEMD3,OFD1
Human Phenotype	HP:0000736	Short attention span	495	0.000798031	1	0.00990848	4.72498	1.48149	7	0.00871463	0.0411765	1156	0.352903	1	1	2.3094	0.433014	1	63	0.00806452	0.015873	VPS13A
Human Phenotype	HP:0008669	Abnormal spermatogenesis	496	0.000801172	1	0.00992742	9.83863	0.406561	4	0.00239153	0.0235294	736	0.110682	1	0.924256	8.55835	0.116845	1	17	0.00806452	0.0588235	USP9Y
Human Phenotype	HP:0003561	Birth length <3rd percentile	497	0.000810907	1	0.0100278	16.85	0.178042	3	0.0010473	0.0176471	499	0.0536913	1	0.661296	18.1865	0.0549859	1	8	0.00806452	0.125	B3GALTL
Human Phenotype	HP:0010461	Abnormality of the male genitalia	498	0.000811024	1	0.0100091	2.10322	10.4602	22	0.0615304	0.129412	169	0.00775562	1	0.282048	2.61363	3.44349	9	501	0.0725806	0.0179641	B3GALTL,BRCA2,CTC1,FERMT1,GRIP1,KDM6A,OFD1,RXFP2,SRY
Human Phenotype	HP:0002086	Abnormality of the respiratory system	499	0.000821042	1	0.0101125	1.88938	14.8197	28	0.0871746	0.164706	841	0.141268	1	1	1.51379	5.94535	9	865	0.0725806	0.0104046	BRCA2,CTC1,FERMT1,GRIP1,JAK2,KDM6A,LEMD3,OFD1,VPS13A
Human Phenotype	HP:0000093	Proteinuria	500	0.00082145	1	0.0100973	5.5676	1.07766	6	0.0063392	0.0352941	1220	0.424763	1	1	1.81865	0.549859	1	80	0.00806452	0.0125	OFD1
#
# Ontology	TermsTested	MinAnnotCount	MaxAnnotCount
#
# Human Phenotype	6146	1	Inf
