# Supplementary material for: Selection signatures in tropical cattle are enriched for promoter and coding regions and reveal missense mutations in the damage response gene HELB
Source: Genet Sel Evol. 2020 May 27;52:27. doi: 10.1186/s12711-020-00546-6 (PMC7251699; doi:10.1186/s12711-020-00546-6)
Supplement: Supplementary file 14 — Additional file 14: Table S13. Functional enrichment analysis, LOLA results for the European taurine selective sweeps. [file 12711_2020_546_MOESM14_ESM.xlsx]

## Sheet: Table S13
Table S13: LOLA results for Taurine selective sweeps
Track name	pValueLog	logOddsRatio	support	rnkPV	rnkLO	rnkSup	maxRnk	meanRnk	b	c	d	qValue	size
1KB downstream	1.6831	1.35169	62	1	1	23	23	8.33	16912	314	115774	0.380027	19994
Intergenic	1.38749	1.27962	314	3	3	3	3	3	105923	62	26763	0.380027	25648
ATAC-seq cattle FR-AgENCODE	1.26375	1.18784	214	4	7	7	7	6	69864	162	62822	0.380027	104985
Human Projection Enh	1.04909	1.18781	291	7	8	5	8	6.67	98508	85	34178	0.510354	246407
Human Projection Promoter	0.866156	1.21258	43	8	6	28	28	14	12770	333	119916	0.680478	21458
CDS	0.411614	1.03799	118	10	11	11	11	10.7	40583	258	92103	1	214674
Human Projection Proximal TF	0.392089	1.03827	76	11	10	17	17	12.7	26025	300	106661	1	73968
1KB upstream	0.253583	0.98678	50	15	15	27	27	19	17849	326	114837	1	19994
Gene	0.16937	0.957675	149	18	17	8	18	14.3	53959	227	78727	1	24616
Human Projection Filtered set	0.157915	0.951176	259	19	18	6	19	14.3	92808	117	39878	1	245384
Cattle H3K27ac only	0.15382	0.93365	55	20	21	25	25	22	20574	321	112112	1	31971
Cattle H3K27ac	0.146423	0.936878	77	22	20	16	22	19.3	28609	299	104077	1	45784
Human Projection All dataset	0.102662	0.88621	338	25	24	2	25	17	120664	38	12022	1	542756
Cattle H3K4me3	0.0718031	0.840823	32	27	29	33	33	29.7	13217	344	119469	1	13796
Human Projection Distal TF	0.0588897	0.873198	295	28	27	4	28	19.7	107025	81	25661	1	264231
Intron	0.0528982	0.883365	132	29	25	9	29	21	50395	244	82291	1	186515
Human Projection EnhG	0.0505146	0.874325	105	30	26	14	30	23.3	40744	271	91942	1	70428
Human Projection Proximal TF	0.0255805	0.840822	106	32	30	13	32	25	42234	270	90452	1	97390
Human Projection EnhBiv	0.0251873	0.839724	105	33	31	14	33	26	41893	271	90793	1	63133
UTR	0.0093843	0.729287	40	36	35	29	36	33.3	18620	336	114066	1	33155
