# Supplementary material for: Selection signatures in tropical cattle are enriched for promoter and coding regions and reveal missense mutations in the damage response gene HELB
Source: Genet Sel Evol. 2020 May 27;52:27. doi: 10.1186/s12711-020-00546-6 (PMC7251699; doi:10.1186/s12711-020-00546-6)
Supplement: Supplementary file 15 — Additional file 15: Table S14. Functional enrichment analysis, LOLA results for the Asian indicine selective sweeps. [file 12711_2020_546_MOESM15_ESM.xlsx]

## Sheet:  Table S14
Table S14: Functional enrichment analysis, LOLA results for Indicine selective sweeps
Track name	pValueLog	logOddsRatio	support	rnkPV	rnkLO	rnkSup	maxRnk	meanRnk	b	c	d	qValue	size
Cattle H3K4me3	3.2343	2.79742	17	1	1	23	23	8.33	13232	55	119758	0.0233215	13796
1KB upstream	2.58985	2.30791	19	2	2	22	22	8.67	17880	53	115110	0.0514262	19994
CDS	2.33658	1.92096	33	3	5	10	10	6	40668	39	92322	0.0614276	214674
Human Projection Proximal Elements	2.04756	1.92424	23	4	4	12	12	6.67	26078	49	106912	0.0854853	73968
Promoter	1.71696	2.06894	13	7	3	27	27	12.3	12800	59	120190	0.0906744	21458
Intron	1.60318	1.63386	36	11	13	9	13	11	50491	36	82499	0.0906744	186515
1KB downstream	1.43811	1.80048	15	12	8	25	25	15	16959	57	116031	0.112203	19994
Gene	1.37179	1.5429	37	14	14	8	14	12	54071	35	78919	0.12138	24616
Cattle H3K27ac	1.09609	1.49859	21	15	16	16	16	15.7	28665	51	104325	0.213737	45784
UTR	0.366732	1.10566	11	23	24	30	30	25.7	18649	61	114341	0.747481	33155
Human Projection EnhG	0.34371	1.05963	23	24	25	12	25	20.3	40826	49	92164	0.755333	70428
Human Projection Proximal TF	0.271464	1.00576	23	26	27	12	27	21.7	42317	49	90673	0.771731	97390
ATAC-seq cattle FR-AgENCODE	0.267436	1.00451	38	28	28	7	28	21	70040	34	62950	0.771731	104985
Human Projection Filtered set	0.226504	0.976678	50	29	29	4	29	20.7	93017	22	39973	0.818763	245384
Cattle H3K27ac only	0.157209	0.879029	10	30	31	31	31	30.7	20619	62	112371	0.928389	31971
Intergenic	0.13877	0.883672	56	31	30	3	31	21.3	106181	16	26809	0.937406	25648
Human Projection EnhBiv	0.101402	0.833892	20	32	32	17	32	27	41978	52	91012	0.98971	63133
Human Projection Enh	0.00815136	0.613383	46	33	33	6	33	24	98753	26	34237	1	246407
Human Projection All dataset	0.00527762	0.498088	60	34	35	1	35	23.3	120942	12	12048	1	542756
Human Projection Distal TF	0.00330093	0.544936	50	35	34	4	35	24.3	107270	22	25720	1	264231
