# Supplementary material for: Selection signatures in tropical cattle are enriched for promoter and coding regions and reveal missense mutations in the damage response gene HELB
Source: Genet Sel Evol. 2020 May 27;52:27. doi: 10.1186/s12711-020-00546-6 (PMC7251699; doi:10.1186/s12711-020-00546-6)
Supplement: Supplementary file 16 — Additional file 16: Table S15. Functional enrichment analysis, LOLA results for the African taurine selective sweeps. [file 12711_2020_546_MOESM16_ESM.xlsx]

## Sheet: Table S15
Table S15: Functional enrichment analysis, LOLA results for African Taurine selective sweeps
Track nane	pValueLog	logOddsRatio	support	rnkPV	rnkLO	rnkSup	maxRnk	meanRnk	b	c	d	qValue	size
1KB upstream	6.98029	3.09928	38	5	5	24	24	11.3	17861	79	115084	8.37145e-07	19994
Cattle H3K27ac	6.6465	2.71827	50	6	15	16	16	12.3	28636	67	104309	1.34397e-06	45784
UTR	6.03767	2.83914	37	10	11	27	27	16	18623	80	114322	3.66765e-06	33155
Cattle H3K27ac only	5.86236	2.72822	39	11	14	22	22	15.7	20590	78	112355	4.9924e-06	31971
1KB downstream	5.61654	2.80517	34	12	12	28	28	17.3	16940	83	116005	7.44001e-06	19994
Human Projection Proxmal TF	5.01167	2.25727	60	17	22	10	22	16.3	42280	57	90665	2.29053e-05	97390
Cattle H3K4me3	4.57898	2.71642	27	20	16	33	33	23	13222	90	119723	5.2729e-05	13796
Human Projectin EnhG	3.80665	2.00395	55	21	24	13	24	19.3	40794	62	92151	0.000297294	70428
CDS	3.54193	1.9464	54	22	26	15	26	21	40647	63	92298	0.000510909	214674
Promoter	3.53199	2.42469	24	23	18	35	35	25.3	12789	93	120156	0.000510909	21458
Human Projection Proximal Elements	3.48338	2.05061	39	24	23	22	24	23	26062	78	106883	0.000547596	73968
Human Projection EnhBiv	3.46566	1.92477	55	25	27	13	27	21.7	41943	62	91002	0.000547596	63133
Intron	3.16978	1.84233	62	27	29	9	29	21.7	50465	55	82480	0.00100211	186515
Human Projection Filtered set	2.69169	1.96553	96	29	25	4	29	19.3	92971	21	39974	0.00280525	245384
Gene	2.57117	1.70316	63	30	31	8	31	23	54045	54	78900	0.00349316	24616
ATAC-seq cattle FR-AgENCODE	2.56748	1.73092	77	31	30	7	31	22.7	70001	40	62944	0.00349316	104985
Human Projectin Distal TF	0.501508	1.16348	97	32	32	3	32	22.3	107223	20	25722	0.389922	264231
Intergenic	0.492569	1.15443	96	33	33	4	33	23.3	106141	21	26804	0.389922	25648
Human Projection Enh	0.269073	1.00571	87	34	34	6	34	24.7	98712	30	34233	0.633152	246407
Human Projection All dataset	0.201487	0.96039	106	35	35	2	35	24	120896	11	12049	0.718629	542756
