# Supplementary material for: Selection signatures in tropical cattle are enriched for promoter and coding regions and reveal missense mutations in the damage response gene HELB
Source: Genet Sel Evol. 2020 May 27;52:27. doi: 10.1186/s12711-020-00546-6 (PMC7251699; doi:10.1186/s12711-020-00546-6)
Supplement: Supplementary file 17 — Additional file 17: Table S16. Functional enrichment analysis, LOLA results for the African indicine selective sweeps. [file 12711_2020_546_MOESM17_ESM.xlsx]

## Sheet: Table S16
Table S16: Functional enrichment analysis, LOLA results for African Indicine selective sweeps
Track name	pValueLog	logOddsRatio	support	rnkPV	rnkLO	rnkSup	maxRnk	meanRnk	b	c	d	qValue	size
ATAC-seq cattle FR-AgENCODE	6.27761	1.50199	382	1	3	7	7	3.67	69696	229	62755	2.11081e-05	104985
Promoter	5.60382	1.73327	95	2	1	30	30	11	12718	516	119733	4.97979e-05	21458
Human Projection Proximal Elements	4.51376	1.46905	161	3	5	16	16	8	25940	450	106511	0.000408491	73968
1KB downstream	3.36111	1.45482	107	6	6	25	25	12.3	16867	504	115584	0.00248801	19994
Cattle H3K4me3	3.14114	1.48449	86	8	4	32	32	14.7	13163	525	119288	0.00361265	13796
1KB upstream	2.89388	1.39946	109	10	10	24	24	14.7	17790	502	114661	0.00510719	19994
Human Projection EnhBiv	2.84804	1.29242	228	11	16	11	16	12.7	41770	383	90681	0.00515974	63133
Human Projection Enh	2.49214	1.31011	483	12	13	5	13	10	98316	128	34135	0.0107335	246407
Intergenic	2.01447	1.29168	511	17	17	3	17	12.3	105726	100	26725	0.0216614	25648
Human Projection Proximal TF	2.0111	1.22397	222	18	24	12	24	18	42118	389	90333	0.0216614	97390
Human Projection Filtered set	1.71359	1.21235	451	22	25	6	25	17.7	92616	160	39835	0.0351596	245384
CDS	1.21093	1.14653	205	25	28	14	28	22.3	40496	406	91955	0.0984448	214674
UTR	1.15917	1.18643	99	26	27	29	29	27.3	18561	512	113890	0.104081	33155
Gene	1.03167	1.11817	265	28	29	8	29	21.7	53843	346	78608	0.132809	24616
Human Projection Distal TF	0.796992	1.11769	503	30	30	4	30	21.3	106817	108	25634	0.212788	264231
Intron	0.670358	1.07162	242	31	34	9	34	24.7	50285	369	82166	0.26717	186515
Human Projection EnhG	0.666257	1.07454	197	32	33	15	33	26.7	40652	414	91799	0.26717	70428
Cattle H3K27ac	0.656758	1.08194	140	33	31	18	33	27.3	28546	471	103905	0.26717	45784
Cattle H3K27ac only	0.591017	1.07977	101	34	32	27	34	31	20528	510	111923	0.301692	31971
Human Projection All dataset	0.395403	1.04956	558	35	35	2	35	24	120444	53	12007	0.459821	542756
