# Supplementary material for: Selection signatures in tropical cattle are enriched for promoter and coding regions and reveal missense mutations in the damage response gene HELB
Source: Genet Sel Evol. 2020 May 27;52:27. doi: 10.1186/s12711-020-00546-6 (PMC7251699; doi:10.1186/s12711-020-00546-6)
Supplement: Supplementary file 18 — Additional file 18: Table S17. Allele frequencies between European Bos taurus and Asian Bos indicus cattle for 23,494,872 SNPs with a MAF > 0.05. [file 12711_2020_546_MOESM18_ESM.gz]

Archive with 1 entries (1 files):
- Supplementary_Table17_Allele_Frequency_EU_Bos_taurus_and_Asian_Bos_indicus.txt
