# Supplementary material for: Selection signatures in tropical cattle are enriched for promoter and coding regions and reveal missense mutations in the damage response gene HELB
Source: Genet Sel Evol. 2020 May 27;52:27. doi: 10.1186/s12711-020-00546-6 (PMC7251699; doi:10.1186/s12711-020-00546-6)
Supplement: Supplementary file 19 — Additional file 19: Table S18. Allele frequencies between African Bos taurus and African Bos indicus cattle for 22,943,179 SNPs with a MAF > 0.05. [file 12711_2020_546_MOESM19_ESM.gz]

Archive with 1 entries (1 files):
- Supplementary_Table18_Allele_Frequency_African_Bos_taurus_and_African_Bos_indicus.txt
