# Supplementary material for: Selection signatures in tropical cattle are enriched for promoter and coding regions and reveal missense mutations in the damage response gene HELB
Source: Genet Sel Evol. 2020 May 27;52:27. doi: 10.1186/s12711-020-00546-6 (PMC7251699; doi:10.1186/s12711-020-00546-6)
Supplement: Supplementary file 20 — Additional file 20: Table S19. M-values per genomic feature between European taurine and Asian indicine cattle. [file 12711_2020_546_MOESM20_ESM.xlsx]

## Sheet: Table S19
Table S19: M-values per genomic feature between European Taurine and Aisan Bos indicus cattle
#number of SNPs in each genomic category
	#SNPS	Exon	10KB downstream	10KB upstream	1K downstream	1KB upstream	CDS	UTR	intron	intergenic	GENE	bos_tau_H3K4me3 (Villar et al. 2015)	bos_tau_H3K27ac (Villar et al. 2015)	bos_tau_H3K27ac_only (Villar et al. 2015)	ATAC_cattle_FrAgENCODE	Promoter	Prox_Full_Cattle_Universal_Dataset (Nguyen et al. 2018)	ProxTF (Nguyen et al. 2018)	Filtered_Cattle_Dataset (Nguyen et al. 2018)	Full_Cattle_Universal_Dataset (Nguyen et al. 2018)	EnhG_Full_Cattle_Universal_Dataset (Nguyen et al. 2018)	EnhBiv_Full_Cattle_Universal_Dataset (Nguyen et al. 2018)	Enh_Full_Cattle_Universal_Dataset (Nguyen et al. 2018)	DistalTF_Full_Cattle_Universal_Dataset (Nguyen et al. 2108)
AAF_diff_0.10	3163671	34462	207868	216714	23507	24805	25322	7791	766971	2362504	801229	32877	96802	61294	98727	1061	17698	251743	330592	916956	302709	291333	421624	652502
AAF_diff_0.20	5112085	48596	302465	315859	32251	33220	34972	11714	1266148	3797621	1314528	43834	153334	104643	148773	1683	25460	414549	554568	1593218	517980	493470	745395	1146535
AAF_diff_0.30	4451135	39463	255852	263056	27142	27082	27773	9911	1117719	3294170	1157012	35406	127909	88453	129276	1467	21632	361346	482202	1410322	454892	436859	661688	1018368
AAF_diff_0.40	3139605	27249	184290	186629	18923	18691	19142	6689	792622	2319901	819750	24509	92916	65038	90180	1031	15239	256725	344613	1002759	323532	310882	469410	724024
AAF_diff_0.50	2415604	20523	140118	144640	14581	14237	14356	5202	614765	1780419	635206	19240	73278	51927	68982	836	12132	202300	273328	787876	256578	245130	366979	570708
AAF_diff_0.60	1798237	15568	107306	108116	10736	11000	10729	4146	467484	1315263	482994	15336	58528	40913	51905	588	9307	160044	216512	605323	201775	192018	276887	439961
AAF_diff_0.70	1411886	12965	89078	89461	9034	8984	8983	3528	383658	1015340	396563	13004	48784	34026	41264	558	7481	136387	182018	491681	171121	161953	217667	359499
AAF_diff_0.80	1063979	11042	72653	71571	7515	6745	7475	3057	298745	754250	309737	11151	40556	27443	32893	375	5928	113390	149580	388076	142840	133646	161629	285799
AAF_diff_0.90	709762	8795	56387	57108	6128	5713	6062	2484	221116	479897	229874	9697	32097	20756	23094	267	4592	90725	116162	277237	112450	101498	104934	207211
AAF_diff_1.00	228908	3524	21533	21405	2427	2226	2446	1004	74923	150489	78422	3974	11976	7446	7503	58	1659	31601	41285	87526	40103	33857	28287	65746
Total	23494872	222187	1437550	1474559	152244	152703	157260	55526	6004151	17269854	6225315	209028	736180	501939	692597	7924	121128	2018810	2690860	7560974	2523980	2400646	3454500	5470353
Proportion of SNPs in eachgenomic category
	#SNPS	Exon	10KB downstream	10KB upstream	1K downstream	1KB upstream	CDS	UTR	intron	intergenic	GENE	bos_tau_H3K4me3 (Villar et al. 2015)	bos_tau_H3K27ac (Villar et al. 2015)	bos_tau_H3K27ac_only (Villar et al. 2015)	ATAC_cattle_FrAgENCODE	Promoter	Prox_Full_Cattle_Universal_Dataset (Nguyen et al. 2018)	ProxTF (Nguyen et al. 2018)	Filtered_Cattle_Dataset (Nguyen et al. 2018)	Full_Cattle_Universal_Dataset (Nguyen et al. 2018)	EnhG_Full_Cattle_Universal_Dataset (Nguyen et al. 2018)	EnhBiv_Full_Cattle_Universal_Dataset (Nguyen et al. 2018)	Enh_Full_Cattle_Universal_Dataset (Nguyen et al. 2018)	DistalTF_Full_Cattle_Universal_Dataset (Nguyen et al. 2108)
AAF_diff_0.10		1.0893	6.57047	6.85008	0.743029	0.784058	0.800399	0.246265	24.2431	74.676	25.3259	1.0392	3.0598	1.93743	3.12065	0.033537	0.559413	7.95731	10.4496	28.9839	9.56828	9.2087	13.327	20.6248
AAF_diff_0.20		0.95061	5.91667	6.17867	0.630878	0.649833	0.684104	0.229143	24.7677	74.2871	25.7141	0.857458	2.99944	2.04697	2.91022	0.032922	0.498036	8.1092	10.8482	31.1657	10.1325	9.65301	14.581	22.4279
AAF_diff_0.30		0.886583	5.74802	5.90986	0.609777	0.608429	0.623953	0.222662	25.1109	74.0074	25.9936	0.795438	2.87363	1.9872	2.90434	0.0329579	0.485988	8.11806	10.8332	31.6845	10.2197	9.81455	14.8656	22.8788
AAF_diff_0.40		0.867912	5.86985	5.94435	0.602719	0.59533	0.609695	0.213052	25.2459	73.8915	26.11	0.78064	2.95948	2.07153	2.87234	0.0328385	0.48538	8.17698	10.9763	31.939	10.3049	9.90195	14.9512	23.061
AAF_diff_0.50		0.849601	5.80054	5.98774	0.603617	0.589376	0.594303	0.21535	25.4497	73.7049	26.2959	0.796488	3.03353	2.14965	2.85568	0.0346083	0.502235	8.37472	11.3151	32.6161	10.6217	10.1478	15.192	23.6259
AAF_diff_0.60		0.865737	5.96729	6.01233	0.597029	0.61171	0.59664	0.230559	25.9968	73.1418	26.8593	0.852835	3.25474	2.27517	2.88644	0.0326987	0.517562	8.90005	12.0402	33.662	11.2207	10.6781	15.3977	24.4662
AAF_diff_0.70		0.918275	6.30915	6.33628	0.639853	0.636312	0.636241	0.249879	27.1734	71.9137	28.0875	0.921038	3.45524	2.40997	2.92262	0.0395216	0.529859	9.65992	12.8918	34.8244	12.12	11.4707	15.4168	25.4623
AAF_diff_0.80		1.0378	6.82842	6.72673	0.706311	0.633941	0.702551	0.287318	28.0781	70.8896	29.1112	1.04805	3.81173	2.57928	3.09151	0.0352451	0.557154	10.6572	14.0585	36.474	13.4251	12.561	15.191	26.8613
AAF_diff_0.90		1.23915	7.94449	8.04608	0.863388	0.804918	0.854089	0.349976	31.1535	67.6138	32.3875	1.36623	4.52222	2.92436	3.25377	0.0376182	0.646977	12.7825	16.3663	39.0606	15.8433	14.3003	14.7844	29.1944
AAF_diff_1.00		1.53948	9.40684	9.35092	1.06025	0.972443	1.06855	0.438604	32.7306	65.7421	34.2592	1.73607	5.2318	3.25284	3.27774	0.0253377	0.724745	13.8051	18.0356	38.2363	17.5193	14.7907	12.3574	28.7216
Total		0.945683	6.11857	6.27609	0.647988	0.649942	0.669338	0.236332	25.5552	73.5048	26.4965	0.889675	3.13336	2.13638	2.94786	0.0337265	0.515551	8.59256	11.453	32.1814	10.7427	10.2177	14.7032	23.2832
M-values
		Exon	10KB downstream	10KB upstream	1K downstream	1KB upstream	CDS	UTR	intron	intergenic	GENE	bos_tau_H3K4me3 (Villar et al. 2015)	bos_tau_H3K27ac (Villar et al. 2015)	bos_tau_H3K27ac_only (Villar et al. 2015)	ATAC_cattle_FrAgENCODE	Promoter	Prox_Full_Cattle_Universal_Dataset (Nguyen et al. 2018)	ProxTF (Nguyen et al. 2018)	Filtered_Cattle_Dataset (Nguyen et al. 2018)	Full_Cattle_Universal_Dataset (Nguyen et al. 2018)	EnhG_Full_Cattle_Universal_Dataset (Nguyen et al. 2018)	EnhBiv_Full_Cattle_Universal_Dataset (Nguyen et al. 2018)	Enh_Full_Cattle_Universal_Dataset (Nguyen et al. 2018)	DistalTF_Full_Cattle_Universal_Dataset (Nguyen et al. 2108)
AAF_diff_0.10	AAF_diff_0.10	0.203978	0.102802	0.126255	0.197451	0.270649	0.257986	0.0593914	-0.0760419	0.0228072	-0.0651859	0.224129	-0.0342754	-0.14102	0.0821749	-0.0081298	0.1178	-0.110807	-0.132269	-0.150973	-0.167023	-0.150007	-0.141774	-0.174905
AAF_diff_0.20	AAF_diff_0.20	0.00749724	-0.0484098	-0.0225688	-0.0386074	-0.000242249	0.0314826	-0.0445675	-0.045152	0.0152741	-0.0432398	-0.0532118	-0.0630187	-0.0616741	-0.0185412	-0.0348315	-0.0498659	-0.0835284	-0.0782689	-0.0462662	-0.08437	-0.0820262	-0.0120377	-0.0539914
AAF_diff_0.30	AAF_diff_0.30	-0.0931011	-0.09013	-0.0867409	-0.0876857	-0.0952215	-0.101296	-0.0859602	-0.025302	0.00983177	-0.0276423	-0.16153	-0.12484	-0.104428	-0.0214609	-0.0332593	-0.0851927	-0.0819516	-0.080257	-0.0224468	-0.0720038	-0.0580823	0.0158469	-0.0252742
AAF_diff_0.40	AAF_diff_0.40	-0.123808	-0.0598715	-0.0783475	-0.104482	-0.126622	-0.134647	-0.14961	-0.0175644	0.0075702	-0.0212	-0.188622	-0.0823687	-0.0444663	-0.0374458	-0.0384936	-0.0870013	-0.0715185	-0.0613274	-0.0109062	-0.0600292	-0.0452927	0.0241345	-0.0138336
AAF_diff_0.50	AAF_diff_0.50	-0.154571	-0.0770079	-0.067855	-0.102334	-0.141121	-0.171536	-0.134135	-0.00596329	0.00392286	-0.0109604	-0.159625	-0.0467165	0.00893477	-0.0458342	0.037236	-0.0377531	-0.0370469	-0.0174721	0.0193584	-0.0163411	-0.00991368	0.0471825	0.0210808
AAF_diff_0.60	AAF_diff_0.60	-0.127428	-0.0361187	-0.0619408	-0.118166	-0.0874621	-0.165873	-0.0356806	0.0247195	-0.00714184	0.0196212	-0.0610112	0.0548312	0.09081	-0.0303799	-0.04465	0.00561845	0.0507262	0.0721424	0.0648958	0.0628097	0.0635816	0.0665831	0.0715044
AAF_diff_0.70	AAF_diff_0.70	-0.0424299	0.0442512	0.0137695	-0.0182263	-0.0305763	-0.0731602	0.0804094	0.0885829	-0.0315707	0.0841255	0.0499816	0.141072	0.173848	-0.0124102	0.228759	0.0394929	0.168923	0.170736	0.113873	0.174039	0.166875	0.0683681	0.129076
AAF_diff_0.80	AAF_diff_0.80	0.134103	0.158358	0.10004	0.124336	-0.0359618	0.06987	0.281829	0.135831	-0.052265	0.135773	0.236353	0.282733	0.271802	0.0686407	0.0635379	0.111961	0.310665	0.295726	0.180643	0.321576	0.29787	0.0470854	0.206243
AAF_diff_0.90	AAF_diff_0.90	0.38992	0.376761	0.35842	0.414041	0.308531	0.351653	0.56644	0.285782	-0.120521	0.289635	0.618853	0.529319	0.452955	0.142441	0.15755	0.327601	0.573006	0.51501	0.279486	0.560522	0.484967	0.00794396	0.326405
AAF_diff_1.00	AAF_diff_1.00	0.703018	0.620515	0.575242	0.710367	0.581303	0.674851	0.892102	0.357026	-0.16102	0.37069	0.964474	0.739594	0.606532	0.153029	-0.412598	0.49136	0.684043	0.655128	0.248718	0.705588	0.533609	-0.25076	0.302847
