# Supplementary material for: Selection signatures in tropical cattle are enriched for promoter and coding regions and reveal missense mutations in the damage response gene HELB
Source: Genet Sel Evol. 2020 May 27;52:27. doi: 10.1186/s12711-020-00546-6 (PMC7251699; doi:10.1186/s12711-020-00546-6)
Supplement: Supplementary file 21 — Additional file 21: Table S20. M-values per genomic feature between African taurine and African indicine cattle. [file 12711_2020_546_MOESM21_ESM.xlsx]

## Sheet: Table S20
Table S20: M-values per genomic feature between African Taurine and African Indicine Cattle
#number of SNPs in each genomic category
	#SNPS	Exon	10KB downstream	10KB upstream	1K downstream	1KB upstream	CDS	UTR	intron	intergenic	GENE	bos_tau_H3K4me3 (Villar et al. 2015)	bos_tau_H3K27ac (Villar et al. 2015)	bos_tau_H3K27ac_only (Villar et al. 2015)	ATAC_cattle_FrAgENCODE	Promoter	Prox_Full_Cattle_Universal_Dataset (Nguyen et al. 2018)	ProxTF (Nguyen et al. 2018)	Filtered_Cattle_Dataset (Nguyen et al. 2018)	Full_Cattle_Universal_Dataset (Nguyen et al. 2018)	EnhG_Full_Cattle_Universal_Dataset (Nguyen et al. 2018)	EnhBiv_Full_Cattle_Universal_Dataset (Nguyen et al. 2018)	Enh_Full_Cattle_Universal_Dataset (Nguyen et al. 2018)	DistalTF_Full_Cattle_Universal_Dataset (Nguyen et al. 2108)
AAF_diff_0.10	3922210	39356	249534	258227	27163	28015	28677	8948	969471	2913618	1008654	34175	119175	80763	121238	1281	20619	319403	429984	1206643	393414	386209	556354	867452
AAF_diff_0.20	6831415	61922	396003	405425	42301	42019	43365	15752	1722380	5047467	1784036	56231	203355	140625	199475	2298	34188	555388	744882	2151822	698563	668970	1006084	1550900
AAF_diff_0.30	4497649	40567	263761	269922	27687	27450	28739	9967	1132797	3324522	1173176	36739	134480	93140	130556	1517	22228	371219	496709	1429400	465570	444529	668177	1033542
AAF_diff_0.40	3019980	27345	181512	184744	18637	18577	19316	6868	775065	2217746	802272	25562	93699	65254	87971	1085	15370	260525	348623	987028	329694	311600	453966	714620
AAF_diff_0.50	2089958	19438	130398	131620	13622	13365	13626	5035	553069	1517563	572416	18860	68331	46930	61091	639	11084	188315	249358	698057	239087	222077	314362	507898
AAF_diff_0.60	1238748	12494	83156	87715	8643	8497	8795	3207	340182	886140	352621	12234	43134	29188	36916	423	6588	121720	159662	429040	152680	141079	185791	313990
AAF_diff_0.70	794474	8223	55343	56346	5783	5493	5711	2232	222865	563441	231042	8759	30243	19824	23847	267	4470	82060	108707	283878	103469	96170	119809	209597
AAF_diff_0.80	371667	4105	26230	26739	2610	2642	2762	1188	102913	264675	106997	4297	13573	8860	10751	115	2032	40360	52209	132791	49597	47964	53811	98629
AAF_diff_0.90	150517	1881	12116	11751	1336	1144	1249	563	39901	108741	41777	2057	5895	3593	4130	42	898	17190	21157	49848	20635	18561	18328	36521
AAF_diff_1.00	26561	314	2300	2220	280	249	224	82	6224	20024	6538	482	1217	676	718	8	252	3001	3719	7798	3548	2691	2382	5831
Total	22943179	215645	1400353	1434709	148062	147451	152464	53842	5864867	16863937	6079529	199396	713102	488853	676693	7675	117729	1959181	2615010	7376305	2456257	2339850	3379064	5338980
Proportion of SNPs in eachgenomic category
	#SNPS	Exon	10KB downstream	10KB upstream	1K downstream	1KB upstream	CDS	UTR	intron	intergenic	GENE	bos_tau_H3K4me3 (Villar et al. 2015)	bos_tau_H3K27ac (Villar et al. 2015)	bos_tau_H3K27ac_only (Villar et al. 2015)	ATAC_cattle_FrAgENCODE	Promoter	Prox_Full_Cattle_Universal_Dataset (Nguyen et al. 2018)	ProxTF (Nguyen et al. 2018)	Filtered_Cattle_Dataset (Nguyen et al. 2018)	Full_Cattle_Universal_Dataset (Nguyen et al. 2018)	EnhG_Full_Cattle_Universal_Dataset (Nguyen et al. 2018)	EnhBiv_Full_Cattle_Universal_Dataset (Nguyen et al. 2018)	Enh_Full_Cattle_Universal_Dataset (Nguyen et al. 2018)	DistalTF_Full_Cattle_Universal_Dataset (Nguyen et al. 2108)
AAF_diff_0.10		1.00341	6.36208	6.58371	0.692543	0.714266	0.731144	0.228137	24.7175	74.2851	25.7165	0.87132	3.03847	2.05912	3.09106	0.0326602	0.525699	8.14344	10.9628	30.7644	10.0304	9.84672	14.1847	22.1164
AAF_diff_0.20		0.90643	5.79679	5.93471	0.619213	0.615085	0.634788	0.230582	25.2126	73.8861	26.1152	0.823124	2.97676	2.0585	2.91997	0.0336387	0.500453	8.12991	10.9038	31.4989	10.2257	9.79255	14.7273	22.7025
AAF_diff_0.30		0.90196	5.86442	6.0014	0.615588	0.610319	0.638978	0.221605	25.1864	73.9169	26.0842	0.816849	2.99001	2.07086	2.90276	0.0337287	0.494214	8.25362	11.0437	31.781	10.3514	9.88359	14.8561	22.9796
AAF_diff_0.40		0.90547	6.01037	6.11739	0.617123	0.615137	0.639607	0.227419	25.6646	73.4358	26.5655	0.846429	3.10264	2.16074	2.91297	0.0359274	0.508944	8.62671	11.5439	32.6833	10.9171	10.3179	15.0321	23.6631
AAF_diff_0.50		0.930067	6.23926	6.29773	0.651783	0.639487	0.651975	0.240914	26.4632	72.6121	27.3889	0.90241	3.26949	2.2455	2.92307	0.0305748	0.530346	9.01047	11.9312	33.4005	11.4398	10.6259	15.0415	24.3018
AAF_diff_0.60		1.0086	6.71291	7.08094	0.697721	0.685935	0.709991	0.25889	27.4618	71.5351	28.4659	0.98761	3.48206	2.35625	2.98011	0.0341474	0.531827	9.82605	12.889	34.635	12.3253	11.3888	14.9983	25.3474
AAF_diff_0.70		1.03502	6.96599	7.09224	0.727903	0.691401	0.71884	0.280941	28.0519	70.92	29.0811	1.10249	3.80667	2.49524	3.00161	0.0336071	0.562636	10.3288	13.6829	35.7316	13.0236	12.1049	15.0803	26.3819
AAF_diff_0.80		1.10448	7.05739	7.19434	0.702242	0.710851	0.743138	0.319641	27.6896	71.2129	28.7884	1.15614	3.65192	2.38385	2.89264	0.0309417	0.546726	10.8592	14.0473	35.7285	13.3445	12.9051	14.4783	26.5369
AAF_diff_0.90		1.24969	8.04959	7.80709	0.887607	0.760047	0.829807	0.374044	26.5093	72.245	27.7557	1.36662	3.9165	2.38711	2.74388	0.0279038	0.59661	11.4206	14.0562	33.1179	13.7094	12.3315	12.1767	24.2637
AAF_diff_1.00		1.18218	8.65931	8.35812	1.05418	0.937465	0.843342	0.308723	23.4329	75.3887	24.615	1.81469	4.58191	2.54508	2.70321	0.0301193	0.948759	11.2985	14.0017	29.3588	13.3579	10.1314	8.96804	21.9532
Total		0.939909	6.10357	6.25331	0.645342	0.642679	0.664529	0.234675	25.5626	73.5031	26.4982	0.869086	3.10812	2.13071	2.94943	0.0334522	0.513133	8.53927	11.3978	32.1503	10.7058	10.1985	14.728	23.2704
M--values
		Exon	10KB downstream	10KB upstream	1K downstream	1KB upstream	CDS	UTR	intron	intergenic	GENE	bos_tau_H3K4me3 (Villar et al. 2015)	bos_tau_H3K27ac (Villar et al. 2015)	bos_tau_H3K27ac_only (Villar et al. 2015)	ATAC_cattle_FrAgENCODE	Promoter	Prox_Full_Cattle_Universal_Dataset (Nguyen et al. 2018)	ProxTF (Nguyen et al. 2018)	Filtered_Cattle_Dataset (Nguyen et al. 2018)	Full_Cattle_Universal_Dataset (Nguyen et al. 2018)	EnhG_Full_Cattle_Universal_Dataset (Nguyen et al. 2018)	EnhBiv_Full_Cattle_Universal_Dataset (Nguyen et al. 2018)	Enh_Full_Cattle_Universal_Dataset (Nguyen et al. 2018)	DistalTF_Full_Cattle_Universal_Dataset (Nguyen et al. 2108)
AAF_diff_0.10	AAF_diff_0.10	0.0943239	0.0598444	0.0742802	0.10184	0.152362	0.137824	-0.0407682	-0.0485021	0.0152689	-0.0432016	0.00370339	-0.0327002	-0.0493077	0.0676671	-0.0345697	0.0349031	-0.0684743	-0.056135	-0.0635728	-0.0940147	-0.0506357	-0.054222	-0.0733817
AAF_diff_0.20	AAF_diff_0.20	-0.0523253	-0.0743983	-0.0754422	-0.0596288	-0.0633129	-0.0660567	-0.025388	-0.019886	0.00749906	-0.0210059	-0.0783899	-0.062299	-0.0497386	-0.0144846	0.00802101	-0.0360988	-0.0708738	-0.0639237	-0.0295306	-0.0661904	-0.0585937	-6.39492e-05	-0.0356495
AAF_diff_0.30	AAF_diff_0.30	-0.0594574	-0.0576651	-0.0593214	-0.0680985	-0.0745352	-0.0565645	-0.0826784	-0.0213867	0.00809977	-0.0227178	-0.0894299	-0.0558945	-0.0411056	-0.0230104	0.0118767	-0.0541974	-0.0490859	-0.0455213	-0.0166663	-0.0485692	-0.0452443	0.0125009	-0.0181448
AAF_diff_0.40	AAF_diff_0.40	-0.0538549	-0.0221993	-0.0317043	-0.0645055	-0.0631918	-0.055146	-0.0453157	0.00574522	-0.00132093	0.0036582	-0.0381094	-0.00254849	0.0201919	-0.0179471	0.102983	-0.0118263	0.0146974	0.0183776	0.023719	0.0281924	0.0168055	0.0294869	0.0241385
AAF_diff_0.50	AAF_diff_0.50	-0.0151871	0.0317226	0.0102119	0.0143285	-0.00718441	-0.0275152	0.0378511	0.0499524	-0.0175936	0.0476958	0.0542846	0.0730231	0.0757011	-0.0129503	-0.129759	0.0476002	0.0774886	0.0659934	0.0550379	0.0956655	0.0592353	0.0303945	0.062566
AAF_diff_0.60	AAF_diff_0.60	0.10176	0.137284	0.17932	0.112585	0.0939724	0.0954694	0.141675	0.103391	-0.0391523	0.103341	0.184442	0.1639	0.145157	0.0149274	0.0296735	0.0516253	0.202498	0.177387	0.107396	0.203232	0.15927	0.0262395	0.123337
AAF_diff_0.70	AAF_diff_0.70	0.139072	0.190676	0.18162	0.173682	0.105424	0.11334	0.259598	0.134065	-0.0516115	0.134189	0.343195	0.292486	0.227841	0.0252997	0.00666638	0.13287	0.274494	0.263622	0.152366	0.28273	0.247236	0.034106	0.181047
AAF_diff_0.80	AAF_diff_0.80	0.232779	0.209482	0.202242	0.121903	0.14545	0.161299	0.445786	0.11531	-0.0456647	0.119594	0.411748	0.232614	0.161961	-0.0280478	-0.11255	0.0914854	0.34673	0.301537	0.152242	0.317846	0.339591	-0.0246679	0.189502
AAF_diff_0.90	AAF_diff_0.90	0.41098	0.399262	0.320164	0.459857	0.24199	0.320444	0.672542	0.0524654	-0.0249065	0.0668882	0.653044	0.333522	0.163927	-0.104221	-0.261639	0.217456	0.419458	0.302457	0.0427762	0.356771	0.273997	-0.274435	0.060301
AAF_diff_1.00	AAF_diff_1.00	0.330862	0.504599	0.418557	0.707981	0.544666	0.343786	0.395648	-0.1255	0.0365447	-0.106354	1.06215	0.559905	0.256378	-0.125762	-0.151411	0.88671	0.403948	0.296854	-0.131038	0.3193	-0.00951781	-0.715694	-0.084065
	#SNPS	Exon	10KB downstream	10KB upstream	1K downstream	1KB upstream	CDS	UTR	intron	intergenic		Proximal_all	Proximal Dnase	P_H3K4me3	P_H3K9ac	P_TF	Distal_all	Distal_Dnase	Distal_H3K27ac	Distal_H3K4me1	Distal_H3K9ac	Distal_TF		TSSA
AAF_diff_0.10		#DIV/0!	#DIV/0!	#DIV/0!	#DIV/0!	#DIV/0!	#DIV/0!	#DIV/0!	#DIV/0!	#DIV/0!	AAF_diff_0.10	#DIV/0!	#DIV/0!	#DIV/0!	#DIV/0!	#DIV/0!	#DIV/0!	#DIV/0!	#DIV/0!	#DIV/0!	#DIV/0!	#DIV/0!	AAF_diff_0.10	#DIV/0!
AAF_diff_0.20		#DIV/0!	#DIV/0!	#DIV/0!	#DIV/0!	#DIV/0!	#DIV/0!	#DIV/0!	#DIV/0!	#DIV/0!	AAF_diff_0.20	#DIV/0!	#DIV/0!	#DIV/0!	#DIV/0!	#DIV/0!	#DIV/0!	#DIV/0!	#DIV/0!	#DIV/0!	#DIV/0!	#DIV/0!	AAF_diff_0.20	#DIV/0!
AAF_diff_0.30		#DIV/0!	#DIV/0!	#DIV/0!	#DIV/0!	#DIV/0!	#DIV/0!	#DIV/0!	#DIV/0!	#DIV/0!	AAF_diff_0.30	#DIV/0!	#DIV/0!	#DIV/0!	#DIV/0!	#DIV/0!	#DIV/0!	#DIV/0!	#DIV/0!	#DIV/0!	#DIV/0!	#DIV/0!	AAF_diff_0.30	#DIV/0!
AAF_diff_0.40		#DIV/0!	#DIV/0!	#DIV/0!	#DIV/0!	#DIV/0!	#DIV/0!	#DIV/0!	#DIV/0!	#DIV/0!	AAF_diff_0.40	#DIV/0!	#DIV/0!	#DIV/0!	#DIV/0!	#DIV/0!	#DIV/0!	#DIV/0!	#DIV/0!	#DIV/0!	#DIV/0!	#DIV/0!	AAF_diff_0.40	#DIV/0!
AAF_diff_0.50		#DIV/0!	#DIV/0!	#DIV/0!	#DIV/0!	#DIV/0!	#DIV/0!	#DIV/0!	#DIV/0!	#DIV/0!	AAF_diff_0.50	#DIV/0!	#DIV/0!	#DIV/0!	#DIV/0!	#DIV/0!	#DIV/0!	#DIV/0!	#DIV/0!	#DIV/0!	#DIV/0!	#DIV/0!	AAF_diff_0.50	#DIV/0!
AAF_diff_0.60		#DIV/0!	#DIV/0!	#DIV/0!	#DIV/0!	#DIV/0!	#DIV/0!	#DIV/0!	#DIV/0!	#DIV/0!	AAF_diff_0.60	#DIV/0!	#DIV/0!	#DIV/0!	#DIV/0!	#DIV/0!	#DIV/0!	#DIV/0!	#DIV/0!	#DIV/0!	#DIV/0!	#DIV/0!	AAF_diff_0.60	#DIV/0!
AAF_diff_0.70		#DIV/0!	#DIV/0!	#DIV/0!	#DIV/0!	#DIV/0!	#DIV/0!	#DIV/0!	#DIV/0!	#DIV/0!	AAF_diff_0.70	#DIV/0!	#DIV/0!	#DIV/0!	#DIV/0!	#DIV/0!	#DIV/0!	#DIV/0!	#DIV/0!	#DIV/0!	#DIV/0!	#DIV/0!	AAF_diff_0.70	#DIV/0!
AAF_diff_0.80		#DIV/0!	#DIV/0!	#DIV/0!	#DIV/0!	#DIV/0!	#DIV/0!	#DIV/0!	#DIV/0!	#DIV/0!	AAF_diff_0.80	#DIV/0!	#DIV/0!	#DIV/0!	#DIV/0!	#DIV/0!	#DIV/0!	#DIV/0!	#DIV/0!	#DIV/0!	#DIV/0!	#DIV/0!	AAF_diff_0.80	#DIV/0!
AAF_diff_0.90		#DIV/0!	#DIV/0!	#DIV/0!	#DIV/0!	#DIV/0!	#DIV/0!	#DIV/0!	#DIV/0!	#DIV/0!	AAF_diff_0.90	#DIV/0!	#DIV/0!	#DIV/0!	#DIV/0!	#DIV/0!	#DIV/0!	#DIV/0!	#DIV/0!	#DIV/0!	#DIV/0!	#DIV/0!	AAF_diff_0.90	#DIV/0!
AAF_diff_1.00		#DIV/0!	#DIV/0!	#DIV/0!	#DIV/0!	#DIV/0!	#DIV/0!	#DIV/0!	#DIV/0!	#DIV/0!	AAF_diff_1.00	#DIV/0!	#DIV/0!	#DIV/0!	#DIV/0!	#DIV/0!	#DIV/0!	#DIV/0!	#DIV/0!	#DIV/0!	#DIV/0!	#DIV/0!	AAF_diff_1.00	#DIV/0!
