# Supplementary material for: Selection signatures in tropical cattle are enriched for promoter and coding regions and reveal missense mutations in the damage response gene HELB
Source: Genet Sel Evol. 2020 May 27;52:27. doi: 10.1186/s12711-020-00546-6 (PMC7251699; doi:10.1186/s12711-020-00546-6)
Supplement: Supplementary file 22 — Additional file 22: Table S21. Variant Effect Predictor results for fixed SNPs between taurine and indicine cattle ΔAF = 1 and 926 SNPs [file 12711_2020_546_MOESM22_ESM.txt]

#Uploaded_variation	Location	Allele	Consequence	IMPACT	SYMBOL	Gene	Feature_type	Feature	BIOTYPE	EXON	INTRON	HGVSc	HGVSp	cDNA_position	CDS_position	Protein_position	Amino_acids	Codons	Existing_variation	DISTANCE	STRAND	FLAGS	SYMBOL_SOURCE	HGNC_ID	TSL	APPRIS	SIFT	CLIN_SIG	SOMATIC	PHENO
.	1:83217159-83217159	C	intron_variant	MODIFIER	EPHB3	ENSBTAG00000005313	Transcript	ENSBTAT00000006988	protein_coding	-	1/15	-	-	-	-	-	-	-	rs449866272	-	-1	-	VGNC	-	-	-	-	-	-	-
.	1:83217181-83217181	A	intron_variant	MODIFIER	EPHB3	ENSBTAG00000005313	Transcript	ENSBTAT00000006988	protein_coding	-	1/15	-	-	-	-	-	-	-	rs465465242	-	-1	-	VGNC	-	-	-	-	-	-	-
.	1:83218146-83218146	C	intron_variant	MODIFIER	EPHB3	ENSBTAG00000005313	Transcript	ENSBTAT00000006988	protein_coding	-	1/15	-	-	-	-	-	-	-	rs720769589	-	-1	-	VGNC	-	-	-	-	-	-	-
.	1:83218713-83218713	C	intron_variant	MODIFIER	EPHB3	ENSBTAG00000005313	Transcript	ENSBTAT00000006988	protein_coding	-	1/15	-	-	-	-	-	-	-	rs133121089	-	-1	-	VGNC	-	-	-	-	-	-	-
.	1:83218947-83218947	G	intron_variant	MODIFIER	EPHB3	ENSBTAG00000005313	Transcript	ENSBTAT00000006988	protein_coding	-	1/15	-	-	-	-	-	-	-	rs454136517	-	-1	-	VGNC	-	-	-	-	-	-	-
.	1:83220651-83220651	G	intron_variant	MODIFIER	EPHB3	ENSBTAG00000005313	Transcript	ENSBTAT00000006988	protein_coding	-	1/15	-	-	-	-	-	-	-	rs466134647	-	-1	-	VGNC	-	-	-	-	-	-	-
.	1:83220813-83220813	G	intron_variant	MODIFIER	EPHB3	ENSBTAG00000005313	Transcript	ENSBTAT00000006988	protein_coding	-	1/15	-	-	-	-	-	-	-	rs714613200	-	-1	-	VGNC	-	-	-	-	-	-	-
.	1:83220832-83220832	C	intron_variant	MODIFIER	EPHB3	ENSBTAG00000005313	Transcript	ENSBTAT00000006988	protein_coding	-	1/15	-	-	-	-	-	-	-	rs719008675	-	-1	-	VGNC	-	-	-	-	-	-	-
.	1:83222196-83222196	C	intron_variant	MODIFIER	EPHB3	ENSBTAG00000005313	Transcript	ENSBTAT00000006988	protein_coding	-	1/15	-	-	-	-	-	-	-	rs717958215	-	-1	-	VGNC	-	-	-	-	-	-	-
.	1:83223031-83223031	C	intron_variant	MODIFIER	EPHB3	ENSBTAG00000005313	Transcript	ENSBTAT00000006988	protein_coding	-	1/15	-	-	-	-	-	-	-	rs137070082	-	-1	-	VGNC	-	-	-	-	-	-	-
.	1:83225142-83225142	G	intron_variant	MODIFIER	EPHB3	ENSBTAG00000005313	Transcript	ENSBTAT00000006988	protein_coding	-	1/15	-	-	-	-	-	-	-	rs476927604	-	-1	-	VGNC	-	-	-	-	-	-	-
.	1:83225304-83225304	A	intron_variant	MODIFIER	EPHB3	ENSBTAG00000005313	Transcript	ENSBTAT00000006988	protein_coding	-	1/15	-	-	-	-	-	-	-	rs721780158	-	-1	-	VGNC	-	-	-	-	-	-	-
.	1:83227164-83227164	T	intron_variant	MODIFIER	EPHB3	ENSBTAG00000005313	Transcript	ENSBTAT00000006988	protein_coding	-	1/15	-	-	-	-	-	-	-	rs443839311	-	-1	-	VGNC	-	-	-	-	-	-	-
.	1:83228121-83228121	C	intron_variant	MODIFIER	EPHB3	ENSBTAG00000005313	Transcript	ENSBTAT00000006988	protein_coding	-	1/15	-	-	-	-	-	-	-	rs721995165	-	-1	-	VGNC	-	-	-	-	-	-	-
.	1:83228323-83228323	T	intron_variant	MODIFIER	EPHB3	ENSBTAG00000005313	Transcript	ENSBTAT00000006988	protein_coding	-	1/15	-	-	-	-	-	-	-	rs452639467	-	-1	-	VGNC	-	-	-	-	-	-	-
.	1:83229059-83229059	G	intron_variant	MODIFIER	EPHB3	ENSBTAG00000005313	Transcript	ENSBTAT00000006988	protein_coding	-	1/15	-	-	-	-	-	-	-	rs471327799	-	-1	-	VGNC	-	-	-	-	-	-	-
.	1:83229437-83229437	G	intron_variant	MODIFIER	EPHB3	ENSBTAG00000005313	Transcript	ENSBTAT00000006988	protein_coding	-	1/15	-	-	-	-	-	-	-	rs438433614	-	-1	-	VGNC	-	-	-	-	-	-	-
.	1:83229481-83229481	T	intron_variant	MODIFIER	EPHB3	ENSBTAG00000005313	Transcript	ENSBTAT00000006988	protein_coding	-	1/15	-	-	-	-	-	-	-	rs460055501	-	-1	-	VGNC	-	-	-	-	-	-	-
.	1:83229746-83229746	C	intron_variant	MODIFIER	EPHB3	ENSBTAG00000005313	Transcript	ENSBTAT00000006988	protein_coding	-	1/15	-	-	-	-	-	-	-	rs135689097	-	-1	-	VGNC	-	-	-	-	-	-	-
.	1:83230348-83230348	A	intron_variant	MODIFIER	EPHB3	ENSBTAG00000005313	Transcript	ENSBTAT00000006988	protein_coding	-	1/15	-	-	-	-	-	-	-	rs1115205666	-	-1	-	VGNC	-	-	-	-	-	-	-
.	1:83231958-83231958	A	intron_variant	MODIFIER	EPHB3	ENSBTAG00000005313	Transcript	ENSBTAT00000006988	protein_coding	-	1/15	-	-	-	-	-	-	-	rs478447840	-	-1	-	VGNC	-	-	-	-	-	-	-
.	1:83232931-83232931	G	intron_variant	MODIFIER	EPHB3	ENSBTAG00000005313	Transcript	ENSBTAT00000006988	protein_coding	-	1/15	-	-	-	-	-	-	-	rs136795173	-	-1	-	VGNC	-	-	-	-	-	-	-
.	1:83233075-83233075	C	intron_variant	MODIFIER	EPHB3	ENSBTAG00000005313	Transcript	ENSBTAT00000006988	protein_coding	-	1/15	-	-	-	-	-	-	-	rs714681294	-	-1	-	VGNC	-	-	-	-	-	-	-
.	1:83233273-83233273	C	intron_variant	MODIFIER	EPHB3	ENSBTAG00000005313	Transcript	ENSBTAT00000006988	protein_coding	-	1/15	-	-	-	-	-	-	-	rs461254124	-	-1	-	VGNC	-	-	-	-	-	-	-
.	1:83233731-83233731	A	intron_variant	MODIFIER	EPHB3	ENSBTAG00000005313	Transcript	ENSBTAT00000006988	protein_coding	-	1/15	-	-	-	-	-	-	-	rs482923627	-	-1	-	VGNC	-	-	-	-	-	-	-
.	1:83234860-83234860	C	intron_variant	MODIFIER	EPHB3	ENSBTAG00000005313	Transcript	ENSBTAT00000006988	protein_coding	-	1/15	-	-	-	-	-	-	-	rs449809777	-	-1	-	VGNC	-	-	-	-	-	-	-
.	1:83235620-83235620	G	intron_variant	MODIFIER	EPHB3	ENSBTAG00000005313	Transcript	ENSBTAT00000006988	protein_coding	-	1/15	-	-	-	-	-	-	-	rs477516218	-	-1	-	VGNC	-	-	-	-	-	-	-
.	1:83236002-83236002	A	intron_variant	MODIFIER	EPHB3	ENSBTAG00000005313	Transcript	ENSBTAT00000006988	protein_coding	-	1/15	-	-	-	-	-	-	-	rs447813704	-	-1	-	VGNC	-	-	-	-	-	-	-
.	1:83237670-83237670	G	intron_variant	MODIFIER	EPHB3	ENSBTAG00000005313	Transcript	ENSBTAT00000006988	protein_coding	-	1/15	-	-	-	-	-	-	-	rs466249279	-	-1	-	VGNC	-	-	-	-	-	-	-
.	1:83238102-83238102	A	intron_variant	MODIFIER	EPHB3	ENSBTAG00000005313	Transcript	ENSBTAT00000006988	protein_coding	-	1/15	-	-	-	-	-	-	-	rs135377234	-	-1	-	VGNC	-	-	-	-	-	-	-
.	13:5507330-5507330	G	intergenic_variant	MODIFIER	-	-	-	-	-	-	-	-	-	-	-	-	-	-	rs437037379	-	-	-	-	-	-	-	-	-	-	-
.	13:5507968-5507968	T	intergenic_variant	MODIFIER	-	-	-	-	-	-	-	-	-	-	-	-	-	-	rs452393178	-	-	-	-	-	-	-	-	-	-	-
.	13:5508502-5508502	G	intergenic_variant	MODIFIER	-	-	-	-	-	-	-	-	-	-	-	-	-	-	rs452833490	-	-	-	-	-	-	-	-	-	-	-
.	13:5509942-5509942	C	intergenic_variant	MODIFIER	-	-	-	-	-	-	-	-	-	-	-	-	-	-	rs461468826	-	-	-	-	-	-	-	-	-	-	-
.	13:5510329-5510329	A	intergenic_variant	MODIFIER	-	-	-	-	-	-	-	-	-	-	-	-	-	-	rs476855915	-	-	-	-	-	-	-	-	-	-	-
.	13:5511080-5511080	C	intergenic_variant	MODIFIER	-	-	-	-	-	-	-	-	-	-	-	-	-	-	rs459218383	-	-	-	-	-	-	-	-	-	-	-
.	13:5512095-5512095	T	intergenic_variant	MODIFIER	-	-	-	-	-	-	-	-	-	-	-	-	-	-	rs477730900	-	-	-	-	-	-	-	-	-	-	-
.	13:5512526-5512526	C	intergenic_variant	MODIFIER	-	-	-	-	-	-	-	-	-	-	-	-	-	-	rs447673651	-	-	-	-	-	-	-	-	-	-	-
.	13:5513986-5513986	C	intergenic_variant	MODIFIER	-	-	-	-	-	-	-	-	-	-	-	-	-	-	rs459785070	-	-	-	-	-	-	-	-	-	-	-
.	13:5514304-5514304	T	intergenic_variant	MODIFIER	-	-	-	-	-	-	-	-	-	-	-	-	-	-	rs481529290	-	-	-	-	-	-	-	-	-	-	-
.	13:5514856-5514856	A	intergenic_variant	MODIFIER	-	-	-	-	-	-	-	-	-	-	-	-	-	-	rs448574315	-	-	-	-	-	-	-	-	-	-	-
.	13:5515544-5515544	G	intergenic_variant	MODIFIER	-	-	-	-	-	-	-	-	-	-	-	-	-	-	rs715771375	-	-	-	-	-	-	-	-	-	-	-
.	13:5515600-5515600	T	intergenic_variant	MODIFIER	-	-	-	-	-	-	-	-	-	-	-	-	-	-	rs469931223	-	-	-	-	-	-	-	-	-	-	-
.	13:5516415-5516415	T	intergenic_variant	MODIFIER	-	-	-	-	-	-	-	-	-	-	-	-	-	-	rs445819568	-	-	-	-	-	-	-	-	-	-	-
.	13:5516965-5516965	G	intergenic_variant	MODIFIER	-	-	-	-	-	-	-	-	-	-	-	-	-	-	rs464273703	-	-	-	-	-	-	-	-	-	-	-
.	13:5517387-5517387	G	intergenic_variant	MODIFIER	-	-	-	-	-	-	-	-	-	-	-	-	-	-	rs434696679	-	-	-	-	-	-	-	-	-	-	-
.	13:5517571-5517571	A	intergenic_variant	MODIFIER	-	-	-	-	-	-	-	-	-	-	-	-	-	-	rs717248003	-	-	-	-	-	-	-	-	-	-	-
.	13:5517973-5517973	G	intergenic_variant	MODIFIER	-	-	-	-	-	-	-	-	-	-	-	-	-	-	rs723651019	-	-	-	-	-	-	-	-	-	-	-
.	13:5518002-5518002	A	intergenic_variant	MODIFIER	-	-	-	-	-	-	-	-	-	-	-	-	-	-	rs452746993	-	-	-	-	-	-	-	-	-	-	-
.	13:5518120-5518120	T	intergenic_variant	MODIFIER	-	-	-	-	-	-	-	-	-	-	-	-	-	-	rs468017522	-	-	-	-	-	-	-	-	-	-	-
.	13:5518489-5518489	A	intergenic_variant	MODIFIER	-	-	-	-	-	-	-	-	-	-	-	-	-	-	rs435245806	-	-	-	-	-	-	-	-	-	-	-
.	13:5518952-5518952	A	intergenic_variant	MODIFIER	-	-	-	-	-	-	-	-	-	-	-	-	-	-	rs457046480	-	-	-	-	-	-	-	-	-	-	-
.	13:5520675-5520675	T	intergenic_variant	MODIFIER	-	-	-	-	-	-	-	-	-	-	-	-	-	-	rs475536568	-	-	-	-	-	-	-	-	-	-	-
.	13:5521159-5521159	T	intergenic_variant	MODIFIER	-	-	-	-	-	-	-	-	-	-	-	-	-	-	rs714974547	-	-	-	-	-	-	-	-	-	-	-
.	13:5521181-5521181	C	intergenic_variant	MODIFIER	-	-	-	-	-	-	-	-	-	-	-	-	-	-	rs718189931	-	-	-	-	-	-	-	-	-	-	-
.	13:5521489-5521489	G	intergenic_variant	MODIFIER	-	-	-	-	-	-	-	-	-	-	-	-	-	-	rs443801468	-	-	-	-	-	-	-	-	-	-	-
.	13:5522877-5522877	A	intergenic_variant	MODIFIER	-	-	-	-	-	-	-	-	-	-	-	-	-	-	rs452769076	-	-	-	-	-	-	-	-	-	-	-
.	13:5523651-5523651	G	intergenic_variant	MODIFIER	-	-	-	-	-	-	-	-	-	-	-	-	-	-	rs471288129	-	-	-	-	-	-	-	-	-	-	-
.	13:5524183-5524183	T	intergenic_variant	MODIFIER	-	-	-	-	-	-	-	-	-	-	-	-	-	-	rs459698837	-	-	-	-	-	-	-	-	-	-	-
.	13:5525018-5525018	C	intergenic_variant	MODIFIER	-	-	-	-	-	-	-	-	-	-	-	-	-	-	rs481477543	-	-	-	-	-	-	-	-	-	-	-
.	13:5525215-5525215	T	intergenic_variant	MODIFIER	-	-	-	-	-	-	-	-	-	-	-	-	-	-	rs722857139	-	-	-	-	-	-	-	-	-	-	-
.	13:5525713-5525713	C	intergenic_variant	MODIFIER	-	-	-	-	-	-	-	-	-	-	-	-	-	-	rs442063894	-	-	-	-	-	-	-	-	-	-	-
.	13:5526248-5526248	T	intergenic_variant	MODIFIER	-	-	-	-	-	-	-	-	-	-	-	-	-	-	rs719122190	-	-	-	-	-	-	-	-	-	-	-
.	13:5527982-5527982	G	intergenic_variant	MODIFIER	-	-	-	-	-	-	-	-	-	-	-	-	-	-	rs463843606	-	-	-	-	-	-	-	-	-	-	-
.	13:5529062-5529062	G	intergenic_variant	MODIFIER	-	-	-	-	-	-	-	-	-	-	-	-	-	-	rs482410938	-	-	-	-	-	-	-	-	-	-	-
.	13:5530114-5530114	G	intergenic_variant	MODIFIER	-	-	-	-	-	-	-	-	-	-	-	-	-	-	rs464197942	-	-	-	-	-	-	-	-	-	-	-
.	13:5530297-5530297	A	intergenic_variant	MODIFIER	-	-	-	-	-	-	-	-	-	-	-	-	-	-	rs479475852	-	-	-	-	-	-	-	-	-	-	-
.	13:5530453-5530453	C	intergenic_variant	MODIFIER	-	-	-	-	-	-	-	-	-	-	-	-	-	-	rs446716712	-	-	-	-	-	-	-	-	-	-	-
.	13:5530619-5530619	G	intergenic_variant	MODIFIER	-	-	-	-	-	-	-	-	-	-	-	-	-	-	rs720843275	-	-	-	-	-	-	-	-	-	-	-
.	13:5531552-5531552	G	intergenic_variant	MODIFIER	-	-	-	-	-	-	-	-	-	-	-	-	-	-	rs715133221	-	-	-	-	-	-	-	-	-	-	-
.	13:5533033-5533033	A	intergenic_variant	MODIFIER	-	-	-	-	-	-	-	-	-	-	-	-	-	-	rs468119464	-	-	-	-	-	-	-	-	-	-	-
.	13:5533206-5533206	G	intergenic_variant	MODIFIER	-	-	-	-	-	-	-	-	-	-	-	-	-	-	rs722796927	-	-	-	-	-	-	-	-	-	-	-
.	13:5535679-5535679	A	intergenic_variant	MODIFIER	-	-	-	-	-	-	-	-	-	-	-	-	-	-	rs456912939	-	-	-	-	-	-	-	-	-	-	-
.	13:5535755-5535755	A	intergenic_variant	MODIFIER	-	-	-	-	-	-	-	-	-	-	-	-	-	-	rs722274075	-	-	-	-	-	-	-	-	-	-	-
.	13:5536202-5536202	A	intergenic_variant	MODIFIER	-	-	-	-	-	-	-	-	-	-	-	-	-	-	rs469094331	-	-	-	-	-	-	-	-	-	-	-
.	13:5536883-5536883	A	intergenic_variant	MODIFIER	-	-	-	-	-	-	-	-	-	-	-	-	-	-	rs432923387	-	-	-	-	-	-	-	-	-	-	-
.	13:5537692-5537692	T	intergenic_variant	MODIFIER	-	-	-	-	-	-	-	-	-	-	-	-	-	-	rs471198293	-	-	-	-	-	-	-	-	-	-	-
.	13:5538739-5538739	C	intergenic_variant	MODIFIER	-	-	-	-	-	-	-	-	-	-	-	-	-	-	rs441505330	-	-	-	-	-	-	-	-	-	-	-
.	13:5540634-5540634	G	intergenic_variant	MODIFIER	-	-	-	-	-	-	-	-	-	-	-	-	-	-	rs453649003	-	-	-	-	-	-	-	-	-	-	-
.	13:5541007-5541007	G	intergenic_variant	MODIFIER	-	-	-	-	-	-	-	-	-	-	-	-	-	-	rs475333903	-	-	-	-	-	-	-	-	-	-	-
.	13:5541231-5541231	T	intergenic_variant	MODIFIER	-	-	-	-	-	-	-	-	-	-	-	-	-	-	rs717566151	-	-	-	-	-	-	-	-	-	-	-
.	13:5541664-5541664	G	intergenic_variant	MODIFIER	-	-	-	-	-	-	-	-	-	-	-	-	-	-	rs463755623	-	-	-	-	-	-	-	-	-	-	-
.	13:5541676-5541676	C	intergenic_variant	MODIFIER	-	-	-	-	-	-	-	-	-	-	-	-	-	-	rs482326283	-	-	-	-	-	-	-	-	-	-	-
.	13:5543331-5543331	T	intergenic_variant	MODIFIER	-	-	-	-	-	-	-	-	-	-	-	-	-	-	rs721493602	-	-	-	-	-	-	-	-	-	-	-
.	13:5543422-5543422	G	intergenic_variant	MODIFIER	-	-	-	-	-	-	-	-	-	-	-	-	-	-	rs439675813	-	-	-	-	-	-	-	-	-	-	-
.	13:5544089-5544089	T	intergenic_variant	MODIFIER	-	-	-	-	-	-	-	-	-	-	-	-	-	-	rs457747837	-	-	-	-	-	-	-	-	-	-	-
.	13:5545137-5545137	A	intergenic_variant	MODIFIER	-	-	-	-	-	-	-	-	-	-	-	-	-	-	rs446630230	-	-	-	-	-	-	-	-	-	-	-
.	13:5545205-5545205	A	intergenic_variant	MODIFIER	-	-	-	-	-	-	-	-	-	-	-	-	-	-	rs715312503	-	-	-	-	-	-	-	-	-	-	-
.	13:5547206-5547206	T	intergenic_variant	MODIFIER	-	-	-	-	-	-	-	-	-	-	-	-	-	-	rs468482773	-	-	-	-	-	-	-	-	-	-	-
.	13:5550437-5550437	G	intergenic_variant	MODIFIER	-	-	-	-	-	-	-	-	-	-	-	-	-	-	rs723215764	-	-	-	-	-	-	-	-	-	-	-
.	13:5551077-5551077	A	intergenic_variant	MODIFIER	-	-	-	-	-	-	-	-	-	-	-	-	-	-	rs717516636	-	-	-	-	-	-	-	-	-	-	-
.	13:5553315-5553315	G	intergenic_variant	MODIFIER	-	-	-	-	-	-	-	-	-	-	-	-	-	-	rs468954205	-	-	-	-	-	-	-	-	-	-	-
.	13:5553485-5553485	C	intergenic_variant	MODIFIER	-	-	-	-	-	-	-	-	-	-	-	-	-	-	rs716969722	-	-	-	-	-	-	-	-	-	-	-
.	13:5553773-5553773	G	intergenic_variant	MODIFIER	-	-	-	-	-	-	-	-	-	-	-	-	-	-	rs432803143	-	-	-	-	-	-	-	-	-	-	-
.	13:5555562-5555562	G	intergenic_variant	MODIFIER	-	-	-	-	-	-	-	-	-	-	-	-	-	-	rs444963348	-	-	-	-	-	-	-	-	-	-	-
.	13:5555645-5555645	G	intergenic_variant	MODIFIER	-	-	-	-	-	-	-	-	-	-	-	-	-	-	rs720902751	-	-	-	-	-	-	-	-	-	-	-
.	13:5555725-5555725	C	intergenic_variant	MODIFIER	-	-	-	-	-	-	-	-	-	-	-	-	-	-	rs715261720	-	-	-	-	-	-	-	-	-	-	-
.	13:5555933-5555933	A	intergenic_variant	MODIFIER	-	-	-	-	-	-	-	-	-	-	-	-	-	-	rs464729571	-	-	-	-	-	-	-	-	-	-	-
.	13:5557433-5557433	C	intergenic_variant	MODIFIER	-	-	-	-	-	-	-	-	-	-	-	-	-	-	rs434949994	-	-	-	-	-	-	-	-	-	-	-
.	13:5559854-5559854	G	intergenic_variant	MODIFIER	-	-	-	-	-	-	-	-	-	-	-	-	-	-	rs453471637	-	-	-	-	-	-	-	-	-	-	-
.	13:5560118-5560118	G	intergenic_variant	MODIFIER	-	-	-	-	-	-	-	-	-	-	-	-	-	-	rs475327623	-	-	-	-	-	-	-	-	-	-	-
.	13:5562861-5562861	C	intergenic_variant	MODIFIER	-	-	-	-	-	-	-	-	-	-	-	-	-	-	rs435891610	-	-	-	-	-	-	-	-	-	-	-
.	13:5563053-5563053	T	intergenic_variant	MODIFIER	-	-	-	-	-	-	-	-	-	-	-	-	-	-	rs457295854	-	-	-	-	-	-	-	-	-	-	-
.	13:5564789-5564789	A	intergenic_variant	MODIFIER	-	-	-	-	-	-	-	-	-	-	-	-	-	-	rs439637105	-	-	-	-	-	-	-	-	-	-	-
.	13:5566123-5566123	T	intergenic_variant	MODIFIER	-	-	-	-	-	-	-	-	-	-	-	-	-	-	rs458058632	-	-	-	-	-	-	-	-	-	-	-
.	13:5566915-5566915	T	intergenic_variant	MODIFIER	-	-	-	-	-	-	-	-	-	-	-	-	-	-	rs720127886	-	-	-	-	-	-	-	-	-	-	-
.	13:5567032-5567032	T	intergenic_variant	MODIFIER	-	-	-	-	-	-	-	-	-	-	-	-	-	-	rs723312941	-	-	-	-	-	-	-	-	-	-	-
.	13:5567704-5567704	T	intergenic_variant	MODIFIER	-	-	-	-	-	-	-	-	-	-	-	-	-	-	rs717667142	-	-	-	-	-	-	-	-	-	-	-
.	13:5568231-5568231	C	intergenic_variant	MODIFIER	-	-	-	-	-	-	-	-	-	-	-	-	-	-	rs473339434	-	-	-	-	-	-	-	-	-	-	-
.	13:5568960-5568960	A	intergenic_variant	MODIFIER	-	-	-	-	-	-	-	-	-	-	-	-	-	-	rs440154288	-	-	-	-	-	-	-	-	-	-	-
.	13:5569284-5569284	G	intergenic_variant	MODIFIER	-	-	-	-	-	-	-	-	-	-	-	-	-	-	rs461966828	-	-	-	-	-	-	-	-	-	-	-
.	13:5569514-5569514	C	intergenic_variant	MODIFIER	-	-	-	-	-	-	-	-	-	-	-	-	-	-	rs480502758	-	-	-	-	-	-	-	-	-	-	-
.	13:5574633-5574633	G	intergenic_variant	MODIFIER	-	-	-	-	-	-	-	-	-	-	-	-	-	-	rs450706164	-	-	-	-	-	-	-	-	-	-	-
.	17:30726852-30726852	G	intergenic_variant	MODIFIER	-	-	-	-	-	-	-	-	-	-	-	-	-	-	rs441941248	-	-	-	-	-	-	-	-	-	-	-
.	17:30727111-30727111	A	intergenic_variant	MODIFIER	-	-	-	-	-	-	-	-	-	-	-	-	-	-	rs720800466	-	-	-	-	-	-	-	-	-	-	-
.	17:30727622-30727622	A	intergenic_variant	MODIFIER	-	-	-	-	-	-	-	-	-	-	-	-	-	-	rs457288990	-	-	-	-	-	-	-	-	-	-	-
.	17:30727888-30727888	A	intergenic_variant	MODIFIER	-	-	-	-	-	-	-	-	-	-	-	-	-	-	rs439868894	-	-	-	-	-	-	-	-	-	-	-
.	17:30728204-30728204	A	intergenic_variant	MODIFIER	-	-	-	-	-	-	-	-	-	-	-	-	-	-	rs458497454	-	-	-	-	-	-	-	-	-	-	-
.	17:30730219-30730219	G	intergenic_variant	MODIFIER	-	-	-	-	-	-	-	-	-	-	-	-	-	-	rs440650954	-	-	-	-	-	-	-	-	-	-	-
.	17:30732074-30732074	G	intergenic_variant	MODIFIER	-	-	-	-	-	-	-	-	-	-	-	-	-	-	rs450600961	-	-	-	-	-	-	-	-	-	-	-
.	17:30732779-30732779	C	intergenic_variant	MODIFIER	-	-	-	-	-	-	-	-	-	-	-	-	-	-	rs462501595	-	-	-	-	-	-	-	-	-	-	-
.	17:30733057-30733057	C	intergenic_variant	MODIFIER	-	-	-	-	-	-	-	-	-	-	-	-	-	-	rs477891046	-	-	-	-	-	-	-	-	-	-	-
.	17:30733280-30733280	C	intergenic_variant	MODIFIER	-	-	-	-	-	-	-	-	-	-	-	-	-	-	rs445083244	-	-	-	-	-	-	-	-	-	-	-
.	17:30734149-30734149	C	intergenic_variant	MODIFIER	-	-	-	-	-	-	-	-	-	-	-	-	-	-	rs722501370	-	-	-	-	-	-	-	-	-	-	-
.	17:30735118-30735118	A	intergenic_variant	MODIFIER	-	-	-	-	-	-	-	-	-	-	-	-	-	-	rs433708187	-	-	-	-	-	-	-	-	-	-	-
.	17:30735866-30735866	G	intergenic_variant	MODIFIER	-	-	-	-	-	-	-	-	-	-	-	-	-	-	rs468475428	-	-	-	-	-	-	-	-	-	-	-
.	17:30736535-30736535	A	intergenic_variant	MODIFIER	-	-	-	-	-	-	-	-	-	-	-	-	-	-	rs435662862	-	-	-	-	-	-	-	-	-	-	-
.	17:30737382-30737382	C	intergenic_variant	MODIFIER	-	-	-	-	-	-	-	-	-	-	-	-	-	-	rs719237531	-	-	-	-	-	-	-	-	-	-	-
.	17:30738023-30738023	G	intergenic_variant	MODIFIER	-	-	-	-	-	-	-	-	-	-	-	-	-	-	rs457463278	-	-	-	-	-	-	-	-	-	-	-
.	17:30738199-30738199	C	intergenic_variant	MODIFIER	-	-	-	-	-	-	-	-	-	-	-	-	-	-	rs715777698	-	-	-	-	-	-	-	-	-	-	-
.	5:47665117-47665117	C	intron_variant	MODIFIER	GRIP1	ENSBTAG00000033726	Transcript	ENSBTAT00000047829	protein_coding	-	17/20	-	-	-	-	-	-	-	rs457606991	-	1	-	VGNC	-	-	-	-	-	-	-
.	5:47671084-47671084	C	intron_variant	MODIFIER	GRIP1	ENSBTAG00000033726	Transcript	ENSBTAT00000047829	protein_coding	-	17/20	-	-	-	-	-	-	-	rs446403527	-	1	-	VGNC	-	-	-	-	-	-	-
.	5:47671957-47671957	A	intron_variant	MODIFIER	GRIP1	ENSBTAG00000033726	Transcript	ENSBTAT00000047829	protein_coding	-	17/20	-	-	-	-	-	-	-	rs448870097	-	1	-	VGNC	-	-	-	-	-	-	-
.	5:47672358-47672358	G	intron_variant	MODIFIER	GRIP1	ENSBTAG00000033726	Transcript	ENSBTAT00000047829	protein_coding	-	17/20	-	-	-	-	-	-	-	rs207831029	-	1	-	VGNC	-	-	-	-	-	-	-
.	5:47672374-47672374	T	intron_variant	MODIFIER	GRIP1	ENSBTAG00000033726	Transcript	ENSBTAT00000047829	protein_coding	-	17/20	-	-	-	-	-	-	-	rs209540392	-	1	-	VGNC	-	-	-	-	-	-	-
.	5:47673930-47673930	A	intron_variant	MODIFIER	GRIP1	ENSBTAG00000033726	Transcript	ENSBTAT00000047829	protein_coding	-	17/20	-	-	-	-	-	-	-	rs208069155	-	1	-	VGNC	-	-	-	-	-	-	-
.	5:47673940-47673940	T	intron_variant	MODIFIER	GRIP1	ENSBTAG00000033726	Transcript	ENSBTAT00000047829	protein_coding	-	17/20	-	-	-	-	-	-	-	rs209462889	-	1	-	VGNC	-	-	-	-	-	-	-
.	5:47675152-47675152	A	intron_variant	MODIFIER	GRIP1	ENSBTAG00000033726	Transcript	ENSBTAT00000047829	protein_coding	-	18/20	-	-	-	-	-	-	-	rs209072474	-	1	-	VGNC	-	-	-	-	-	-	-
.	5:47685074-47685074	T	intron_variant	MODIFIER	GRIP1	ENSBTAG00000033726	Transcript	ENSBTAT00000047829	protein_coding	-	20/20	-	-	-	-	-	-	-	rs208694438	-	1	-	VGNC	-	-	-	-	-	-	-
.	5:47685095-47685095	G	intron_variant	MODIFIER	GRIP1	ENSBTAG00000033726	Transcript	ENSBTAT00000047829	protein_coding	-	20/20	-	-	-	-	-	-	-	rs433759224	-	1	-	VGNC	-	-	-	-	-	-	-
.	5:47685317-47685317	G	intron_variant	MODIFIER	GRIP1	ENSBTAG00000033726	Transcript	ENSBTAT00000047829	protein_coding	-	20/20	-	-	-	-	-	-	-	rs453842506	-	1	-	VGNC	-	-	-	-	-	-	-
.	5:47696649-47696649	G	intron_variant	MODIFIER	GRIP1	ENSBTAG00000033726	Transcript	ENSBTAT00000047829	protein_coding	-	20/20	-	-	-	-	-	-	-	rs720659484	-	1	-	VGNC	-	-	-	-	-	-	-
.	5:47697257-47697257	G	intron_variant	MODIFIER	GRIP1	ENSBTAG00000033726	Transcript	ENSBTAT00000047829	protein_coding	-	20/20	-	-	-	-	-	-	-	rs520979179	-	1	-	VGNC	-	-	-	-	-	-	-
.	5:47697419-47697419	A	intron_variant	MODIFIER	GRIP1	ENSBTAG00000033726	Transcript	ENSBTAT00000047829	protein_coding	-	20/20	-	-	-	-	-	-	-	rs472957916	-	1	-	VGNC	-	-	-	-	-	-	-
.	5:47697506-47697506	A	intron_variant	MODIFIER	GRIP1	ENSBTAG00000033726	Transcript	ENSBTAT00000047829	protein_coding	-	20/20	-	-	-	-	-	-	-	rs435045168	-	1	-	VGNC	-	-	-	-	-	-	-
.	5:47698630-47698630	C	intron_variant	MODIFIER	GRIP1	ENSBTAG00000033726	Transcript	ENSBTAT00000047829	protein_coding	-	20/20	-	-	-	-	-	-	-	rs463846366	-	1	-	VGNC	-	-	-	-	-	-	-
.	5:47700813-47700813	C	intron_variant	MODIFIER	GRIP1	ENSBTAG00000033726	Transcript	ENSBTAT00000047829	protein_coding	-	20/20	-	-	-	-	-	-	-	rs446241280	-	1	-	VGNC	-	-	-	-	-	-	-
.	5:47700980-47700980	C	intron_variant	MODIFIER	GRIP1	ENSBTAG00000033726	Transcript	ENSBTAT00000047829	protein_coding	-	20/20	-	-	-	-	-	-	-	rs466308978	-	1	-	VGNC	-	-	-	-	-	-	-
.	5:47701156-47701156	C	intron_variant	MODIFIER	GRIP1	ENSBTAG00000033726	Transcript	ENSBTAT00000047829	protein_coding	-	20/20	-	-	-	-	-	-	-	rs517121553	-	1	-	VGNC	-	-	-	-	-	-	-
.	5:47701279-47701279	T	intron_variant	MODIFIER	GRIP1	ENSBTAG00000033726	Transcript	ENSBTAT00000047829	protein_coding	-	20/20	-	-	-	-	-	-	-	rs449234372	-	1	-	VGNC	-	-	-	-	-	-	-
.	5:47701298-47701298	G	intron_variant	MODIFIER	GRIP1	ENSBTAG00000033726	Transcript	ENSBTAT00000047829	protein_coding	-	20/20	-	-	-	-	-	-	-	rs455142378	-	1	-	VGNC	-	-	-	-	-	-	-
.	5:47703828-47703828	G	downstream_gene_variant	MODIFIER	GRIP1	ENSBTAG00000033726	Transcript	ENSBTAT00000047829	protein_coding	-	-	-	-	-	-	-	-	-	rs526122325	342	1	-	VGNC	-	-	-	-	-	-	-
.	5:47703892-47703892	C	downstream_gene_variant	MODIFIER	GRIP1	ENSBTAG00000033726	Transcript	ENSBTAT00000047829	protein_coding	-	-	-	-	-	-	-	-	-	rs518963436	406	1	-	VGNC	-	-	-	-	-	-	-
.	5:47703900-47703900	C	downstream_gene_variant	MODIFIER	GRIP1	ENSBTAG00000033726	Transcript	ENSBTAT00000047829	protein_coding	-	-	-	-	-	-	-	-	-	rs524065066	414	1	-	VGNC	-	-	-	-	-	-	-
.	5:47704915-47704915	C	downstream_gene_variant	MODIFIER	GRIP1	ENSBTAG00000033726	Transcript	ENSBTAT00000047829	protein_coding	-	-	-	-	-	-	-	-	-	rs437466207	1429	1	-	VGNC	-	-	-	-	-	-	-
.	5:47706564-47706564	T	downstream_gene_variant	MODIFIER	GRIP1	ENSBTAG00000033726	Transcript	ENSBTAT00000047829	protein_coding	-	-	-	-	-	-	-	-	-	rs473487657	3078	1	-	VGNC	-	-	-	-	-	-	-
.	5:47707550-47707550	A	downstream_gene_variant	MODIFIER	GRIP1	ENSBTAG00000033726	Transcript	ENSBTAT00000047829	protein_coding	-	-	-	-	-	-	-	-	-	rs455345171	4064	1	-	VGNC	-	-	-	-	-	-	-
.	5:47707898-47707898	C	downstream_gene_variant	MODIFIER	GRIP1	ENSBTAG00000033726	Transcript	ENSBTAT00000047829	protein_coding	-	-	-	-	-	-	-	-	-	rs475523309	4412	1	-	VGNC	-	-	-	-	-	-	-
.	5:47708544-47708544	A	downstream_gene_variant	MODIFIER	HELB	ENSBTAG00000020806	Transcript	ENSBTAT00000027725	protein_coding	-	-	-	-	-	-	-	-	-	rs477847498	4976	-1	-	VGNC	-	-	-	-	-	-	-
.	5:47708544-47708544	A	downstream_gene_variant	MODIFIER	HELB	ENSBTAG00000020806	Transcript	ENSBTAT00000063430	protein_coding	-	-	-	-	-	-	-	-	-	rs477847498	4976	-1	-	VGNC	-	-	-	-	-	-	-
.	5:47708661-47708661	C	downstream_gene_variant	MODIFIER	HELB	ENSBTAG00000020806	Transcript	ENSBTAT00000027725	protein_coding	-	-	-	-	-	-	-	-	-	rs440134310	4859	-1	-	VGNC	-	-	-	-	-	-	-
.	5:47708661-47708661	C	downstream_gene_variant	MODIFIER	HELB	ENSBTAG00000020806	Transcript	ENSBTAT00000063430	protein_coding	-	-	-	-	-	-	-	-	-	rs440134310	4859	-1	-	VGNC	-	-	-	-	-	-	-
.	5:47708703-47708703	A	downstream_gene_variant	MODIFIER	HELB	ENSBTAG00000020806	Transcript	ENSBTAT00000027725	protein_coding	-	-	-	-	-	-	-	-	-	rs468466923	4817	-1	-	VGNC	-	-	-	-	-	-	-
.	5:47708703-47708703	A	downstream_gene_variant	MODIFIER	HELB	ENSBTAG00000020806	Transcript	ENSBTAT00000063430	protein_coding	-	-	-	-	-	-	-	-	-	rs468466923	4817	-1	-	VGNC	-	-	-	-	-	-	-
.	5:47708909-47708909	G	downstream_gene_variant	MODIFIER	HELB	ENSBTAG00000020806	Transcript	ENSBTAT00000027725	protein_coding	-	-	-	-	-	-	-	-	-	rs480306434	4611	-1	-	VGNC	-	-	-	-	-	-	-
.	5:47708909-47708909	G	downstream_gene_variant	MODIFIER	HELB	ENSBTAG00000020806	Transcript	ENSBTAT00000063430	protein_coding	-	-	-	-	-	-	-	-	-	rs480306434	4611	-1	-	VGNC	-	-	-	-	-	-	-
.	5:47708931-47708931	C	downstream_gene_variant	MODIFIER	HELB	ENSBTAG00000020806	Transcript	ENSBTAT00000027725	protein_coding	-	-	-	-	-	-	-	-	-	rs448596829	4589	-1	-	VGNC	-	-	-	-	-	-	-
.	5:47708931-47708931	C	downstream_gene_variant	MODIFIER	HELB	ENSBTAG00000020806	Transcript	ENSBTAT00000063430	protein_coding	-	-	-	-	-	-	-	-	-	rs448596829	4589	-1	-	VGNC	-	-	-	-	-	-	-
.	5:47708979-47708979	C	downstream_gene_variant	MODIFIER	HELB	ENSBTAG00000020806	Transcript	ENSBTAT00000027725	protein_coding	-	-	-	-	-	-	-	-	-	rs468738317	4541	-1	-	VGNC	-	-	-	-	-	-	-
.	5:47708979-47708979	C	downstream_gene_variant	MODIFIER	HELB	ENSBTAG00000020806	Transcript	ENSBTAT00000063430	protein_coding	-	-	-	-	-	-	-	-	-	rs468738317	4541	-1	-	VGNC	-	-	-	-	-	-	-
.	5:47709063-47709063	G	downstream_gene_variant	MODIFIER	HELB	ENSBTAG00000020806	Transcript	ENSBTAT00000027725	protein_coding	-	-	-	-	-	-	-	-	-	rs482551069	4457	-1	-	VGNC	-	-	-	-	-	-	-
.	5:47709063-47709063	G	downstream_gene_variant	MODIFIER	HELB	ENSBTAG00000020806	Transcript	ENSBTAT00000063430	protein_coding	-	-	-	-	-	-	-	-	-	rs482551069	4457	-1	-	VGNC	-	-	-	-	-	-	-
.	5:47709901-47709901	A	downstream_gene_variant	MODIFIER	HELB	ENSBTAG00000020806	Transcript	ENSBTAT00000027725	protein_coding	-	-	-	-	-	-	-	-	-	rs435655677	3619	-1	-	VGNC	-	-	-	-	-	-	-
.	5:47709901-47709901	A	downstream_gene_variant	MODIFIER	HELB	ENSBTAG00000020806	Transcript	ENSBTAT00000063430	protein_coding	-	-	-	-	-	-	-	-	-	rs435655677	3619	-1	-	VGNC	-	-	-	-	-	-	-
.	5:47710115-47710115	G	downstream_gene_variant	MODIFIER	HELB	ENSBTAG00000020806	Transcript	ENSBTAT00000027725	protein_coding	-	-	-	-	-	-	-	-	-	rs455402537	3405	-1	-	VGNC	-	-	-	-	-	-	-
.	5:47710115-47710115	G	downstream_gene_variant	MODIFIER	HELB	ENSBTAG00000020806	Transcript	ENSBTAT00000063430	protein_coding	-	-	-	-	-	-	-	-	-	rs455402537	3405	-1	-	VGNC	-	-	-	-	-	-	-
.	5:47710585-47710585	T	downstream_gene_variant	MODIFIER	HELB	ENSBTAG00000020806	Transcript	ENSBTAT00000027725	protein_coding	-	-	-	-	-	-	-	-	-	rs437897637	2935	-1	-	VGNC	-	-	-	-	-	-	-
.	5:47710585-47710585	T	downstream_gene_variant	MODIFIER	HELB	ENSBTAG00000020806	Transcript	ENSBTAT00000063430	protein_coding	-	-	-	-	-	-	-	-	-	rs437897637	2935	-1	-	VGNC	-	-	-	-	-	-	-
.	5:47710809-47710809	G	downstream_gene_variant	MODIFIER	HELB	ENSBTAG00000020806	Transcript	ENSBTAT00000027725	protein_coding	-	-	-	-	-	-	-	-	-	rs451491852	2711	-1	-	VGNC	-	-	-	-	-	-	-
.	5:47710809-47710809	G	downstream_gene_variant	MODIFIER	HELB	ENSBTAG00000020806	Transcript	ENSBTAT00000063430	protein_coding	-	-	-	-	-	-	-	-	-	rs451491852	2711	-1	-	VGNC	-	-	-	-	-	-	-
.	5:47714107-47714107	A	intron_variant	MODIFIER	HELB	ENSBTAG00000020806	Transcript	ENSBTAT00000027725	protein_coding	-	13/13	-	-	-	-	-	-	-	rs462386654	-	-1	-	VGNC	-	-	-	-	-	-	-
.	5:47714107-47714107	A	intron_variant	MODIFIER	HELB	ENSBTAG00000020806	Transcript	ENSBTAT00000063430	protein_coding	-	12/12	-	-	-	-	-	-	-	rs462386654	-	-1	-	VGNC	-	-	-	-	-	-	-
.	5:47714176-47714176	G	intron_variant	MODIFIER	HELB	ENSBTAG00000020806	Transcript	ENSBTAT00000027725	protein_coding	-	13/13	-	-	-	-	-	-	-	rs482415321	-	-1	-	VGNC	-	-	-	-	-	-	-
.	5:47714176-47714176	G	intron_variant	MODIFIER	HELB	ENSBTAG00000020806	Transcript	ENSBTAT00000063430	protein_coding	-	12/12	-	-	-	-	-	-	-	rs482415321	-	-1	-	VGNC	-	-	-	-	-	-	-
.	5:47714319-47714319	G	intron_variant	MODIFIER	HELB	ENSBTAG00000020806	Transcript	ENSBTAT00000027725	protein_coding	-	13/13	-	-	-	-	-	-	-	rs717646919	-	-1	-	VGNC	-	-	-	-	-	-	-
.	5:47714319-47714319	G	intron_variant	MODIFIER	HELB	ENSBTAG00000020806	Transcript	ENSBTAT00000063430	protein_coding	-	12/12	-	-	-	-	-	-	-	rs717646919	-	-1	-	VGNC	-	-	-	-	-	-	-
.	5:47714646-47714646	C	intron_variant	MODIFIER	HELB	ENSBTAG00000020806	Transcript	ENSBTAT00000027725	protein_coding	-	13/13	-	-	-	-	-	-	-	rs520174701	-	-1	-	VGNC	-	-	-	-	-	-	-
.	5:47714646-47714646	C	intron_variant	MODIFIER	HELB	ENSBTAG00000020806	Transcript	ENSBTAT00000063430	protein_coding	-	12/12	-	-	-	-	-	-	-	rs520174701	-	-1	-	VGNC	-	-	-	-	-	-	-
.	5:47716252-47716252	C	intron_variant	MODIFIER	HELB	ENSBTAG00000020806	Transcript	ENSBTAT00000027725	protein_coding	-	13/13	-	-	-	-	-	-	-	rs437758620	-	-1	-	VGNC	-	-	-	-	-	-	-
.	5:47716252-47716252	C	intron_variant	MODIFIER	HELB	ENSBTAG00000020806	Transcript	ENSBTAT00000063430	protein_coding	-	12/12	-	-	-	-	-	-	-	rs437758620	-	-1	-	VGNC	-	-	-	-	-	-	-
.	5:47718248-47718248	A	intron_variant	MODIFIER	HELB	ENSBTAG00000020806	Transcript	ENSBTAT00000027725	protein_coding	-	13/13	-	-	-	-	-	-	-	rs519894501	-	-1	-	VGNC	-	-	-	-	-	-	-
.	5:47718248-47718248	A	intron_variant	MODIFIER	HELB	ENSBTAG00000020806	Transcript	ENSBTAT00000063430	protein_coding	-	12/12	-	-	-	-	-	-	-	rs519894501	-	-1	-	VGNC	-	-	-	-	-	-	-
.	5:47718698-47718698	C	intron_variant	MODIFIER	HELB	ENSBTAG00000020806	Transcript	ENSBTAT00000027725	protein_coding	-	13/13	-	-	-	-	-	-	-	rs433837588	-	-1	-	VGNC	-	-	-	-	-	-	-
.	5:47718698-47718698	C	intron_variant	MODIFIER	HELB	ENSBTAG00000020806	Transcript	ENSBTAT00000063430	protein_coding	-	12/12	-	-	-	-	-	-	-	rs433837588	-	-1	-	VGNC	-	-	-	-	-	-	-
.	5:47718954-47718954	G	intron_variant	MODIFIER	HELB	ENSBTAG00000020806	Transcript	ENSBTAT00000027725	protein_coding	-	13/13	-	-	-	-	-	-	-	rs518642190	-	-1	-	VGNC	-	-	-	-	-	-	-
.	5:47718954-47718954	G	intron_variant	MODIFIER	HELB	ENSBTAG00000020806	Transcript	ENSBTAT00000063430	protein_coding	-	12/12	-	-	-	-	-	-	-	rs518642190	-	-1	-	VGNC	-	-	-	-	-	-	-
.	5:47718989-47718989	A	intron_variant	MODIFIER	HELB	ENSBTAG00000020806	Transcript	ENSBTAT00000027725	protein_coding	-	13/13	-	-	-	-	-	-	-	rs473821002	-	-1	-	VGNC	-	-	-	-	-	-	-
.	5:47718989-47718989	A	intron_variant	MODIFIER	HELB	ENSBTAG00000020806	Transcript	ENSBTAT00000063430	protein_coding	-	12/12	-	-	-	-	-	-	-	rs473821002	-	-1	-	VGNC	-	-	-	-	-	-	-
.	5:47719345-47719345	A	intron_variant	MODIFIER	HELB	ENSBTAG00000020806	Transcript	ENSBTAT00000027725	protein_coding	-	13/13	-	-	-	-	-	-	-	rs462652145	-	-1	-	VGNC	-	-	-	-	-	-	-
.	5:47719345-47719345	A	intron_variant	MODIFIER	HELB	ENSBTAG00000020806	Transcript	ENSBTAT00000063430	protein_coding	-	12/12	-	-	-	-	-	-	-	rs462652145	-	-1	-	VGNC	-	-	-	-	-	-	-
.	5:47719398-47719398	G	intron_variant	MODIFIER	HELB	ENSBTAG00000020806	Transcript	ENSBTAT00000027725	protein_coding	-	13/13	-	-	-	-	-	-	-	rs476266012	-	-1	-	VGNC	-	-	-	-	-	-	-
.	5:47719398-47719398	G	intron_variant	MODIFIER	HELB	ENSBTAG00000020806	Transcript	ENSBTAT00000063430	protein_coding	-	12/12	-	-	-	-	-	-	-	rs476266012	-	-1	-	VGNC	-	-	-	-	-	-	-
.	5:47719639-47719639	A	intron_variant	MODIFIER	HELB	ENSBTAG00000020806	Transcript	ENSBTAT00000027725	protein_coding	-	13/13	-	-	-	-	-	-	-	rs444662497	-	-1	-	VGNC	-	-	-	-	-	-	-
.	5:47719639-47719639	A	intron_variant	MODIFIER	HELB	ENSBTAG00000020806	Transcript	ENSBTAT00000063430	protein_coding	-	12/12	-	-	-	-	-	-	-	rs444662497	-	-1	-	VGNC	-	-	-	-	-	-	-
.	5:47719771-47719771	C	intron_variant	MODIFIER	HELB	ENSBTAG00000020806	Transcript	ENSBTAT00000027725	protein_coding	-	13/13	-	-	-	-	-	-	-	rs458318445	-	-1	-	VGNC	-	-	-	-	-	-	-
.	5:47719771-47719771	C	intron_variant	MODIFIER	HELB	ENSBTAG00000020806	Transcript	ENSBTAT00000063430	protein_coding	-	12/12	-	-	-	-	-	-	-	rs458318445	-	-1	-	VGNC	-	-	-	-	-	-	-
.	5:47719933-47719933	C	intron_variant	MODIFIER	HELB	ENSBTAG00000020806	Transcript	ENSBTAT00000027725	protein_coding	-	13/13	-	-	-	-	-	-	-	rs447120489	-	-1	-	VGNC	-	-	-	-	-	-	-
.	5:47719933-47719933	C	intron_variant	MODIFIER	HELB	ENSBTAG00000020806	Transcript	ENSBTAT00000063430	protein_coding	-	12/12	-	-	-	-	-	-	-	rs447120489	-	-1	-	VGNC	-	-	-	-	-	-	-
.	5:47720277-47720277	C	intron_variant	MODIFIER	HELB	ENSBTAG00000020806	Transcript	ENSBTAT00000027725	protein_coding	-	13/13	-	-	-	-	-	-	-	rs449149198	-	-1	-	VGNC	-	-	-	-	-	-	-
.	5:47720277-47720277	C	intron_variant	MODIFIER	HELB	ENSBTAG00000020806	Transcript	ENSBTAT00000063430	protein_coding	-	12/12	-	-	-	-	-	-	-	rs449149198	-	-1	-	VGNC	-	-	-	-	-	-	-
.	5:47720437-47720437	C	intron_variant	MODIFIER	HELB	ENSBTAG00000020806	Transcript	ENSBTAT00000027725	protein_coding	-	13/13	-	-	-	-	-	-	-	rs517594011	-	-1	-	VGNC	-	-	-	-	-	-	-
.	5:47720437-47720437	C	intron_variant	MODIFIER	HELB	ENSBTAG00000020806	Transcript	ENSBTAT00000063430	protein_coding	-	12/12	-	-	-	-	-	-	-	rs517594011	-	-1	-	VGNC	-	-	-	-	-	-	-
.	5:47720781-47720781	C	intron_variant	MODIFIER	HELB	ENSBTAG00000020806	Transcript	ENSBTAT00000027725	protein_coding	-	13/13	-	-	-	-	-	-	-	rs445011643	-	-1	-	VGNC	-	-	-	-	-	-	-
.	5:47720781-47720781	C	intron_variant	MODIFIER	HELB	ENSBTAG00000020806	Transcript	ENSBTAT00000063430	protein_coding	-	12/12	-	-	-	-	-	-	-	rs445011643	-	-1	-	VGNC	-	-	-	-	-	-	-
.	5:47720969-47720969	A	intron_variant	MODIFIER	HELB	ENSBTAG00000020806	Transcript	ENSBTAT00000027725	protein_coding	-	13/13	-	-	-	-	-	-	-	rs433916015	-	-1	-	VGNC	-	-	-	-	-	-	-
.	5:47720969-47720969	A	intron_variant	MODIFIER	HELB	ENSBTAG00000020806	Transcript	ENSBTAT00000063430	protein_coding	-	12/12	-	-	-	-	-	-	-	rs433916015	-	-1	-	VGNC	-	-	-	-	-	-	-
.	5:47721255-47721255	G	intron_variant	MODIFIER	HELB	ENSBTAG00000020806	Transcript	ENSBTAT00000027725	protein_coding	-	13/13	-	-	-	-	-	-	-	rs525752933	-	-1	-	VGNC	-	-	-	-	-	-	-
.	5:47721255-47721255	G	intron_variant	MODIFIER	HELB	ENSBTAG00000020806	Transcript	ENSBTAT00000063430	protein_coding	-	12/12	-	-	-	-	-	-	-	rs525752933	-	-1	-	VGNC	-	-	-	-	-	-	-
.	5:47721413-47721413	C	intron_variant	MODIFIER	HELB	ENSBTAG00000020806	Transcript	ENSBTAT00000027725	protein_coding	-	13/13	-	-	-	-	-	-	-	rs467598196	-	-1	-	VGNC	-	-	-	-	-	-	-
.	5:47721413-47721413	C	intron_variant	MODIFIER	HELB	ENSBTAG00000020806	Transcript	ENSBTAT00000063430	protein_coding	-	12/12	-	-	-	-	-	-	-	rs467598196	-	-1	-	VGNC	-	-	-	-	-	-	-
.	5:47721423-47721423	A	intron_variant	MODIFIER	HELB	ENSBTAG00000020806	Transcript	ENSBTAT00000027725	protein_coding	-	13/13	-	-	-	-	-	-	-	rs435986951	-	-1	-	VGNC	-	-	-	-	-	-	-
.	5:47721423-47721423	A	intron_variant	MODIFIER	HELB	ENSBTAG00000020806	Transcript	ENSBTAT00000063430	protein_coding	-	12/12	-	-	-	-	-	-	-	rs435986951	-	-1	-	VGNC	-	-	-	-	-	-	-
.	5:47721446-47721446	G	intron_variant	MODIFIER	HELB	ENSBTAG00000020806	Transcript	ENSBTAT00000027725	protein_coding	-	13/13	-	-	-	-	-	-	-	rs524425812	-	-1	-	VGNC	-	-	-	-	-	-	-
.	5:47721446-47721446	G	intron_variant	MODIFIER	HELB	ENSBTAG00000020806	Transcript	ENSBTAT00000063430	protein_coding	-	12/12	-	-	-	-	-	-	-	rs524425812	-	-1	-	VGNC	-	-	-	-	-	-	-
.	5:47721479-47721479	C	intron_variant	MODIFIER	HELB	ENSBTAG00000020806	Transcript	ENSBTAT00000027725	protein_coding	-	13/13	-	-	-	-	-	-	-	rs136128522	-	-1	-	VGNC	-	-	-	-	-	-	-
.	5:47721479-47721479	C	intron_variant	MODIFIER	HELB	ENSBTAG00000020806	Transcript	ENSBTAT00000063430	protein_coding	-	12/12	-	-	-	-	-	-	-	rs136128522	-	-1	-	VGNC	-	-	-	-	-	-	-
.	5:47721723-47721723	C	splice_donor_variant	HIGH	HELB	ENSBTAG00000020806	Transcript	ENSBTAT00000027725	protein_coding	-	12/13	-	-	-	-	-	-	-	rs133601668	-	-1	-	VGNC	-	-	-	-	-	-	-
.	5:47721723-47721723	C	synonymous_variant	LOW	HELB	ENSBTAG00000020806	Transcript	ENSBTAT00000063430	protein_coding	12/13	-	-	-	2973	2973	991	G	ggT/ggG	rs133601668	-	-1	-	VGNC	-	-	-	-	-	-	-
.	5:47722621-47722621	T	intron_variant	MODIFIER	HELB	ENSBTAG00000020806	Transcript	ENSBTAT00000027725	protein_coding	-	11/13	-	-	-	-	-	-	-	rs481818051	-	-1	-	VGNC	-	-	-	-	-	-	-
.	5:47722621-47722621	T	intron_variant	MODIFIER	HELB	ENSBTAG00000020806	Transcript	ENSBTAT00000063430	protein_coding	-	11/12	-	-	-	-	-	-	-	rs481818051	-	-1	-	VGNC	-	-	-	-	-	-	-
.	5:47722721-47722721	C	intron_variant	MODIFIER	HELB	ENSBTAG00000020806	Transcript	ENSBTAT00000027725	protein_coding	-	11/13	-	-	-	-	-	-	-	rs464244451	-	-1	-	VGNC	-	-	-	-	-	-	-
.	5:47722721-47722721	C	intron_variant	MODIFIER	HELB	ENSBTAG00000020806	Transcript	ENSBTAT00000063430	protein_coding	-	11/12	-	-	-	-	-	-	-	rs464244451	-	-1	-	VGNC	-	-	-	-	-	-	-
.	5:47722757-47722757	T	intron_variant	MODIFIER	HELB	ENSBTAG00000020806	Transcript	ENSBTAT00000027725	protein_coding	-	11/13	-	-	-	-	-	-	-	rs434499371	-	-1	-	VGNC	-	-	-	-	-	-	-
.	5:47722757-47722757	T	intron_variant	MODIFIER	HELB	ENSBTAG00000020806	Transcript	ENSBTAT00000063430	protein_coding	-	11/12	-	-	-	-	-	-	-	rs434499371	-	-1	-	VGNC	-	-	-	-	-	-	-
.	5:47722808-47722808	C	intron_variant	MODIFIER	HELB	ENSBTAG00000020806	Transcript	ENSBTAT00000027725	protein_coding	-	11/13	-	-	-	-	-	-	-	rs468417042	-	-1	-	VGNC	-	-	-	-	-	-	-
.	5:47722808-47722808	C	intron_variant	MODIFIER	HELB	ENSBTAG00000020806	Transcript	ENSBTAT00000063430	protein_coding	-	11/12	-	-	-	-	-	-	-	rs468417042	-	-1	-	VGNC	-	-	-	-	-	-	-
.	5:47722827-47722827	C	intron_variant	MODIFIER	HELB	ENSBTAG00000020806	Transcript	ENSBTAT00000027725	protein_coding	-	11/13	-	-	-	-	-	-	-	rs435442028	-	-1	-	VGNC	-	-	-	-	-	-	-
.	5:47722827-47722827	C	intron_variant	MODIFIER	HELB	ENSBTAG00000020806	Transcript	ENSBTAT00000063430	protein_coding	-	11/12	-	-	-	-	-	-	-	rs435442028	-	-1	-	VGNC	-	-	-	-	-	-	-
.	5:47722843-47722843	T	intron_variant	MODIFIER	HELB	ENSBTAG00000020806	Transcript	ENSBTAT00000027725	protein_coding	-	11/13	-	-	-	-	-	-	-	rs457238663	-	-1	-	VGNC	-	-	-	-	-	-	-
.	5:47722843-47722843	T	intron_variant	MODIFIER	HELB	ENSBTAG00000020806	Transcript	ENSBTAT00000063430	protein_coding	-	11/12	-	-	-	-	-	-	-	rs457238663	-	-1	-	VGNC	-	-	-	-	-	-	-
.	5:47722908-47722908	A	intron_variant	MODIFIER	HELB	ENSBTAG00000020806	Transcript	ENSBTAT00000027725	protein_coding	-	11/13	-	-	-	-	-	-	-	rs439555454	-	-1	-	VGNC	-	-	-	-	-	-	-
.	5:47722908-47722908	A	intron_variant	MODIFIER	HELB	ENSBTAG00000020806	Transcript	ENSBTAT00000063430	protein_coding	-	11/12	-	-	-	-	-	-	-	rs439555454	-	-1	-	VGNC	-	-	-	-	-	-	-
.	5:47722996-47722996	A	intron_variant	MODIFIER	HELB	ENSBTAG00000020806	Transcript	ENSBTAT00000027725	protein_coding	-	11/13	-	-	-	-	-	-	-	rs440512407	-	-1	-	VGNC	-	-	-	-	-	-	-
.	5:47722996-47722996	A	intron_variant	MODIFIER	HELB	ENSBTAG00000020806	Transcript	ENSBTAT00000063430	protein_coding	-	11/12	-	-	-	-	-	-	-	rs440512407	-	-1	-	VGNC	-	-	-	-	-	-	-
.	5:47723122-47723122	T	intron_variant	MODIFIER	HELB	ENSBTAG00000020806	Transcript	ENSBTAT00000027725	protein_coding	-	11/13	-	-	-	-	-	-	-	rs462290705	-	-1	-	VGNC	-	-	-	-	-	-	-
.	5:47723122-47723122	T	intron_variant	MODIFIER	HELB	ENSBTAG00000020806	Transcript	ENSBTAT00000063430	protein_coding	-	11/12	-	-	-	-	-	-	-	rs462290705	-	-1	-	VGNC	-	-	-	-	-	-	-
.	5:47723146-47723146	C	intron_variant	MODIFIER	HELB	ENSBTAG00000020806	Transcript	ENSBTAT00000027725	protein_coding	-	11/13	-	-	-	-	-	-	-	rs480860259	-	-1	-	VGNC	-	-	-	-	-	-	-
.	5:47723146-47723146	C	intron_variant	MODIFIER	HELB	ENSBTAG00000020806	Transcript	ENSBTAT00000063430	protein_coding	-	11/12	-	-	-	-	-	-	-	rs480860259	-	-1	-	VGNC	-	-	-	-	-	-	-
.	5:47723457-47723457	C	intron_variant	MODIFIER	HELB	ENSBTAG00000020806	Transcript	ENSBTAT00000027725	protein_coding	-	11/13	-	-	-	-	-	-	-	rs478543042	-	-1	-	VGNC	-	-	-	-	-	-	-
.	5:47723457-47723457	C	intron_variant	MODIFIER	HELB	ENSBTAG00000020806	Transcript	ENSBTAT00000063430	protein_coding	-	11/12	-	-	-	-	-	-	-	rs478543042	-	-1	-	VGNC	-	-	-	-	-	-	-
.	5:47723551-47723551	C	intron_variant	MODIFIER	HELB	ENSBTAG00000020806	Transcript	ENSBTAT00000027725	protein_coding	-	11/13	-	-	-	-	-	-	-	rs445644990	-	-1	-	VGNC	-	-	-	-	-	-	-
.	5:47723551-47723551	C	intron_variant	MODIFIER	HELB	ENSBTAG00000020806	Transcript	ENSBTAT00000063430	protein_coding	-	11/12	-	-	-	-	-	-	-	rs445644990	-	-1	-	VGNC	-	-	-	-	-	-	-
.	5:47723595-47723595	G	intron_variant	MODIFIER	HELB	ENSBTAG00000020806	Transcript	ENSBTAT00000027725	protein_coding	-	11/13	-	-	-	-	-	-	-	rs457756626	-	-1	-	VGNC	-	-	-	-	-	-	-
.	5:47723595-47723595	G	intron_variant	MODIFIER	HELB	ENSBTAG00000020806	Transcript	ENSBTAT00000063430	protein_coding	-	11/12	-	-	-	-	-	-	-	rs457756626	-	-1	-	VGNC	-	-	-	-	-	-	-
.	5:47723626-47723626	A	intron_variant	MODIFIER	HELB	ENSBTAG00000020806	Transcript	ENSBTAT00000027725	protein_coding	-	11/13	-	-	-	-	-	-	-	rs800926762	-	-1	-	VGNC	-	-	-	-	-	-	-
.	5:47723626-47723626	A	intron_variant	MODIFIER	HELB	ENSBTAG00000020806	Transcript	ENSBTAT00000063430	protein_coding	-	11/12	-	-	-	-	-	-	-	rs800926762	-	-1	-	VGNC	-	-	-	-	-	-	-
.	5:47724064-47724064	C	intron_variant	MODIFIER	HELB	ENSBTAG00000020806	Transcript	ENSBTAT00000027725	protein_coding	-	11/13	-	-	-	-	-	-	-	rs446546969	-	-1	-	VGNC	-	-	-	-	-	-	-
.	5:47724064-47724064	C	intron_variant	MODIFIER	HELB	ENSBTAG00000020806	Transcript	ENSBTAT00000063430	protein_coding	-	11/12	-	-	-	-	-	-	-	rs446546969	-	-1	-	VGNC	-	-	-	-	-	-	-
.	5:47724095-47724095	G	intron_variant	MODIFIER	HELB	ENSBTAG00000020806	Transcript	ENSBTAT00000027725	protein_coding	-	11/13	-	-	-	-	-	-	-	rs468301365	-	-1	-	VGNC	-	-	-	-	-	-	-
.	5:47724095-47724095	G	intron_variant	MODIFIER	HELB	ENSBTAG00000020806	Transcript	ENSBTAT00000063430	protein_coding	-	11/12	-	-	-	-	-	-	-	rs468301365	-	-1	-	VGNC	-	-	-	-	-	-	-
.	5:47724119-47724119	A	intron_variant	MODIFIER	HELB	ENSBTAG00000020806	Transcript	ENSBTAT00000027725	protein_coding	-	11/13	-	-	-	-	-	-	-	rs435373910	-	-1	-	VGNC	-	-	-	-	-	-	-
.	5:47724119-47724119	A	intron_variant	MODIFIER	HELB	ENSBTAG00000020806	Transcript	ENSBTAT00000063430	protein_coding	-	11/12	-	-	-	-	-	-	-	rs435373910	-	-1	-	VGNC	-	-	-	-	-	-	-
.	5:47724149-47724149	T	intron_variant	MODIFIER	HELB	ENSBTAG00000020806	Transcript	ENSBTAT00000027725	protein_coding	-	11/13	-	-	-	-	-	-	-	rs450640788	-	-1	-	VGNC	-	-	-	-	-	-	-
.	5:47724149-47724149	T	intron_variant	MODIFIER	HELB	ENSBTAG00000020806	Transcript	ENSBTAT00000063430	protein_coding	-	11/12	-	-	-	-	-	-	-	rs450640788	-	-1	-	VGNC	-	-	-	-	-	-	-
.	5:47724377-47724377	T	intron_variant	MODIFIER	HELB	ENSBTAG00000020806	Transcript	ENSBTAT00000027725	protein_coding	-	11/13	-	-	-	-	-	-	-	rs718396294	-	-1	-	VGNC	-	-	-	-	-	-	-
.	5:47724377-47724377	T	intron_variant	MODIFIER	HELB	ENSBTAG00000020806	Transcript	ENSBTAT00000063430	protein_coding	-	11/12	-	-	-	-	-	-	-	rs718396294	-	-1	-	VGNC	-	-	-	-	-	-	-
.	5:47724710-47724710	A	intron_variant	MODIFIER	HELB	ENSBTAG00000020806	Transcript	ENSBTAT00000027725	protein_coding	-	11/13	-	-	-	-	-	-	-	rs457695195	-	-1	-	VGNC	-	-	-	-	-	-	-
.	5:47724710-47724710	A	intron_variant	MODIFIER	HELB	ENSBTAG00000020806	Transcript	ENSBTAT00000063430	protein_coding	-	11/12	-	-	-	-	-	-	-	rs457695195	-	-1	-	VGNC	-	-	-	-	-	-	-
.	5:47724746-47724746	A	intron_variant	MODIFIER	HELB	ENSBTAG00000020806	Transcript	ENSBTAT00000027725	protein_coding	-	11/13	-	-	-	-	-	-	-	rs134538017	-	-1	-	VGNC	-	-	-	-	-	-	-
.	5:47724746-47724746	A	intron_variant	MODIFIER	HELB	ENSBTAG00000020806	Transcript	ENSBTAT00000063430	protein_coding	-	11/12	-	-	-	-	-	-	-	rs134538017	-	-1	-	VGNC	-	-	-	-	-	-	-
.	5:47724755-47724755	T	intron_variant	MODIFIER	HELB	ENSBTAG00000020806	Transcript	ENSBTAT00000027725	protein_coding	-	11/13	-	-	-	-	-	-	-	rs446456036	-	-1	-	VGNC	-	-	-	-	-	-	-
.	5:47724755-47724755	T	intron_variant	MODIFIER	HELB	ENSBTAG00000020806	Transcript	ENSBTAT00000063430	protein_coding	-	11/12	-	-	-	-	-	-	-	rs446456036	-	-1	-	VGNC	-	-	-	-	-	-	-
.	5:47724772-47724772	A	intron_variant	MODIFIER	HELB	ENSBTAG00000020806	Transcript	ENSBTAT00000027725	protein_coding	-	11/13	-	-	-	-	-	-	-	rs461849740	-	-1	-	VGNC	-	-	-	-	-	-	-
.	5:47724772-47724772	A	intron_variant	MODIFIER	HELB	ENSBTAG00000020806	Transcript	ENSBTAT00000063430	protein_coding	-	11/12	-	-	-	-	-	-	-	rs461849740	-	-1	-	VGNC	-	-	-	-	-	-	-
.	5:47724848-47724848	T	intron_variant	MODIFIER	HELB	ENSBTAG00000020806	Transcript	ENSBTAT00000027725	protein_coding	-	11/13	-	-	-	-	-	-	-	rs480411190	-	-1	-	VGNC	-	-	-	-	-	-	-
.	5:47724848-47724848	T	intron_variant	MODIFIER	HELB	ENSBTAG00000020806	Transcript	ENSBTAT00000063430	protein_coding	-	11/12	-	-	-	-	-	-	-	rs480411190	-	-1	-	VGNC	-	-	-	-	-	-	-
.	5:47724883-47724883	T	intron_variant	MODIFIER	HELB	ENSBTAG00000020806	Transcript	ENSBTAT00000027725	protein_coding	-	11/13	-	-	-	-	-	-	-	rs450645724	-	-1	-	VGNC	-	-	-	-	-	-	-
.	5:47724883-47724883	T	intron_variant	MODIFIER	HELB	ENSBTAG00000020806	Transcript	ENSBTAT00000063430	protein_coding	-	11/12	-	-	-	-	-	-	-	rs450645724	-	-1	-	VGNC	-	-	-	-	-	-	-
.	5:47724891-47724891	C	intron_variant	MODIFIER	HELB	ENSBTAG00000020806	Transcript	ENSBTAT00000027725	protein_coding	-	11/13	-	-	-	-	-	-	-	rs469029531	-	-1	-	VGNC	-	-	-	-	-	-	-
.	5:47724891-47724891	C	intron_variant	MODIFIER	HELB	ENSBTAG00000020806	Transcript	ENSBTAT00000063430	protein_coding	-	11/12	-	-	-	-	-	-	-	rs469029531	-	-1	-	VGNC	-	-	-	-	-	-	-
.	5:47725056-47725056	T	synonymous_variant	LOW	HELB	ENSBTAG00000020806	Transcript	ENSBTAT00000027725	protein_coding	11/14	-	-	-	2607	2607	869	A	gcG/gcA	rs445106618	-	-1	-	VGNC	-	-	-	-	-	-	-
.	5:47725056-47725056	T	synonymous_variant	LOW	HELB	ENSBTAG00000020806	Transcript	ENSBTAT00000063430	protein_coding	11/13	-	-	-	2607	2607	869	A	gcG/gcA	rs445106618	-	-1	-	VGNC	-	-	-	-	-	-	-
.	5:47725209-47725209	T	intron_variant	MODIFIER	HELB	ENSBTAG00000020806	Transcript	ENSBTAT00000027725	protein_coding	-	10/13	-	-	-	-	-	-	-	rs433967997	-	-1	-	VGNC	-	-	-	-	-	-	-
.	5:47725209-47725209	T	intron_variant	MODIFIER	HELB	ENSBTAG00000020806	Transcript	ENSBTAT00000063430	protein_coding	-	10/12	-	-	-	-	-	-	-	rs433967997	-	-1	-	VGNC	-	-	-	-	-	-	-
.	5:47725331-47725331	T	intron_variant	MODIFIER	HELB	ENSBTAG00000020806	Transcript	ENSBTAT00000027725	protein_coding	-	10/13	-	-	-	-	-	-	-	rs474329244	-	-1	-	VGNC	-	-	-	-	-	-	-
.	5:47725331-47725331	T	intron_variant	MODIFIER	HELB	ENSBTAG00000020806	Transcript	ENSBTAT00000063430	protein_coding	-	10/12	-	-	-	-	-	-	-	rs474329244	-	-1	-	VGNC	-	-	-	-	-	-	-
.	5:47725532-47725532	A	intron_variant	MODIFIER	HELB	ENSBTAG00000020806	Transcript	ENSBTAT00000027725	protein_coding	-	10/13	-	-	-	-	-	-	-	rs443059642	-	-1	-	VGNC	-	-	-	-	-	-	-
.	5:47725532-47725532	A	intron_variant	MODIFIER	HELB	ENSBTAG00000020806	Transcript	ENSBTAT00000063430	protein_coding	-	10/12	-	-	-	-	-	-	-	rs443059642	-	-1	-	VGNC	-	-	-	-	-	-	-
.	5:47725584-47725584	G	intron_variant	MODIFIER	HELB	ENSBTAG00000020806	Transcript	ENSBTAT00000027725	protein_coding	-	10/13	-	-	-	-	-	-	-	rs524371748	-	-1	-	VGNC	-	-	-	-	-	-	-
.	5:47725584-47725584	G	intron_variant	MODIFIER	HELB	ENSBTAG00000020806	Transcript	ENSBTAT00000063430	protein_coding	-	10/12	-	-	-	-	-	-	-	rs524371748	-	-1	-	VGNC	-	-	-	-	-	-	-
.	5:47725597-47725597	C	intron_variant	MODIFIER	HELB	ENSBTAG00000020806	Transcript	ENSBTAT00000027725	protein_coding	-	10/13	-	-	-	-	-	-	-	rs517953424	-	-1	-	VGNC	-	-	-	-	-	-	-
.	5:47725597-47725597	C	intron_variant	MODIFIER	HELB	ENSBTAG00000020806	Transcript	ENSBTAT00000063430	protein_coding	-	10/12	-	-	-	-	-	-	-	rs517953424	-	-1	-	VGNC	-	-	-	-	-	-	-
.	5:47725718-47725718	T	intron_variant	MODIFIER	HELB	ENSBTAG00000020806	Transcript	ENSBTAT00000027725	protein_coding	-	10/13	-	-	-	-	-	-	-	rs462820124	-	-1	-	VGNC	-	-	-	-	-	-	-
.	5:47725718-47725718	T	intron_variant	MODIFIER	HELB	ENSBTAG00000020806	Transcript	ENSBTAT00000063430	protein_coding	-	10/12	-	-	-	-	-	-	-	rs462820124	-	-1	-	VGNC	-	-	-	-	-	-	-
.	5:47725783-47725783	A	intron_variant	MODIFIER	HELB	ENSBTAG00000020806	Transcript	ENSBTAT00000027725	protein_coding	-	10/13	-	-	-	-	-	-	-	rs521554948	-	-1	-	VGNC	-	-	-	-	-	-	-
.	5:47725783-47725783	A	intron_variant	MODIFIER	HELB	ENSBTAG00000020806	Transcript	ENSBTAT00000063430	protein_coding	-	10/12	-	-	-	-	-	-	-	rs521554948	-	-1	-	VGNC	-	-	-	-	-	-	-
.	5:47725817-47725817	C	intron_variant	MODIFIER	HELB	ENSBTAG00000020806	Transcript	ENSBTAT00000027725	protein_coding	-	10/13	-	-	-	-	-	-	-	rs482826277	-	-1	-	VGNC	-	-	-	-	-	-	-
.	5:47725817-47725817	C	intron_variant	MODIFIER	HELB	ENSBTAG00000020806	Transcript	ENSBTAT00000063430	protein_coding	-	10/12	-	-	-	-	-	-	-	rs482826277	-	-1	-	VGNC	-	-	-	-	-	-	-
.	5:47726098-47726098	C	missense_variant	MODERATE	HELB	ENSBTAG00000020806	Transcript	ENSBTAT00000027725	protein_coding	10/14	-	-	-	2386	2386	796	S/G	Agt/Ggt	rs479117197	-	-1	-	VGNC	-	-	-	tolerated(0.17)	-	-	-
.	5:47726098-47726098	C	missense_variant	MODERATE	HELB	ENSBTAG00000020806	Transcript	ENSBTAT00000063430	protein_coding	10/13	-	-	-	2386	2386	796	S/G	Agt/Ggt	rs479117197	-	-1	-	VGNC	-	-	-	tolerated(0.18)	-	-	-
.	5:47726121-47726121	G	missense_variant	MODERATE	HELB	ENSBTAG00000020806	Transcript	ENSBTAT00000027725	protein_coding	10/14	-	-	-	2363	2363	788	Q/P	cAa/cCa	rs447470311	-	-1	-	VGNC	-	-	-	tolerated(0.24)	-	-	-
.	5:47726121-47726121	G	missense_variant	MODERATE	HELB	ENSBTAG00000020806	Transcript	ENSBTAT00000063430	protein_coding	10/13	-	-	-	2363	2363	788	Q/P	cAa/cCa	rs447470311	-	-1	-	VGNC	-	-	-	tolerated(0.24)	-	-	-
.	5:47726237-47726237	A	intron_variant	MODIFIER	HELB	ENSBTAG00000020806	Transcript	ENSBTAT00000027725	protein_coding	-	9/13	-	-	-	-	-	-	-	rs467547590	-	-1	-	VGNC	-	-	-	-	-	-	-
.	5:47726237-47726237	A	intron_variant	MODIFIER	HELB	ENSBTAG00000020806	Transcript	ENSBTAT00000063430	protein_coding	-	9/12	-	-	-	-	-	-	-	rs467547590	-	-1	-	VGNC	-	-	-	-	-	-	-
.	5:47726393-47726393	T	intron_variant	MODIFIER	HELB	ENSBTAG00000020806	Transcript	ENSBTAT00000027725	protein_coding	-	9/13	-	-	-	-	-	-	-	rs481348703	-	-1	-	VGNC	-	-	-	-	-	-	-
.	5:47726393-47726393	T	intron_variant	MODIFIER	HELB	ENSBTAG00000020806	Transcript	ENSBTAT00000063430	protein_coding	-	9/12	-	-	-	-	-	-	-	rs481348703	-	-1	-	VGNC	-	-	-	-	-	-	-
.	5:47726491-47726491	T	intron_variant	MODIFIER	HELB	ENSBTAG00000020806	Transcript	ENSBTAT00000027725	protein_coding	-	9/13	-	-	-	-	-	-	-	rs449996188	-	-1	-	VGNC	-	-	-	-	-	-	-
.	5:47726491-47726491	T	intron_variant	MODIFIER	HELB	ENSBTAG00000020806	Transcript	ENSBTAT00000063430	protein_coding	-	9/12	-	-	-	-	-	-	-	rs449996188	-	-1	-	VGNC	-	-	-	-	-	-	-
.	5:47726523-47726523	C	intron_variant	MODIFIER	HELB	ENSBTAG00000020806	Transcript	ENSBTAT00000027725	protein_coding	-	9/13	-	-	-	-	-	-	-	rs469822375	-	-1	-	VGNC	-	-	-	-	-	-	-
.	5:47726523-47726523	C	intron_variant	MODIFIER	HELB	ENSBTAG00000020806	Transcript	ENSBTAT00000063430	protein_coding	-	9/12	-	-	-	-	-	-	-	rs469822375	-	-1	-	VGNC	-	-	-	-	-	-	-
.	5:47726543-47726543	T	intron_variant	MODIFIER	HELB	ENSBTAG00000020806	Transcript	ENSBTAT00000027725	protein_coding	-	9/13	-	-	-	-	-	-	-	rs431962779	-	-1	-	VGNC	-	-	-	-	-	-	-
.	5:47726543-47726543	T	intron_variant	MODIFIER	HELB	ENSBTAG00000020806	Transcript	ENSBTAT00000063430	protein_coding	-	9/12	-	-	-	-	-	-	-	rs431962779	-	-1	-	VGNC	-	-	-	-	-	-	-
.	5:47726581-47726581	T	intron_variant	MODIFIER	HELB	ENSBTAG00000020806	Transcript	ENSBTAT00000027725	protein_coding	-	9/13	-	-	-	-	-	-	-	rs445547893	-	-1	-	VGNC	-	-	-	-	-	-	-
.	5:47726581-47726581	T	intron_variant	MODIFIER	HELB	ENSBTAG00000020806	Transcript	ENSBTAT00000063430	protein_coding	-	9/12	-	-	-	-	-	-	-	rs445547893	-	-1	-	VGNC	-	-	-	-	-	-	-
.	5:47726600-47726600	T	intron_variant	MODIFIER	HELB	ENSBTAG00000020806	Transcript	ENSBTAT00000027725	protein_coding	-	9/13	-	-	-	-	-	-	-	rs518553460	-	-1	-	VGNC	-	-	-	-	-	-	-
.	5:47726600-47726600	T	intron_variant	MODIFIER	HELB	ENSBTAG00000020806	Transcript	ENSBTAT00000063430	protein_coding	-	9/12	-	-	-	-	-	-	-	rs518553460	-	-1	-	VGNC	-	-	-	-	-	-	-
.	5:47726611-47726611	G	intron_variant	MODIFIER	HELB	ENSBTAG00000020806	Transcript	ENSBTAT00000027725	protein_coding	-	9/13	-	-	-	-	-	-	-	rs434449628	-	-1	-	VGNC	-	-	-	-	-	-	-
.	5:47726611-47726611	G	intron_variant	MODIFIER	HELB	ENSBTAG00000020806	Transcript	ENSBTAT00000063430	protein_coding	-	9/12	-	-	-	-	-	-	-	rs434449628	-	-1	-	VGNC	-	-	-	-	-	-	-
.	5:47726676-47726676	A	intron_variant	MODIFIER	HELB	ENSBTAG00000020806	Transcript	ENSBTAT00000027725	protein_coding	-	9/13	-	-	-	-	-	-	-	rs474188083	-	-1	-	VGNC	-	-	-	-	-	-	-
.	5:47726676-47726676	A	intron_variant	MODIFIER	HELB	ENSBTAG00000020806	Transcript	ENSBTAT00000063430	protein_coding	-	9/12	-	-	-	-	-	-	-	rs474188083	-	-1	-	VGNC	-	-	-	-	-	-	-
.	5:47726713-47726713	C	intron_variant	MODIFIER	HELB	ENSBTAG00000020806	Transcript	ENSBTAT00000027725	protein_coding	-	9/13	-	-	-	-	-	-	-	rs436697176	-	-1	-	VGNC	-	-	-	-	-	-	-
.	5:47726713-47726713	C	intron_variant	MODIFIER	HELB	ENSBTAG00000020806	Transcript	ENSBTAT00000063430	protein_coding	-	9/12	-	-	-	-	-	-	-	rs436697176	-	-1	-	VGNC	-	-	-	-	-	-	-
.	5:47726741-47726741	C	intron_variant	MODIFIER	HELB	ENSBTAG00000020806	Transcript	ENSBTAT00000027725	protein_coding	-	9/13	-	-	-	-	-	-	-	rs517894523	-	-1	-	VGNC	-	-	-	-	-	-	-
.	5:47726741-47726741	C	intron_variant	MODIFIER	HELB	ENSBTAG00000020806	Transcript	ENSBTAT00000063430	protein_coding	-	9/12	-	-	-	-	-	-	-	rs517894523	-	-1	-	VGNC	-	-	-	-	-	-	-
.	5:47726777-47726777	G	intron_variant	MODIFIER	HELB	ENSBTAG00000020806	Transcript	ENSBTAT00000027725	protein_coding	-	9/13	-	-	-	-	-	-	-	rs476671107	-	-1	-	VGNC	-	-	-	-	-	-	-
.	5:47726777-47726777	G	intron_variant	MODIFIER	HELB	ENSBTAG00000020806	Transcript	ENSBTAT00000063430	protein_coding	-	9/12	-	-	-	-	-	-	-	rs476671107	-	-1	-	VGNC	-	-	-	-	-	-	-
.	5:47726788-47726788	G	intron_variant	MODIFIER	HELB	ENSBTAG00000020806	Transcript	ENSBTAT00000027725	protein_coding	-	9/13	-	-	-	-	-	-	-	rs438804449	-	-1	-	VGNC	-	-	-	-	-	-	-
.	5:47726788-47726788	G	intron_variant	MODIFIER	HELB	ENSBTAG00000020806	Transcript	ENSBTAT00000063430	protein_coding	-	9/12	-	-	-	-	-	-	-	rs438804449	-	-1	-	VGNC	-	-	-	-	-	-	-
.	5:47726826-47726826	A	intron_variant	MODIFIER	HELB	ENSBTAG00000020806	Transcript	ENSBTAT00000027725	protein_coding	-	9/13	-	-	-	-	-	-	-	rs458856733	-	-1	-	VGNC	-	-	-	-	-	-	-
.	5:47726826-47726826	A	intron_variant	MODIFIER	HELB	ENSBTAG00000020806	Transcript	ENSBTAT00000063430	protein_coding	-	9/12	-	-	-	-	-	-	-	rs458856733	-	-1	-	VGNC	-	-	-	-	-	-	-
.	5:47726905-47726905	A	intron_variant	MODIFIER	HELB	ENSBTAG00000020806	Transcript	ENSBTAT00000027725	protein_coding	-	9/13	-	-	-	-	-	-	-	rs520320541	-	-1	-	VGNC	-	-	-	-	-	-	-
.	5:47726905-47726905	A	intron_variant	MODIFIER	HELB	ENSBTAG00000020806	Transcript	ENSBTAT00000063430	protein_coding	-	9/12	-	-	-	-	-	-	-	rs520320541	-	-1	-	VGNC	-	-	-	-	-	-	-
.	5:47726963-47726963	A	intron_variant	MODIFIER	HELB	ENSBTAG00000020806	Transcript	ENSBTAT00000027725	protein_coding	-	9/13	-	-	-	-	-	-	-	rs481210623	-	-1	-	VGNC	-	-	-	-	-	-	-
.	5:47726963-47726963	A	intron_variant	MODIFIER	HELB	ENSBTAG00000020806	Transcript	ENSBTAT00000063430	protein_coding	-	9/12	-	-	-	-	-	-	-	rs481210623	-	-1	-	VGNC	-	-	-	-	-	-	-
.	5:47726991-47726991	G	intron_variant	MODIFIER	HELB	ENSBTAG00000020806	Transcript	ENSBTAT00000027725	protein_coding	-	9/13	-	-	-	-	-	-	-	rs523317224	-	-1	-	VGNC	-	-	-	-	-	-	-
.	5:47726991-47726991	G	intron_variant	MODIFIER	HELB	ENSBTAG00000020806	Transcript	ENSBTAT00000063430	protein_coding	-	9/12	-	-	-	-	-	-	-	rs523317224	-	-1	-	VGNC	-	-	-	-	-	-	-
.	5:47727042-47727042	A	intron_variant	MODIFIER	HELB	ENSBTAG00000020806	Transcript	ENSBTAT00000027725	protein_coding	-	9/13	-	-	-	-	-	-	-	rs519095645	-	-1	-	VGNC	-	-	-	-	-	-	-
.	5:47727042-47727042	A	intron_variant	MODIFIER	HELB	ENSBTAG00000020806	Transcript	ENSBTAT00000063430	protein_coding	-	9/12	-	-	-	-	-	-	-	rs519095645	-	-1	-	VGNC	-	-	-	-	-	-	-
.	5:47727058-47727058	T	intron_variant	MODIFIER	HELB	ENSBTAG00000020806	Transcript	ENSBTAT00000027725	protein_coding	-	9/13	-	-	-	-	-	-	-	rs524142245	-	-1	-	VGNC	-	-	-	-	-	-	-
.	5:47727058-47727058	T	intron_variant	MODIFIER	HELB	ENSBTAG00000020806	Transcript	ENSBTAT00000063430	protein_coding	-	9/12	-	-	-	-	-	-	-	rs524142245	-	-1	-	VGNC	-	-	-	-	-	-	-
.	5:47727073-47727073	C	intron_variant	MODIFIER	HELB	ENSBTAG00000020806	Transcript	ENSBTAT00000027725	protein_coding	-	9/13	-	-	-	-	-	-	-	rs516271593	-	-1	-	VGNC	-	-	-	-	-	-	-
.	5:47727073-47727073	C	intron_variant	MODIFIER	HELB	ENSBTAG00000020806	Transcript	ENSBTAT00000063430	protein_coding	-	9/12	-	-	-	-	-	-	-	rs516271593	-	-1	-	VGNC	-	-	-	-	-	-	-
.	5:47727111-47727111	A	intron_variant	MODIFIER	HELB	ENSBTAG00000020806	Transcript	ENSBTAT00000027725	protein_coding	-	9/13	-	-	-	-	-	-	-	rs449857011	-	-1	-	VGNC	-	-	-	-	-	-	-
.	5:47727111-47727111	A	intron_variant	MODIFIER	HELB	ENSBTAG00000020806	Transcript	ENSBTAT00000063430	protein_coding	-	9/12	-	-	-	-	-	-	-	rs449857011	-	-1	-	VGNC	-	-	-	-	-	-	-
.	5:47727404-47727404	G	intron_variant	MODIFIER	HELB	ENSBTAG00000020806	Transcript	ENSBTAT00000027725	protein_coding	-	9/13	-	-	-	-	-	-	-	rs463660407	-	-1	-	VGNC	-	-	-	-	-	-	-
.	5:47727404-47727404	G	intron_variant	MODIFIER	HELB	ENSBTAG00000020806	Transcript	ENSBTAT00000063430	protein_coding	-	9/12	-	-	-	-	-	-	-	rs463660407	-	-1	-	VGNC	-	-	-	-	-	-	-
.	5:47727439-47727439	C	intron_variant	MODIFIER	HELB	ENSBTAG00000020806	Transcript	ENSBTAT00000027725	protein_coding	-	9/13	-	-	-	-	-	-	-	rs477310381	-	-1	-	VGNC	-	-	-	-	-	-	-
.	5:47727439-47727439	C	intron_variant	MODIFIER	HELB	ENSBTAG00000020806	Transcript	ENSBTAT00000063430	protein_coding	-	9/12	-	-	-	-	-	-	-	rs477310381	-	-1	-	VGNC	-	-	-	-	-	-	-
.	5:47727716-47727716	G	intron_variant	MODIFIER	HELB	ENSBTAG00000020806	Transcript	ENSBTAT00000027725	protein_coding	-	9/13	-	-	-	-	-	-	-	rs526880907	-	-1	-	VGNC	-	-	-	-	-	-	-
.	5:47727716-47727716	G	intron_variant	MODIFIER	HELB	ENSBTAG00000020806	Transcript	ENSBTAT00000063430	protein_coding	-	9/12	-	-	-	-	-	-	-	rs526880907	-	-1	-	VGNC	-	-	-	-	-	-	-
.	5:47727721-47727721	A	intron_variant	MODIFIER	HELB	ENSBTAG00000020806	Transcript	ENSBTAT00000027725	protein_coding	-	9/13	-	-	-	-	-	-	-	rs434512991	-	-1	-	VGNC	-	-	-	-	-	-	-
.	5:47727721-47727721	A	intron_variant	MODIFIER	HELB	ENSBTAG00000020806	Transcript	ENSBTAT00000063430	protein_coding	-	9/12	-	-	-	-	-	-	-	rs434512991	-	-1	-	VGNC	-	-	-	-	-	-	-
.	5:47727773-47727773	G	synonymous_variant	LOW	HELB	ENSBTAG00000020806	Transcript	ENSBTAT00000027725	protein_coding	9/14	-	-	-	2235	2235	745	C	tgT/tgC	rs137751351	-	-1	-	VGNC	-	-	-	-	-	-	-
.	5:47727773-47727773	G	synonymous_variant	LOW	HELB	ENSBTAG00000020806	Transcript	ENSBTAT00000063430	protein_coding	9/13	-	-	-	2235	2235	745	C	tgT/tgC	rs137751351	-	-1	-	VGNC	-	-	-	-	-	-	-
.	5:47727866-47727866	C	intron_variant	MODIFIER	HELB	ENSBTAG00000020806	Transcript	ENSBTAT00000027725	protein_coding	-	8/13	-	-	-	-	-	-	-	rs468062397	-	-1	-	VGNC	-	-	-	-	-	-	-
.	5:47727866-47727866	C	intron_variant	MODIFIER	HELB	ENSBTAG00000020806	Transcript	ENSBTAT00000063430	protein_coding	-	8/12	-	-	-	-	-	-	-	rs468062397	-	-1	-	VGNC	-	-	-	-	-	-	-
.	5:47727902-47727902	G	intron_variant	MODIFIER	HELB	ENSBTAG00000020806	Transcript	ENSBTAT00000027725	protein_coding	-	8/13	-	-	-	-	-	-	-	rs436566794	-	-1	-	VGNC	-	-	-	-	-	-	-
.	5:47727902-47727902	G	intron_variant	MODIFIER	HELB	ENSBTAG00000020806	Transcript	ENSBTAT00000063430	protein_coding	-	8/12	-	-	-	-	-	-	-	rs436566794	-	-1	-	VGNC	-	-	-	-	-	-	-
.	5:47728101-47728101	A	intron_variant	MODIFIER	HELB	ENSBTAG00000020806	Transcript	ENSBTAT00000027725	protein_coding	-	8/13	-	-	-	-	-	-	-	rs446366830	-	-1	-	VGNC	-	-	-	-	-	-	-
.	5:47728101-47728101	A	intron_variant	MODIFIER	HELB	ENSBTAG00000020806	Transcript	ENSBTAT00000063430	protein_coding	-	8/12	-	-	-	-	-	-	-	rs446366830	-	-1	-	VGNC	-	-	-	-	-	-	-
.	5:47728432-47728432	A	intron_variant	MODIFIER	HELB	ENSBTAG00000020806	Transcript	ENSBTAT00000027725	protein_coding	-	7/13	-	-	-	-	-	-	-	rs432658258	-	-1	-	VGNC	-	-	-	-	-	-	-
.	5:47728432-47728432	A	intron_variant	MODIFIER	HELB	ENSBTAG00000020806	Transcript	ENSBTAT00000063430	protein_coding	-	7/12	-	-	-	-	-	-	-	rs432658258	-	-1	-	VGNC	-	-	-	-	-	-	-
.	5:47728922-47728922	T	intron_variant	MODIFIER	HELB	ENSBTAG00000020806	Transcript	ENSBTAT00000027725	protein_coding	-	7/13	-	-	-	-	-	-	-	rs1114635715	-	-1	-	VGNC	-	-	-	-	-	-	-
.	5:47728922-47728922	T	intron_variant	MODIFIER	HELB	ENSBTAG00000020806	Transcript	ENSBTAT00000063430	protein_coding	-	7/12	-	-	-	-	-	-	-	rs1114635715	-	-1	-	VGNC	-	-	-	-	-	-	-
.	5:47729301-47729301	C	intron_variant	MODIFIER	HELB	ENSBTAG00000020806	Transcript	ENSBTAT00000027725	protein_coding	-	7/13	-	-	-	-	-	-	-	rs472570608	-	-1	-	VGNC	-	-	-	-	-	-	-
.	5:47729301-47729301	C	intron_variant	MODIFIER	HELB	ENSBTAG00000020806	Transcript	ENSBTAT00000063430	protein_coding	-	7/12	-	-	-	-	-	-	-	rs472570608	-	-1	-	VGNC	-	-	-	-	-	-	-
.	5:47729319-47729319	T	intron_variant	MODIFIER	HELB	ENSBTAG00000020806	Transcript	ENSBTAT00000027725	protein_coding	-	7/13	-	-	-	-	-	-	-	rs522561527	-	-1	-	VGNC	-	-	-	-	-	-	-
.	5:47729319-47729319	T	intron_variant	MODIFIER	HELB	ENSBTAG00000020806	Transcript	ENSBTAT00000063430	protein_coding	-	7/12	-	-	-	-	-	-	-	rs522561527	-	-1	-	VGNC	-	-	-	-	-	-	-
.	5:47729390-47729390	T	intron_variant	MODIFIER	HELB	ENSBTAG00000020806	Transcript	ENSBTAT00000027725	protein_coding	-	7/13	-	-	-	-	-	-	-	rs441348990	-	-1	-	VGNC	-	-	-	-	-	-	-
.	5:47729390-47729390	T	intron_variant	MODIFIER	HELB	ENSBTAG00000020806	Transcript	ENSBTAT00000063430	protein_coding	-	7/12	-	-	-	-	-	-	-	rs441348990	-	-1	-	VGNC	-	-	-	-	-	-	-
.	5:47729521-47729521	T	intron_variant	MODIFIER	HELB	ENSBTAG00000020806	Transcript	ENSBTAT00000027725	protein_coding	-	7/13	-	-	-	-	-	-	-	rs527073801	-	-1	-	VGNC	-	-	-	-	-	-	-
.	5:47729521-47729521	T	intron_variant	MODIFIER	HELB	ENSBTAG00000020806	Transcript	ENSBTAT00000063430	protein_coding	-	7/12	-	-	-	-	-	-	-	rs527073801	-	-1	-	VGNC	-	-	-	-	-	-	-
.	5:47729543-47729543	G	intron_variant	MODIFIER	HELB	ENSBTAG00000020806	Transcript	ENSBTAT00000027725	protein_coding	-	7/13	-	-	-	-	-	-	-	rs519172256	-	-1	-	VGNC	-	-	-	-	-	-	-
.	5:47729543-47729543	G	intron_variant	MODIFIER	HELB	ENSBTAG00000020806	Transcript	ENSBTAT00000063430	protein_coding	-	7/12	-	-	-	-	-	-	-	rs519172256	-	-1	-	VGNC	-	-	-	-	-	-	-
.	5:47729583-47729583	A	intron_variant	MODIFIER	HELB	ENSBTAG00000020806	Transcript	ENSBTAT00000027725	protein_coding	-	7/13	-	-	-	-	-	-	-	rs524297968	-	-1	-	VGNC	-	-	-	-	-	-	-
.	5:47729583-47729583	A	intron_variant	MODIFIER	HELB	ENSBTAG00000020806	Transcript	ENSBTAT00000063430	protein_coding	-	7/12	-	-	-	-	-	-	-	rs524297968	-	-1	-	VGNC	-	-	-	-	-	-	-
.	5:47729627-47729627	G	intron_variant	MODIFIER	HELB	ENSBTAG00000020806	Transcript	ENSBTAT00000027725	protein_coding	-	7/13	-	-	-	-	-	-	-	rs526434656	-	-1	-	VGNC	-	-	-	-	-	-	-
.	5:47729627-47729627	G	intron_variant	MODIFIER	HELB	ENSBTAG00000020806	Transcript	ENSBTAT00000063430	protein_coding	-	7/12	-	-	-	-	-	-	-	rs526434656	-	-1	-	VGNC	-	-	-	-	-	-	-
.	5:47729703-47729703	C	intron_variant	MODIFIER	HELB	ENSBTAG00000020806	Transcript	ENSBTAT00000027725	protein_coding	-	7/13	-	-	-	-	-	-	-	rs520058677	-	-1	-	VGNC	-	-	-	-	-	-	-
.	5:47729703-47729703	C	intron_variant	MODIFIER	HELB	ENSBTAG00000020806	Transcript	ENSBTAT00000063430	protein_coding	-	7/12	-	-	-	-	-	-	-	rs520058677	-	-1	-	VGNC	-	-	-	-	-	-	-
.	5:47729793-47729793	A	intron_variant	MODIFIER	HELB	ENSBTAG00000020806	Transcript	ENSBTAT00000027725	protein_coding	-	7/13	-	-	-	-	-	-	-	rs475060534	-	-1	-	VGNC	-	-	-	-	-	-	-
.	5:47729793-47729793	A	intron_variant	MODIFIER	HELB	ENSBTAG00000020806	Transcript	ENSBTAT00000063430	protein_coding	-	7/12	-	-	-	-	-	-	-	rs475060534	-	-1	-	VGNC	-	-	-	-	-	-	-
.	5:47730003-47730003	G	intron_variant	MODIFIER	HELB	ENSBTAG00000020806	Transcript	ENSBTAT00000027725	protein_coding	-	7/13	-	-	-	-	-	-	-	rs520199754	-	-1	-	VGNC	-	-	-	-	-	-	-
.	5:47730003-47730003	G	intron_variant	MODIFIER	HELB	ENSBTAG00000020806	Transcript	ENSBTAT00000063430	protein_coding	-	7/12	-	-	-	-	-	-	-	rs520199754	-	-1	-	VGNC	-	-	-	-	-	-	-
.	5:47730007-47730007	T	intron_variant	MODIFIER	HELB	ENSBTAG00000020806	Transcript	ENSBTAT00000027725	protein_coding	-	7/13	-	-	-	-	-	-	-	rs524994646	-	-1	-	VGNC	-	-	-	-	-	-	-
.	5:47730007-47730007	T	intron_variant	MODIFIER	HELB	ENSBTAG00000020806	Transcript	ENSBTAT00000063430	protein_coding	-	7/12	-	-	-	-	-	-	-	rs524994646	-	-1	-	VGNC	-	-	-	-	-	-	-
.	5:47730248-47730248	C	intron_variant	MODIFIER	HELB	ENSBTAG00000020806	Transcript	ENSBTAT00000027725	protein_coding	-	7/13	-	-	-	-	-	-	-	rs523749718	-	-1	-	VGNC	-	-	-	-	-	-	-
.	5:47730248-47730248	C	intron_variant	MODIFIER	HELB	ENSBTAG00000020806	Transcript	ENSBTAT00000063430	protein_coding	-	7/12	-	-	-	-	-	-	-	rs523749718	-	-1	-	VGNC	-	-	-	-	-	-	-
.	5:47730253-47730253	C	intron_variant	MODIFIER	HELB	ENSBTAG00000020806	Transcript	ENSBTAT00000027725	protein_coding	-	7/13	-	-	-	-	-	-	-	rs515914615	-	-1	-	VGNC	-	-	-	-	-	-	-
.	5:47730253-47730253	C	intron_variant	MODIFIER	HELB	ENSBTAG00000020806	Transcript	ENSBTAT00000063430	protein_coding	-	7/12	-	-	-	-	-	-	-	rs515914615	-	-1	-	VGNC	-	-	-	-	-	-	-
.	5:47730620-47730620	T	intron_variant	MODIFIER	HELB	ENSBTAG00000020806	Transcript	ENSBTAT00000027725	protein_coding	-	7/13	-	-	-	-	-	-	-	rs443459032	-	-1	-	VGNC	-	-	-	-	-	-	-
.	5:47730620-47730620	T	intron_variant	MODIFIER	HELB	ENSBTAG00000020806	Transcript	ENSBTAT00000063430	protein_coding	-	7/12	-	-	-	-	-	-	-	rs443459032	-	-1	-	VGNC	-	-	-	-	-	-	-
.	5:47730627-47730627	G	intron_variant	MODIFIER	HELB	ENSBTAG00000020806	Transcript	ENSBTAT00000027725	protein_coding	-	7/13	-	-	-	-	-	-	-	rs525702805	-	-1	-	VGNC	-	-	-	-	-	-	-
.	5:47730627-47730627	G	intron_variant	MODIFIER	HELB	ENSBTAG00000020806	Transcript	ENSBTAT00000063430	protein_coding	-	7/12	-	-	-	-	-	-	-	rs525702805	-	-1	-	VGNC	-	-	-	-	-	-	-
.	5:47730634-47730634	A	intron_variant	MODIFIER	HELB	ENSBTAG00000020806	Transcript	ENSBTAT00000027725	protein_coding	-	7/13	-	-	-	-	-	-	-	rs520386061	-	-1	-	VGNC	-	-	-	-	-	-	-
.	5:47730634-47730634	A	intron_variant	MODIFIER	HELB	ENSBTAG00000020806	Transcript	ENSBTAT00000063430	protein_coding	-	7/12	-	-	-	-	-	-	-	rs520386061	-	-1	-	VGNC	-	-	-	-	-	-	-
.	5:47730658-47730658	C	intron_variant	MODIFIER	HELB	ENSBTAG00000020806	Transcript	ENSBTAT00000027725	protein_coding	-	7/13	-	-	-	-	-	-	-	rs463521294	-	-1	-	VGNC	-	-	-	-	-	-	-
.	5:47730658-47730658	C	intron_variant	MODIFIER	HELB	ENSBTAG00000020806	Transcript	ENSBTAT00000063430	protein_coding	-	7/12	-	-	-	-	-	-	-	rs463521294	-	-1	-	VGNC	-	-	-	-	-	-	-
.	5:47731443-47731443	A	intron_variant	MODIFIER	HELB	ENSBTAG00000020806	Transcript	ENSBTAT00000027725	protein_coding	-	7/13	-	-	-	-	-	-	-	rs715911385	-	-1	-	VGNC	-	-	-	-	-	-	-
.	5:47731443-47731443	A	intron_variant	MODIFIER	HELB	ENSBTAG00000020806	Transcript	ENSBTAT00000063430	protein_coding	-	7/12	-	-	-	-	-	-	-	rs715911385	-	-1	-	VGNC	-	-	-	-	-	-	-
.	5:47731580-47731580	A	intron_variant	MODIFIER	HELB	ENSBTAG00000020806	Transcript	ENSBTAT00000027725	protein_coding	-	7/13	-	-	-	-	-	-	-	rs479448188	-	-1	-	VGNC	-	-	-	-	-	-	-
.	5:47731580-47731580	A	intron_variant	MODIFIER	HELB	ENSBTAG00000020806	Transcript	ENSBTAT00000063430	protein_coding	-	7/12	-	-	-	-	-	-	-	rs479448188	-	-1	-	VGNC	-	-	-	-	-	-	-
.	5:47731609-47731609	C	intron_variant	MODIFIER	HELB	ENSBTAG00000020806	Transcript	ENSBTAT00000027725	protein_coding	-	7/13	-	-	-	-	-	-	-	rs447954365	-	-1	-	VGNC	-	-	-	-	-	-	-
.	5:47731609-47731609	C	intron_variant	MODIFIER	HELB	ENSBTAG00000020806	Transcript	ENSBTAT00000063430	protein_coding	-	7/12	-	-	-	-	-	-	-	rs447954365	-	-1	-	VGNC	-	-	-	-	-	-	-
.	5:47731720-47731720	T	intron_variant	MODIFIER	HELB	ENSBTAG00000020806	Transcript	ENSBTAT00000027725	protein_coding	-	7/13	-	-	-	-	-	-	-	rs468124052	-	-1	-	VGNC	-	-	-	-	-	-	-
.	5:47731720-47731720	T	intron_variant	MODIFIER	HELB	ENSBTAG00000020806	Transcript	ENSBTAT00000063430	protein_coding	-	7/12	-	-	-	-	-	-	-	rs468124052	-	-1	-	VGNC	-	-	-	-	-	-	-
.	5:47731737-47731737	G	intron_variant	MODIFIER	HELB	ENSBTAG00000020806	Transcript	ENSBTAT00000027725	protein_coding	-	7/13	-	-	-	-	-	-	-	rs481697730	-	-1	-	VGNC	-	-	-	-	-	-	-
.	5:47731737-47731737	G	upstream_gene_variant	MODIFIER	-	ENSBTAG00000031786	Transcript	ENSBTAT00000045066	protein_coding	-	-	-	-	-	-	-	-	-	rs481697730	4991	1	-	-	-	-	-	-	-	-	-
.	5:47731737-47731737	G	intron_variant	MODIFIER	HELB	ENSBTAG00000020806	Transcript	ENSBTAT00000063430	protein_coding	-	7/12	-	-	-	-	-	-	-	rs481697730	-	-1	-	VGNC	-	-	-	-	-	-	-
.	5:47731856-47731856	A	intron_variant	MODIFIER	HELB	ENSBTAG00000020806	Transcript	ENSBTAT00000027725	protein_coding	-	7/13	-	-	-	-	-	-	-	rs133835728	-	-1	-	VGNC	-	-	-	-	-	-	-
.	5:47731856-47731856	A	upstream_gene_variant	MODIFIER	-	ENSBTAG00000031786	Transcript	ENSBTAT00000045066	protein_coding	-	-	-	-	-	-	-	-	-	rs133835728	4872	1	-	-	-	-	-	-	-	-	-
.	5:47731856-47731856	A	intron_variant	MODIFIER	HELB	ENSBTAG00000020806	Transcript	ENSBTAT00000063430	protein_coding	-	7/12	-	-	-	-	-	-	-	rs133835728	-	-1	-	VGNC	-	-	-	-	-	-	-
.	5:47732047-47732047	G	intron_variant	MODIFIER	HELB	ENSBTAG00000020806	Transcript	ENSBTAT00000027725	protein_coding	-	7/13	-	-	-	-	-	-	-	rs470358182	-	-1	-	VGNC	-	-	-	-	-	-	-
.	5:47732047-47732047	G	upstream_gene_variant	MODIFIER	-	ENSBTAG00000031786	Transcript	ENSBTAT00000045066	protein_coding	-	-	-	-	-	-	-	-	-	rs470358182	4681	1	-	-	-	-	-	-	-	-	-
.	5:47732047-47732047	G	intron_variant	MODIFIER	HELB	ENSBTAG00000020806	Transcript	ENSBTAT00000063430	protein_coding	-	7/12	-	-	-	-	-	-	-	rs470358182	-	-1	-	VGNC	-	-	-	-	-	-	-
.	5:47732140-47732140	C	intron_variant	MODIFIER	HELB	ENSBTAG00000020806	Transcript	ENSBTAT00000027725	protein_coding	-	7/13	-	-	-	-	-	-	-	rs432708759	-	-1	-	VGNC	-	-	-	-	-	-	-
.	5:47732140-47732140	C	upstream_gene_variant	MODIFIER	-	ENSBTAG00000031786	Transcript	ENSBTAT00000045066	protein_coding	-	-	-	-	-	-	-	-	-	rs432708759	4588	1	-	-	-	-	-	-	-	-	-
.	5:47732140-47732140	C	intron_variant	MODIFIER	HELB	ENSBTAG00000020806	Transcript	ENSBTAT00000063430	protein_coding	-	7/12	-	-	-	-	-	-	-	rs432708759	-	-1	-	VGNC	-	-	-	-	-	-	-
.	5:47734032-47734032	T	intron_variant	MODIFIER	HELB	ENSBTAG00000020806	Transcript	ENSBTAT00000027725	protein_coding	-	7/13	-	-	-	-	-	-	-	rs439527645	-	-1	-	VGNC	-	-	-	-	-	-	-
.	5:47734032-47734032	T	upstream_gene_variant	MODIFIER	-	ENSBTAG00000031786	Transcript	ENSBTAT00000045066	protein_coding	-	-	-	-	-	-	-	-	-	rs439527645	2696	1	-	-	-	-	-	-	-	-	-
.	5:47734032-47734032	T	intron_variant	MODIFIER	HELB	ENSBTAG00000020806	Transcript	ENSBTAT00000063430	protein_coding	-	7/12	-	-	-	-	-	-	-	rs439527645	-	-1	-	VGNC	-	-	-	-	-	-	-
.	5:47734437-47734437	G	intron_variant	MODIFIER	HELB	ENSBTAG00000020806	Transcript	ENSBTAT00000027725	protein_coding	-	7/13	-	-	-	-	-	-	-	rs526631258	-	-1	-	VGNC	-	-	-	-	-	-	-
.	5:47734437-47734437	G	upstream_gene_variant	MODIFIER	-	ENSBTAG00000031786	Transcript	ENSBTAT00000045066	protein_coding	-	-	-	-	-	-	-	-	-	rs526631258	2291	1	-	-	-	-	-	-	-	-	-
.	5:47734437-47734437	G	intron_variant	MODIFIER	HELB	ENSBTAG00000020806	Transcript	ENSBTAT00000063430	protein_coding	-	7/12	-	-	-	-	-	-	-	rs526631258	-	-1	-	VGNC	-	-	-	-	-	-	-
.	5:47735504-47735504	G	synonymous_variant	LOW	HELB	ENSBTAG00000020806	Transcript	ENSBTAT00000027725	protein_coding	7/14	-	-	-	2034	2034	678	V	gtT/gtC	rs479725760	-	-1	-	VGNC	-	-	-	-	-	-	-
.	5:47735504-47735504	G	upstream_gene_variant	MODIFIER	-	ENSBTAG00000031786	Transcript	ENSBTAT00000045066	protein_coding	-	-	-	-	-	-	-	-	-	rs479725760	1224	1	-	-	-	-	-	-	-	-	-
.	5:47735504-47735504	G	synonymous_variant	LOW	HELB	ENSBTAG00000020806	Transcript	ENSBTAT00000063430	protein_coding	7/13	-	-	-	2034	2034	678	V	gtT/gtC	rs479725760	-	-1	-	VGNC	-	-	-	-	-	-	-
.	5:47738053-47738053	G	intron_variant	MODIFIER	HELB	ENSBTAG00000020806	Transcript	ENSBTAT00000027725	protein_coding	-	6/13	-	-	-	-	-	-	-	rs453057303	-	-1	-	VGNC	-	-	-	-	-	-	-
.	5:47738053-47738053	G	downstream_gene_variant	MODIFIER	-	ENSBTAG00000031786	Transcript	ENSBTAT00000045066	protein_coding	-	-	-	-	-	-	-	-	-	rs453057303	860	1	-	-	-	-	-	-	-	-	-
.	5:47738053-47738053	G	intron_variant	MODIFIER	HELB	ENSBTAG00000020806	Transcript	ENSBTAT00000063430	protein_coding	-	6/12	-	-	-	-	-	-	-	rs453057303	-	-1	-	VGNC	-	-	-	-	-	-	-
.	5:47738206-47738206	T	intron_variant	MODIFIER	HELB	ENSBTAG00000020806	Transcript	ENSBTAT00000027725	protein_coding	-	6/13	-	-	-	-	-	-	-	rs441853531	-	-1	-	VGNC	-	-	-	-	-	-	-
.	5:47738206-47738206	T	downstream_gene_variant	MODIFIER	-	ENSBTAG00000031786	Transcript	ENSBTAT00000045066	protein_coding	-	-	-	-	-	-	-	-	-	rs441853531	1013	1	-	-	-	-	-	-	-	-	-
.	5:47738206-47738206	T	intron_variant	MODIFIER	HELB	ENSBTAG00000020806	Transcript	ENSBTAT00000063430	protein_coding	-	6/12	-	-	-	-	-	-	-	rs441853531	-	-1	-	VGNC	-	-	-	-	-	-	-
.	5:47738370-47738370	C	intron_variant	MODIFIER	HELB	ENSBTAG00000020806	Transcript	ENSBTAT00000027725	protein_coding	-	6/13	-	-	-	-	-	-	-	rs461620429	-	-1	-	VGNC	-	-	-	-	-	-	-
.	5:47738370-47738370	C	downstream_gene_variant	MODIFIER	-	ENSBTAG00000031786	Transcript	ENSBTAT00000045066	protein_coding	-	-	-	-	-	-	-	-	-	rs461620429	1177	1	-	-	-	-	-	-	-	-	-
.	5:47738370-47738370	C	intron_variant	MODIFIER	HELB	ENSBTAG00000020806	Transcript	ENSBTAT00000063430	protein_coding	-	6/12	-	-	-	-	-	-	-	rs461620429	-	-1	-	VGNC	-	-	-	-	-	-	-
.	5:47739064-47739064	C	intron_variant	MODIFIER	HELB	ENSBTAG00000020806	Transcript	ENSBTAT00000027725	protein_coding	-	6/13	-	-	-	-	-	-	-	rs457775608	-	-1	-	VGNC	-	-	-	-	-	-	-
.	5:47739064-47739064	C	downstream_gene_variant	MODIFIER	-	ENSBTAG00000031786	Transcript	ENSBTAT00000045066	protein_coding	-	-	-	-	-	-	-	-	-	rs457775608	1871	1	-	-	-	-	-	-	-	-	-
.	5:47739064-47739064	C	intron_variant	MODIFIER	HELB	ENSBTAG00000020806	Transcript	ENSBTAT00000063430	protein_coding	-	6/12	-	-	-	-	-	-	-	rs457775608	-	-1	-	VGNC	-	-	-	-	-	-	-
.	5:47739788-47739788	A	intron_variant	MODIFIER	HELB	ENSBTAG00000020806	Transcript	ENSBTAT00000027725	protein_coding	-	5/13	-	-	-	-	-	-	-	rs446225263	-	-1	-	VGNC	-	-	-	-	-	-	-
.	5:47739788-47739788	A	downstream_gene_variant	MODIFIER	-	ENSBTAG00000031786	Transcript	ENSBTAT00000045066	protein_coding	-	-	-	-	-	-	-	-	-	rs446225263	2595	1	-	-	-	-	-	-	-	-	-
.	5:47739788-47739788	A	intron_variant	MODIFIER	HELB	ENSBTAG00000020806	Transcript	ENSBTAT00000063430	protein_coding	-	5/12	-	-	-	-	-	-	-	rs446225263	-	-1	-	VGNC	-	-	-	-	-	-	-
.	5:47740113-47740113	C	intron_variant	MODIFIER	HELB	ENSBTAG00000020806	Transcript	ENSBTAT00000027725	protein_coding	-	5/13	-	-	-	-	-	-	-	rs448789044	-	-1	-	VGNC	-	-	-	-	-	-	-
.	5:47740113-47740113	C	downstream_gene_variant	MODIFIER	-	ENSBTAG00000031786	Transcript	ENSBTAT00000045066	protein_coding	-	-	-	-	-	-	-	-	-	rs448789044	2920	1	-	-	-	-	-	-	-	-	-
.	5:47740113-47740113	C	intron_variant	MODIFIER	HELB	ENSBTAG00000020806	Transcript	ENSBTAT00000063430	protein_coding	-	5/12	-	-	-	-	-	-	-	rs448789044	-	-1	-	VGNC	-	-	-	-	-	-	-
.	5:47740651-47740651	C	intron_variant	MODIFIER	HELB	ENSBTAG00000020806	Transcript	ENSBTAT00000027725	protein_coding	-	5/13	-	-	-	-	-	-	-	rs521562936	-	-1	-	VGNC	-	-	-	-	-	-	-
.	5:47740651-47740651	C	downstream_gene_variant	MODIFIER	-	ENSBTAG00000031786	Transcript	ENSBTAT00000045066	protein_coding	-	-	-	-	-	-	-	-	-	rs521562936	3458	1	-	-	-	-	-	-	-	-	-
.	5:47740651-47740651	C	intron_variant	MODIFIER	HELB	ENSBTAG00000020806	Transcript	ENSBTAT00000063430	protein_coding	-	5/12	-	-	-	-	-	-	-	rs521562936	-	-1	-	VGNC	-	-	-	-	-	-	-
.	5:47740688-47740688	A	intron_variant	MODIFIER	HELB	ENSBTAG00000020806	Transcript	ENSBTAT00000027725	protein_coding	-	5/13	-	-	-	-	-	-	-	rs453067912	-	-1	-	VGNC	-	-	-	-	-	-	-
.	5:47740688-47740688	A	downstream_gene_variant	MODIFIER	-	ENSBTAG00000031786	Transcript	ENSBTAT00000045066	protein_coding	-	-	-	-	-	-	-	-	-	rs453067912	3495	1	-	-	-	-	-	-	-	-	-
.	5:47740688-47740688	A	intron_variant	MODIFIER	HELB	ENSBTAG00000020806	Transcript	ENSBTAT00000063430	protein_coding	-	5/12	-	-	-	-	-	-	-	rs453067912	-	-1	-	VGNC	-	-	-	-	-	-	-
.	5:47740726-47740726	T	intron_variant	MODIFIER	HELB	ENSBTAG00000020806	Transcript	ENSBTAT00000027725	protein_coding	-	5/13	-	-	-	-	-	-	-	rs517310174	-	-1	-	VGNC	-	-	-	-	-	-	-
.	5:47740726-47740726	T	downstream_gene_variant	MODIFIER	-	ENSBTAG00000031786	Transcript	ENSBTAT00000045066	protein_coding	-	-	-	-	-	-	-	-	-	rs517310174	3533	1	-	-	-	-	-	-	-	-	-
.	5:47740726-47740726	T	intron_variant	MODIFIER	HELB	ENSBTAG00000020806	Transcript	ENSBTAT00000063430	protein_coding	-	5/12	-	-	-	-	-	-	-	rs517310174	-	-1	-	VGNC	-	-	-	-	-	-	-
.	5:47740859-47740859	A	intron_variant	MODIFIER	HELB	ENSBTAG00000020806	Transcript	ENSBTAT00000027725	protein_coding	-	5/13	-	-	-	-	-	-	-	rs444008580	-	-1	-	VGNC	-	-	-	-	-	-	-
.	5:47740859-47740859	A	downstream_gene_variant	MODIFIER	-	ENSBTAG00000031786	Transcript	ENSBTAT00000045066	protein_coding	-	-	-	-	-	-	-	-	-	rs444008580	3666	1	-	-	-	-	-	-	-	-	-
.	5:47740859-47740859	A	intron_variant	MODIFIER	HELB	ENSBTAG00000020806	Transcript	ENSBTAT00000063430	protein_coding	-	5/12	-	-	-	-	-	-	-	rs444008580	-	-1	-	VGNC	-	-	-	-	-	-	-
.	5:47740874-47740874	A	intron_variant	MODIFIER	HELB	ENSBTAG00000020806	Transcript	ENSBTAT00000027725	protein_coding	-	5/13	-	-	-	-	-	-	-	rs457712603	-	-1	-	VGNC	-	-	-	-	-	-	-
.	5:47740874-47740874	A	downstream_gene_variant	MODIFIER	-	ENSBTAG00000031786	Transcript	ENSBTAT00000045066	protein_coding	-	-	-	-	-	-	-	-	-	rs457712603	3681	1	-	-	-	-	-	-	-	-	-
.	5:47740874-47740874	A	intron_variant	MODIFIER	HELB	ENSBTAG00000020806	Transcript	ENSBTAT00000063430	protein_coding	-	5/12	-	-	-	-	-	-	-	rs457712603	-	-1	-	VGNC	-	-	-	-	-	-	-
.	5:47741542-47741542	A	intron_variant	MODIFIER	HELB	ENSBTAG00000020806	Transcript	ENSBTAT00000027725	protein_coding	-	4/13	-	-	-	-	-	-	-	rs523295743	-	-1	-	VGNC	-	-	-	-	-	-	-
.	5:47741542-47741542	A	downstream_gene_variant	MODIFIER	-	ENSBTAG00000031786	Transcript	ENSBTAT00000045066	protein_coding	-	-	-	-	-	-	-	-	-	rs523295743	4349	1	-	-	-	-	-	-	-	-	-
.	5:47741542-47741542	A	intron_variant	MODIFIER	HELB	ENSBTAG00000020806	Transcript	ENSBTAT00000063430	protein_coding	-	4/12	-	-	-	-	-	-	-	rs523295743	-	-1	-	VGNC	-	-	-	-	-	-	-
.	5:47741552-47741552	A	intron_variant	MODIFIER	HELB	ENSBTAG00000020806	Transcript	ENSBTAT00000027725	protein_coding	-	4/13	-	-	-	-	-	-	-	rs521030940	-	-1	-	VGNC	-	-	-	-	-	-	-
.	5:47741552-47741552	A	downstream_gene_variant	MODIFIER	-	ENSBTAG00000031786	Transcript	ENSBTAT00000045066	protein_coding	-	-	-	-	-	-	-	-	-	rs521030940	4359	1	-	-	-	-	-	-	-	-	-
.	5:47741552-47741552	A	intron_variant	MODIFIER	HELB	ENSBTAG00000020806	Transcript	ENSBTAT00000063430	protein_coding	-	4/12	-	-	-	-	-	-	-	rs521030940	-	-1	-	VGNC	-	-	-	-	-	-	-
.	5:47741573-47741573	T	intron_variant	MODIFIER	HELB	ENSBTAG00000020806	Transcript	ENSBTAT00000027725	protein_coding	-	4/13	-	-	-	-	-	-	-	rs722043901	-	-1	-	VGNC	-	-	-	-	-	-	-
.	5:47741573-47741573	T	downstream_gene_variant	MODIFIER	-	ENSBTAG00000031786	Transcript	ENSBTAT00000045066	protein_coding	-	-	-	-	-	-	-	-	-	rs722043901	4380	1	-	-	-	-	-	-	-	-	-
.	5:47741573-47741573	T	intron_variant	MODIFIER	HELB	ENSBTAG00000020806	Transcript	ENSBTAT00000063430	protein_coding	-	4/12	-	-	-	-	-	-	-	rs722043901	-	-1	-	VGNC	-	-	-	-	-	-	-
.	5:47741600-47741600	G	intron_variant	MODIFIER	HELB	ENSBTAG00000020806	Transcript	ENSBTAT00000027725	protein_coding	-	4/13	-	-	-	-	-	-	-	rs524662570	-	-1	-	VGNC	-	-	-	-	-	-	-
.	5:47741600-47741600	G	downstream_gene_variant	MODIFIER	-	ENSBTAG00000031786	Transcript	ENSBTAT00000045066	protein_coding	-	-	-	-	-	-	-	-	-	rs524662570	4407	1	-	-	-	-	-	-	-	-	-
.	5:47741600-47741600	G	intron_variant	MODIFIER	HELB	ENSBTAG00000020806	Transcript	ENSBTAT00000063430	protein_coding	-	4/12	-	-	-	-	-	-	-	rs524662570	-	-1	-	VGNC	-	-	-	-	-	-	-
.	5:47741621-47741621	T	intron_variant	MODIFIER	HELB	ENSBTAG00000020806	Transcript	ENSBTAT00000027725	protein_coding	-	4/13	-	-	-	-	-	-	-	rs440072925	-	-1	-	VGNC	-	-	-	-	-	-	-
.	5:47741621-47741621	T	downstream_gene_variant	MODIFIER	-	ENSBTAG00000031786	Transcript	ENSBTAT00000045066	protein_coding	-	-	-	-	-	-	-	-	-	rs440072925	4428	1	-	-	-	-	-	-	-	-	-
.	5:47741621-47741621	T	intron_variant	MODIFIER	HELB	ENSBTAG00000020806	Transcript	ENSBTAT00000063430	protein_coding	-	4/12	-	-	-	-	-	-	-	rs440072925	-	-1	-	VGNC	-	-	-	-	-	-	-
.	5:47741707-47741707	C	intron_variant	MODIFIER	HELB	ENSBTAG00000020806	Transcript	ENSBTAT00000027725	protein_coding	-	4/13	-	-	-	-	-	-	-	rs517294782	-	-1	-	VGNC	-	-	-	-	-	-	-
.	5:47741707-47741707	C	downstream_gene_variant	MODIFIER	-	ENSBTAG00000031786	Transcript	ENSBTAT00000045066	protein_coding	-	-	-	-	-	-	-	-	-	rs517294782	4514	1	-	-	-	-	-	-	-	-	-
.	5:47741707-47741707	C	intron_variant	MODIFIER	HELB	ENSBTAG00000020806	Transcript	ENSBTAT00000063430	protein_coding	-	4/12	-	-	-	-	-	-	-	rs517294782	-	-1	-	VGNC	-	-	-	-	-	-	-
.	5:47741887-47741887	A	intron_variant	MODIFIER	HELB	ENSBTAG00000020806	Transcript	ENSBTAT00000027725	protein_coding	-	4/13	-	-	-	-	-	-	-	rs462453687	-	-1	-	VGNC	-	-	-	-	-	-	-
.	5:47741887-47741887	A	downstream_gene_variant	MODIFIER	-	ENSBTAG00000031786	Transcript	ENSBTAT00000045066	protein_coding	-	-	-	-	-	-	-	-	-	rs462453687	4694	1	-	-	-	-	-	-	-	-	-
.	5:47741887-47741887	A	intron_variant	MODIFIER	HELB	ENSBTAG00000020806	Transcript	ENSBTAT00000063430	protein_coding	-	4/12	-	-	-	-	-	-	-	rs462453687	-	-1	-	VGNC	-	-	-	-	-	-	-
.	5:47742029-47742029	G	intron_variant	MODIFIER	HELB	ENSBTAG00000020806	Transcript	ENSBTAT00000027725	protein_coding	-	4/13	-	-	-	-	-	-	-	rs482489302	-	-1	-	VGNC	-	-	-	-	-	-	-
.	5:47742029-47742029	G	downstream_gene_variant	MODIFIER	-	ENSBTAG00000031786	Transcript	ENSBTAT00000045066	protein_coding	-	-	-	-	-	-	-	-	-	rs482489302	4836	1	-	-	-	-	-	-	-	-	-
.	5:47742029-47742029	G	intron_variant	MODIFIER	HELB	ENSBTAG00000020806	Transcript	ENSBTAT00000063430	protein_coding	-	4/12	-	-	-	-	-	-	-	rs482489302	-	-1	-	VGNC	-	-	-	-	-	-	-
.	5:47742082-47742082	A	intron_variant	MODIFIER	HELB	ENSBTAG00000020806	Transcript	ENSBTAT00000027725	protein_coding	-	4/13	-	-	-	-	-	-	-	rs522786011	-	-1	-	VGNC	-	-	-	-	-	-	-
.	5:47742082-47742082	A	downstream_gene_variant	MODIFIER	-	ENSBTAG00000031786	Transcript	ENSBTAT00000045066	protein_coding	-	-	-	-	-	-	-	-	-	rs522786011	4889	1	-	-	-	-	-	-	-	-	-
.	5:47742082-47742082	A	intron_variant	MODIFIER	HELB	ENSBTAG00000020806	Transcript	ENSBTAT00000063430	protein_coding	-	4/12	-	-	-	-	-	-	-	rs522786011	-	-1	-	VGNC	-	-	-	-	-	-	-
.	5:47742577-47742577	G	intron_variant	MODIFIER	HELB	ENSBTAG00000020806	Transcript	ENSBTAT00000027725	protein_coding	-	4/13	-	-	-	-	-	-	-	rs519016098	-	-1	-	VGNC	-	-	-	-	-	-	-
.	5:47742577-47742577	G	intron_variant	MODIFIER	HELB	ENSBTAG00000020806	Transcript	ENSBTAT00000063430	protein_coding	-	4/12	-	-	-	-	-	-	-	rs519016098	-	-1	-	VGNC	-	-	-	-	-	-	-
.	5:47742639-47742639	A	intron_variant	MODIFIER	HELB	ENSBTAG00000020806	Transcript	ENSBTAT00000027725	protein_coding	-	4/13	-	-	-	-	-	-	-	rs466856705	-	-1	-	VGNC	-	-	-	-	-	-	-
.	5:47742639-47742639	A	intron_variant	MODIFIER	HELB	ENSBTAG00000020806	Transcript	ENSBTAT00000063430	protein_coding	-	4/12	-	-	-	-	-	-	-	rs466856705	-	-1	-	VGNC	-	-	-	-	-	-	-
.	5:47742672-47742672	A	intron_variant	MODIFIER	HELB	ENSBTAG00000020806	Transcript	ENSBTAT00000027725	protein_coding	-	4/13	-	-	-	-	-	-	-	rs520372585	-	-1	-	VGNC	-	-	-	-	-	-	-
.	5:47742672-47742672	A	intron_variant	MODIFIER	HELB	ENSBTAG00000020806	Transcript	ENSBTAT00000063430	protein_coding	-	4/12	-	-	-	-	-	-	-	rs520372585	-	-1	-	VGNC	-	-	-	-	-	-	-
.	5:47742676-47742676	A	intron_variant	MODIFIER	HELB	ENSBTAG00000020806	Transcript	ENSBTAT00000027725	protein_coding	-	4/13	-	-	-	-	-	-	-	rs523865896	-	-1	-	VGNC	-	-	-	-	-	-	-
.	5:47742676-47742676	A	intron_variant	MODIFIER	HELB	ENSBTAG00000020806	Transcript	ENSBTAT00000063430	protein_coding	-	4/12	-	-	-	-	-	-	-	rs523865896	-	-1	-	VGNC	-	-	-	-	-	-	-
.	5:47742680-47742680	C	intron_variant	MODIFIER	HELB	ENSBTAG00000020806	Transcript	ENSBTAT00000027725	protein_coding	-	4/13	-	-	-	-	-	-	-	rs515949102	-	-1	-	VGNC	-	-	-	-	-	-	-
.	5:47742680-47742680	C	intron_variant	MODIFIER	HELB	ENSBTAG00000020806	Transcript	ENSBTAT00000063430	protein_coding	-	4/12	-	-	-	-	-	-	-	rs515949102	-	-1	-	VGNC	-	-	-	-	-	-	-
.	5:47742716-47742716	A	intron_variant	MODIFIER	HELB	ENSBTAG00000020806	Transcript	ENSBTAT00000027725	protein_coding	-	4/13	-	-	-	-	-	-	-	rs520892752	-	-1	-	VGNC	-	-	-	-	-	-	-
.	5:47742716-47742716	A	intron_variant	MODIFIER	HELB	ENSBTAG00000020806	Transcript	ENSBTAT00000063430	protein_coding	-	4/12	-	-	-	-	-	-	-	rs520892752	-	-1	-	VGNC	-	-	-	-	-	-	-
.	5:47742772-47742772	G	intron_variant	MODIFIER	HELB	ENSBTAG00000020806	Transcript	ENSBTAT00000027725	protein_coding	-	4/13	-	-	-	-	-	-	-	rs475529266	-	-1	-	VGNC	-	-	-	-	-	-	-
.	5:47742772-47742772	G	intron_variant	MODIFIER	HELB	ENSBTAG00000020806	Transcript	ENSBTAT00000063430	protein_coding	-	4/12	-	-	-	-	-	-	-	rs475529266	-	-1	-	VGNC	-	-	-	-	-	-	-
.	5:47742843-47742843	A	intron_variant	MODIFIER	HELB	ENSBTAG00000020806	Transcript	ENSBTAT00000027725	protein_coding	-	4/13	-	-	-	-	-	-	-	rs437868302	-	-1	-	VGNC	-	-	-	-	-	-	-
.	5:47742843-47742843	A	intron_variant	MODIFIER	HELB	ENSBTAG00000020806	Transcript	ENSBTAT00000063430	protein_coding	-	4/12	-	-	-	-	-	-	-	rs437868302	-	-1	-	VGNC	-	-	-	-	-	-	-
.	5:47742989-47742989	T	intron_variant	MODIFIER	HELB	ENSBTAG00000020806	Transcript	ENSBTAT00000027725	protein_coding	-	4/13	-	-	-	-	-	-	-	rs451228662	-	-1	-	VGNC	-	-	-	-	-	-	-
.	5:47742989-47742989	T	intron_variant	MODIFIER	HELB	ENSBTAG00000020806	Transcript	ENSBTAT00000063430	protein_coding	-	4/12	-	-	-	-	-	-	-	rs451228662	-	-1	-	VGNC	-	-	-	-	-	-	-
.	5:47743063-47743063	G	intron_variant	MODIFIER	HELB	ENSBTAG00000020806	Transcript	ENSBTAT00000027725	protein_coding	-	4/13	-	-	-	-	-	-	-	rs440137621	-	-1	-	VGNC	-	-	-	-	-	-	-
.	5:47743063-47743063	G	intron_variant	MODIFIER	HELB	ENSBTAG00000020806	Transcript	ENSBTAT00000063430	protein_coding	-	4/12	-	-	-	-	-	-	-	rs440137621	-	-1	-	VGNC	-	-	-	-	-	-	-
.	5:47743094-47743094	C	intron_variant	MODIFIER	HELB	ENSBTAG00000020806	Transcript	ENSBTAT00000027725	protein_coding	-	4/13	-	-	-	-	-	-	-	rs460234166	-	-1	-	VGNC	-	-	-	-	-	-	-
.	5:47743094-47743094	C	intron_variant	MODIFIER	HELB	ENSBTAG00000020806	Transcript	ENSBTAT00000063430	protein_coding	-	4/12	-	-	-	-	-	-	-	rs460234166	-	-1	-	VGNC	-	-	-	-	-	-	-
.	5:47743104-47743104	T	intron_variant	MODIFIER	HELB	ENSBTAG00000020806	Transcript	ENSBTAT00000027725	protein_coding	-	4/13	-	-	-	-	-	-	-	rs473850997	-	-1	-	VGNC	-	-	-	-	-	-	-
.	5:47743104-47743104	T	intron_variant	MODIFIER	HELB	ENSBTAG00000020806	Transcript	ENSBTAT00000063430	protein_coding	-	4/12	-	-	-	-	-	-	-	rs473850997	-	-1	-	VGNC	-	-	-	-	-	-	-
.	5:47743640-47743640	T	intron_variant	MODIFIER	HELB	ENSBTAG00000020806	Transcript	ENSBTAT00000027725	protein_coding	-	4/13	-	-	-	-	-	-	-	rs482623380	-	-1	-	VGNC	-	-	-	-	-	-	-
.	5:47743640-47743640	T	intron_variant	MODIFIER	HELB	ENSBTAG00000020806	Transcript	ENSBTAT00000063430	protein_coding	-	4/12	-	-	-	-	-	-	-	rs482623380	-	-1	-	VGNC	-	-	-	-	-	-	-
.	5:47743681-47743681	T	intron_variant	MODIFIER	HELB	ENSBTAG00000020806	Transcript	ENSBTAT00000027725	protein_coding	-	4/13	-	-	-	-	-	-	-	rs444721259	-	-1	-	VGNC	-	-	-	-	-	-	-
.	5:47743681-47743681	T	intron_variant	MODIFIER	HELB	ENSBTAG00000020806	Transcript	ENSBTAT00000063430	protein_coding	-	4/12	-	-	-	-	-	-	-	rs444721259	-	-1	-	VGNC	-	-	-	-	-	-	-
.	5:47743766-47743766	C	intron_variant	MODIFIER	HELB	ENSBTAG00000020806	Transcript	ENSBTAT00000027725	protein_coding	-	4/13	-	-	-	-	-	-	-	rs470204455	-	-1	-	VGNC	-	-	-	-	-	-	-
.	5:47743766-47743766	C	intron_variant	MODIFIER	HELB	ENSBTAG00000020806	Transcript	ENSBTAT00000063430	protein_coding	-	4/12	-	-	-	-	-	-	-	rs470204455	-	-1	-	VGNC	-	-	-	-	-	-	-
.	5:47743780-47743780	G	intron_variant	MODIFIER	HELB	ENSBTAG00000020806	Transcript	ENSBTAT00000027725	protein_coding	-	4/13	-	-	-	-	-	-	-	rs525029700	-	-1	-	VGNC	-	-	-	-	-	-	-
.	5:47743780-47743780	G	intron_variant	MODIFIER	HELB	ENSBTAG00000020806	Transcript	ENSBTAT00000063430	protein_coding	-	4/12	-	-	-	-	-	-	-	rs525029700	-	-1	-	VGNC	-	-	-	-	-	-	-
.	5:47743850-47743850	T	intron_variant	MODIFIER	HELB	ENSBTAG00000020806	Transcript	ENSBTAT00000027725	protein_coding	-	4/13	-	-	-	-	-	-	-	rs480492266	-	-1	-	VGNC	-	-	-	-	-	-	-
.	5:47743850-47743850	T	intron_variant	MODIFIER	HELB	ENSBTAG00000020806	Transcript	ENSBTAT00000063430	protein_coding	-	4/12	-	-	-	-	-	-	-	rs480492266	-	-1	-	VGNC	-	-	-	-	-	-	-
.	5:47744784-47744784	T	synonymous_variant	LOW	HELB	ENSBTAG00000020806	Transcript	ENSBTAT00000027725	protein_coding	4/14	-	-	-	957	957	319	S	tcG/tcA	rs476049852	-	-1	-	VGNC	-	-	-	-	-	-	-
.	5:47744784-47744784	T	synonymous_variant	LOW	HELB	ENSBTAG00000020806	Transcript	ENSBTAT00000063430	protein_coding	4/13	-	-	-	957	957	319	S	tcG/tcA	rs476049852	-	-1	-	VGNC	-	-	-	-	-	-	-
.	5:47745861-47745861	T	intron_variant	MODIFIER	HELB	ENSBTAG00000020806	Transcript	ENSBTAT00000027725	protein_coding	-	3/13	-	-	-	-	-	-	-	rs472156999	-	-1	-	VGNC	-	-	-	-	-	-	-
.	5:47745861-47745861	T	intron_variant	MODIFIER	HELB	ENSBTAG00000020806	Transcript	ENSBTAT00000063430	protein_coding	-	3/12	-	-	-	-	-	-	-	rs472156999	-	-1	-	VGNC	-	-	-	-	-	-	-
.	5:47746101-47746101	G	intron_variant	MODIFIER	HELB	ENSBTAG00000020806	Transcript	ENSBTAT00000027725	protein_coding	-	3/13	-	-	-	-	-	-	-	rs473999946	-	-1	-	VGNC	-	-	-	-	-	-	-
.	5:47746101-47746101	G	intron_variant	MODIFIER	HELB	ENSBTAG00000020806	Transcript	ENSBTAT00000063430	protein_coding	-	3/12	-	-	-	-	-	-	-	rs473999946	-	-1	-	VGNC	-	-	-	-	-	-	-
.	5:47750844-47750844	G	intron_variant	MODIFIER	HELB	ENSBTAG00000020806	Transcript	ENSBTAT00000027725	protein_coding	-	1/13	-	-	-	-	-	-	-	rs478812839	-	-1	-	VGNC	-	-	-	-	-	-	-
.	5:47750844-47750844	G	intron_variant	MODIFIER	HELB	ENSBTAG00000020806	Transcript	ENSBTAT00000063430	protein_coding	-	1/12	-	-	-	-	-	-	-	rs478812839	-	-1	-	VGNC	-	-	-	-	-	-	-
.	5:47751224-47751224	A	intron_variant	MODIFIER	HELB	ENSBTAG00000020806	Transcript	ENSBTAT00000027725	protein_coding	-	1/13	-	-	-	-	-	-	-	rs516822334	-	-1	-	VGNC	-	-	-	-	-	-	-
.	5:47751224-47751224	A	intron_variant	MODIFIER	HELB	ENSBTAG00000020806	Transcript	ENSBTAT00000063430	protein_coding	-	1/12	-	-	-	-	-	-	-	rs516822334	-	-1	-	VGNC	-	-	-	-	-	-	-
.	5:47751233-47751233	C	intron_variant	MODIFIER	HELB	ENSBTAG00000020806	Transcript	ENSBTAT00000027725	protein_coding	-	1/13	-	-	-	-	-	-	-	rs441312744	-	-1	-	VGNC	-	-	-	-	-	-	-
.	5:47751233-47751233	C	intron_variant	MODIFIER	HELB	ENSBTAG00000020806	Transcript	ENSBTAT00000063430	protein_coding	-	1/12	-	-	-	-	-	-	-	rs441312744	-	-1	-	VGNC	-	-	-	-	-	-	-
.	5:47751403-47751403	G	missense_variant	MODERATE	HELB	ENSBTAG00000020806	Transcript	ENSBTAT00000027725	protein_coding	1/14	-	-	-	28	28	10	E/Q	Gag/Cag	rs525001520	-	-1	-	VGNC	-	-	-	tolerated(0.17)	-	-	-
.	5:47751403-47751403	G	missense_variant	MODERATE	HELB	ENSBTAG00000020806	Transcript	ENSBTAT00000063430	protein_coding	1/13	-	-	-	28	28	10	E/Q	Gag/Cag	rs525001520	-	-1	-	VGNC	-	-	-	tolerated(0.17)	-	-	-
.	5:47766627-47766627	C	intergenic_variant	MODIFIER	-	-	-	-	-	-	-	-	-	-	-	-	-	-	rs522631123	-	-	-	-	-	-	-	-	-	-	-
.	5:47766636-47766636	C	intergenic_variant	MODIFIER	-	-	-	-	-	-	-	-	-	-	-	-	-	-	rs523288549	-	-	-	-	-	-	-	-	-	-	-
.	5:47767976-47767976	A	intergenic_variant	MODIFIER	-	-	-	-	-	-	-	-	-	-	-	-	-	-	rs447247605	-	-	-	-	-	-	-	-	-	-	-
.	5:47773662-47773662	C	intergenic_variant	MODIFIER	-	-	-	-	-	-	-	-	-	-	-	-	-	-	rs467332267	-	-	-	-	-	-	-	-	-	-	-
.	5:47782854-47782854	A	intergenic_variant	MODIFIER	-	-	-	-	-	-	-	-	-	-	-	-	-	-	rs463348091	-	-	-	-	-	-	-	-	-	-	-
.	5:47786776-47786776	A	intergenic_variant	MODIFIER	-	-	-	-	-	-	-	-	-	-	-	-	-	-	rs454693660	-	-	-	-	-	-	-	-	-	-	-
.	5:47786877-47786877	T	intergenic_variant	MODIFIER	-	-	-	-	-	-	-	-	-	-	-	-	-	-	rs474941724	-	-	-	-	-	-	-	-	-	-	-
.	5:47787095-47787095	C	intergenic_variant	MODIFIER	-	-	-	-	-	-	-	-	-	-	-	-	-	-	rs463360867	-	-	-	-	-	-	-	-	-	-	-
.	5:47787368-47787368	C	intergenic_variant	MODIFIER	-	-	-	-	-	-	-	-	-	-	-	-	-	-	rs459297438	-	-	-	-	-	-	-	-	-	-	-
.	5:47788297-47788297	C	intergenic_variant	MODIFIER	-	-	-	-	-	-	-	-	-	-	-	-	-	-	rs526431292	-	-	-	-	-	-	-	-	-	-	-
.	5:47788536-47788536	G	intergenic_variant	MODIFIER	-	-	-	-	-	-	-	-	-	-	-	-	-	-	rs434858968	-	-	-	-	-	-	-	-	-	-	-
.	5:47788564-47788564	T	intergenic_variant	MODIFIER	-	-	-	-	-	-	-	-	-	-	-	-	-	-	rs454682983	-	-	-	-	-	-	-	-	-	-	-
.	5:47788617-47788617	C	intergenic_variant	MODIFIER	-	-	-	-	-	-	-	-	-	-	-	-	-	-	rs474818731	-	-	-	-	-	-	-	-	-	-	-
.	5:47789053-47789053	A	intergenic_variant	MODIFIER	-	-	-	-	-	-	-	-	-	-	-	-	-	-	rs436930805	-	-	-	-	-	-	-	-	-	-	-
.	5:47789071-47789071	C	intergenic_variant	MODIFIER	-	-	-	-	-	-	-	-	-	-	-	-	-	-	rs457083109	-	-	-	-	-	-	-	-	-	-	-
.	5:47789404-47789404	A	intergenic_variant	MODIFIER	-	-	-	-	-	-	-	-	-	-	-	-	-	-	rs519602533	-	-	-	-	-	-	-	-	-	-	-
.	5:47789411-47789411	A	intergenic_variant	MODIFIER	-	-	-	-	-	-	-	-	-	-	-	-	-	-	rs516787081	-	-	-	-	-	-	-	-	-	-	-
.	5:47789429-47789429	C	intergenic_variant	MODIFIER	-	-	-	-	-	-	-	-	-	-	-	-	-	-	rs452769332	-	-	-	-	-	-	-	-	-	-	-
.	5:47789448-47789448	T	intergenic_variant	MODIFIER	-	-	-	-	-	-	-	-	-	-	-	-	-	-	rs723590508	-	-	-	-	-	-	-	-	-	-	-
.	5:47789532-47789532	T	intergenic_variant	MODIFIER	-	-	-	-	-	-	-	-	-	-	-	-	-	-	rs441705506	-	-	-	-	-	-	-	-	-	-	-
.	5:47789601-47789601	A	intergenic_variant	MODIFIER	-	-	-	-	-	-	-	-	-	-	-	-	-	-	rs461771283	-	-	-	-	-	-	-	-	-	-	-
.	5:47789694-47789694	G	intergenic_variant	MODIFIER	-	-	-	-	-	-	-	-	-	-	-	-	-	-	rs481677536	-	-	-	-	-	-	-	-	-	-	-
.	5:47790015-47790015	T	intergenic_variant	MODIFIER	-	-	-	-	-	-	-	-	-	-	-	-	-	-	rs443762624	-	-	-	-	-	-	-	-	-	-	-
.	5:47790019-47790019	C	intergenic_variant	MODIFIER	-	-	-	-	-	-	-	-	-	-	-	-	-	-	rs525093133	-	-	-	-	-	-	-	-	-	-	-
.	5:47790058-47790058	G	intergenic_variant	MODIFIER	-	-	-	-	-	-	-	-	-	-	-	-	-	-	rs464080721	-	-	-	-	-	-	-	-	-	-	-
.	5:47790115-47790115	T	intergenic_variant	MODIFIER	-	-	-	-	-	-	-	-	-	-	-	-	-	-	rs721342653	-	-	-	-	-	-	-	-	-	-	-
.	5:47790212-47790212	A	intergenic_variant	MODIFIER	-	-	-	-	-	-	-	-	-	-	-	-	-	-	rs446099199	-	-	-	-	-	-	-	-	-	-	-
.	5:47790793-47790793	G	intergenic_variant	MODIFIER	-	-	-	-	-	-	-	-	-	-	-	-	-	-	rs480010262	-	-	-	-	-	-	-	-	-	-	-
.	5:47791152-47791152	G	intergenic_variant	MODIFIER	-	-	-	-	-	-	-	-	-	-	-	-	-	-	rs524110955	-	-	-	-	-	-	-	-	-	-	-
.	5:47792241-47792241	T	downstream_gene_variant	MODIFIER	IRAK3	ENSBTAG00000007636	Transcript	ENSBTAT00000033701	protein_coding	-	-	-	-	-	-	-	-	-	rs464320431	4015	-1	-	VGNC	-	-	-	-	-	-	-
.	5:47792241-47792241	T	downstream_gene_variant	MODIFIER	IRAK3	ENSBTAG00000007636	Transcript	ENSBTAT00000064078	protein_coding	-	-	-	-	-	-	-	-	-	rs464320431	4015	-1	-	VGNC	-	-	-	-	-	-	-
.	5:47792334-47792334	T	downstream_gene_variant	MODIFIER	IRAK3	ENSBTAG00000007636	Transcript	ENSBTAT00000033701	protein_coding	-	-	-	-	-	-	-	-	-	rs525145634	3922	-1	-	VGNC	-	-	-	-	-	-	-
.	5:47792334-47792334	T	downstream_gene_variant	MODIFIER	IRAK3	ENSBTAG00000007636	Transcript	ENSBTAT00000064078	protein_coding	-	-	-	-	-	-	-	-	-	rs525145634	3922	-1	-	VGNC	-	-	-	-	-	-	-
.	5:47792512-47792512	G	downstream_gene_variant	MODIFIER	IRAK3	ENSBTAG00000007636	Transcript	ENSBTAT00000033701	protein_coding	-	-	-	-	-	-	-	-	-	rs473037886	3744	-1	-	VGNC	-	-	-	-	-	-	-
.	5:47792512-47792512	G	downstream_gene_variant	MODIFIER	IRAK3	ENSBTAG00000007636	Transcript	ENSBTAT00000064078	protein_coding	-	-	-	-	-	-	-	-	-	rs473037886	3744	-1	-	VGNC	-	-	-	-	-	-	-
.	5:47792732-47792732	A	downstream_gene_variant	MODIFIER	IRAK3	ENSBTAG00000007636	Transcript	ENSBTAT00000033701	protein_coding	-	-	-	-	-	-	-	-	-	rs455440602	3524	-1	-	VGNC	-	-	-	-	-	-	-
.	5:47792732-47792732	A	downstream_gene_variant	MODIFIER	IRAK3	ENSBTAG00000007636	Transcript	ENSBTAT00000064078	protein_coding	-	-	-	-	-	-	-	-	-	rs455440602	3524	-1	-	VGNC	-	-	-	-	-	-	-
.	5:47792801-47792801	G	downstream_gene_variant	MODIFIER	IRAK3	ENSBTAG00000007636	Transcript	ENSBTAT00000033701	protein_coding	-	-	-	-	-	-	-	-	-	rs475483148	3455	-1	-	VGNC	-	-	-	-	-	-	-
.	5:47792801-47792801	G	downstream_gene_variant	MODIFIER	IRAK3	ENSBTAG00000007636	Transcript	ENSBTAT00000064078	protein_coding	-	-	-	-	-	-	-	-	-	rs475483148	3455	-1	-	VGNC	-	-	-	-	-	-	-
.	5:47793680-47793680	C	downstream_gene_variant	MODIFIER	IRAK3	ENSBTAG00000007636	Transcript	ENSBTAT00000033701	protein_coding	-	-	-	-	-	-	-	-	-	rs463938568	2576	-1	-	VGNC	-	-	-	-	-	-	-
.	5:47793680-47793680	C	downstream_gene_variant	MODIFIER	IRAK3	ENSBTAG00000007636	Transcript	ENSBTAT00000064078	protein_coding	-	-	-	-	-	-	-	-	-	rs463938568	2576	-1	-	VGNC	-	-	-	-	-	-	-
.	5:47794603-47794603	C	downstream_gene_variant	MODIFIER	IRAK3	ENSBTAG00000007636	Transcript	ENSBTAT00000033701	protein_coding	-	-	-	-	-	-	-	-	-	rs479862484	1653	-1	-	VGNC	-	-	-	-	-	-	-
.	5:47794603-47794603	C	downstream_gene_variant	MODIFIER	IRAK3	ENSBTAG00000007636	Transcript	ENSBTAT00000064078	protein_coding	-	-	-	-	-	-	-	-	-	rs479862484	1653	-1	-	VGNC	-	-	-	-	-	-	-
.	5:47798445-47798445	G	intron_variant	MODIFIER	IRAK3	ENSBTAG00000007636	Transcript	ENSBTAT00000033701	protein_coding	-	10/10	-	-	-	-	-	-	-	rs518139122	-	-1	-	VGNC	-	-	-	-	-	-	-
.	5:47798445-47798445	G	intron_variant	MODIFIER	IRAK3	ENSBTAG00000007636	Transcript	ENSBTAT00000064078	protein_coding	-	9/9	-	-	-	-	-	-	-	rs518139122	-	-1	-	VGNC	-	-	-	-	-	-	-
.	5:47799001-47799001	G	intron_variant	MODIFIER	IRAK3	ENSBTAG00000007636	Transcript	ENSBTAT00000033701	protein_coding	-	10/10	-	-	-	-	-	-	-	rs136760316	-	-1	-	VGNC	-	-	-	-	-	-	-
.	5:47799001-47799001	G	intron_variant	MODIFIER	IRAK3	ENSBTAG00000007636	Transcript	ENSBTAT00000064078	protein_coding	-	9/9	-	-	-	-	-	-	-	rs136760316	-	-1	-	VGNC	-	-	-	-	-	-	-
.	5:47802837-47802837	A	intron_variant	MODIFIER	IRAK3	ENSBTAG00000007636	Transcript	ENSBTAT00000033701	protein_coding	-	7/10	-	-	-	-	-	-	-	rs446574959	-	-1	-	VGNC	-	-	-	-	-	-	-
.	5:47802837-47802837	A	intron_variant	MODIFIER	IRAK3	ENSBTAG00000007636	Transcript	ENSBTAT00000064078	protein_coding	-	6/9	-	-	-	-	-	-	-	rs446574959	-	-1	-	VGNC	-	-	-	-	-	-	-
.	5:47803435-47803435	C	intron_variant	MODIFIER	IRAK3	ENSBTAG00000007636	Transcript	ENSBTAT00000033701	protein_coding	-	7/10	-	-	-	-	-	-	-	rs435468385	-	-1	-	VGNC	-	-	-	-	-	-	-
.	5:47803435-47803435	C	intron_variant	MODIFIER	IRAK3	ENSBTAG00000007636	Transcript	ENSBTAT00000064078	protein_coding	-	6/9	-	-	-	-	-	-	-	rs435468385	-	-1	-	VGNC	-	-	-	-	-	-	-
.	5:47803703-47803703	G	intron_variant	MODIFIER	IRAK3	ENSBTAG00000007636	Transcript	ENSBTAT00000033701	protein_coding	-	7/10	-	-	-	-	-	-	-	rs468946102	-	-1	-	VGNC	-	-	-	-	-	-	-
.	5:47803703-47803703	G	intron_variant	MODIFIER	IRAK3	ENSBTAG00000007636	Transcript	ENSBTAT00000064078	protein_coding	-	6/9	-	-	-	-	-	-	-	rs468946102	-	-1	-	VGNC	-	-	-	-	-	-	-
.	5:47807657-47807657	A	intron_variant	MODIFIER	IRAK3	ENSBTAG00000007636	Transcript	ENSBTAT00000033701	protein_coding	-	7/10	-	-	-	-	-	-	-	rs475619046	-	-1	-	VGNC	-	-	-	-	-	-	-
.	5:47807657-47807657	A	intron_variant	MODIFIER	IRAK3	ENSBTAG00000007636	Transcript	ENSBTAT00000064078	protein_coding	-	6/9	-	-	-	-	-	-	-	rs475619046	-	-1	-	VGNC	-	-	-	-	-	-	-
.	5:47807889-47807889	C	intron_variant	MODIFIER	IRAK3	ENSBTAG00000007636	Transcript	ENSBTAT00000033701	protein_coding	-	7/10	-	-	-	-	-	-	-	rs444365153	-	-1	-	VGNC	-	-	-	-	-	-	-
.	5:47807889-47807889	C	intron_variant	MODIFIER	IRAK3	ENSBTAG00000007636	Transcript	ENSBTAT00000064078	protein_coding	-	6/9	-	-	-	-	-	-	-	rs444365153	-	-1	-	VGNC	-	-	-	-	-	-	-
.	5:47808017-47808017	G	intron_variant	MODIFIER	IRAK3	ENSBTAG00000007636	Transcript	ENSBTAT00000033701	protein_coding	-	7/10	-	-	-	-	-	-	-	rs524832701	-	-1	-	VGNC	-	-	-	-	-	-	-
.	5:47808017-47808017	G	intron_variant	MODIFIER	IRAK3	ENSBTAG00000007636	Transcript	ENSBTAT00000064078	protein_coding	-	6/9	-	-	-	-	-	-	-	rs524832701	-	-1	-	VGNC	-	-	-	-	-	-	-
.	5:47809983-47809983	C	intron_variant	MODIFIER	IRAK3	ENSBTAG00000007636	Transcript	ENSBTAT00000033701	protein_coding	-	7/10	-	-	-	-	-	-	-	rs469228672	-	-1	-	VGNC	-	-	-	-	-	-	-
.	5:47809983-47809983	C	intron_variant	MODIFIER	IRAK3	ENSBTAG00000007636	Transcript	ENSBTAT00000064078	protein_coding	-	6/9	-	-	-	-	-	-	-	rs469228672	-	-1	-	VGNC	-	-	-	-	-	-	-
.	5:47810315-47810315	A	intron_variant	MODIFIER	IRAK3	ENSBTAG00000007636	Transcript	ENSBTAT00000033701	protein_coding	-	7/10	-	-	-	-	-	-	-	rs465090929	-	-1	-	VGNC	-	-	-	-	-	-	-
.	5:47810315-47810315	A	intron_variant	MODIFIER	IRAK3	ENSBTAG00000007636	Transcript	ENSBTAT00000064078	protein_coding	-	6/9	-	-	-	-	-	-	-	rs465090929	-	-1	-	VGNC	-	-	-	-	-	-	-
.	5:47810374-47810374	C	intron_variant	MODIFIER	IRAK3	ENSBTAG00000007636	Transcript	ENSBTAT00000033701	protein_coding	-	7/10	-	-	-	-	-	-	-	rs433645353	-	-1	-	VGNC	-	-	-	-	-	-	-
.	5:47810374-47810374	C	intron_variant	MODIFIER	IRAK3	ENSBTAG00000007636	Transcript	ENSBTAT00000064078	protein_coding	-	6/9	-	-	-	-	-	-	-	rs433645353	-	-1	-	VGNC	-	-	-	-	-	-	-
.	5:47810791-47810791	A	intron_variant	MODIFIER	IRAK3	ENSBTAG00000007636	Transcript	ENSBTAT00000033701	protein_coding	-	7/10	-	-	-	-	-	-	-	rs444430172	-	-1	-	VGNC	-	-	-	-	-	-	-
.	5:47810791-47810791	A	intron_variant	MODIFIER	IRAK3	ENSBTAG00000007636	Transcript	ENSBTAT00000064078	protein_coding	-	6/9	-	-	-	-	-	-	-	rs444430172	-	-1	-	VGNC	-	-	-	-	-	-	-
.	5:47810878-47810878	C	intron_variant	MODIFIER	IRAK3	ENSBTAG00000007636	Transcript	ENSBTAT00000033701	protein_coding	-	7/10	-	-	-	-	-	-	-	rs451581907	-	-1	-	VGNC	-	-	-	-	-	-	-
.	5:47810878-47810878	C	intron_variant	MODIFIER	IRAK3	ENSBTAG00000007636	Transcript	ENSBTAT00000064078	protein_coding	-	6/9	-	-	-	-	-	-	-	rs451581907	-	-1	-	VGNC	-	-	-	-	-	-	-
.	5:47812583-47812583	G	intron_variant	MODIFIER	IRAK3	ENSBTAG00000007636	Transcript	ENSBTAT00000033701	protein_coding	-	7/10	-	-	-	-	-	-	-	rs480480920	-	-1	-	VGNC	-	-	-	-	-	-	-
.	5:47812583-47812583	G	intron_variant	MODIFIER	IRAK3	ENSBTAG00000007636	Transcript	ENSBTAT00000064078	protein_coding	-	6/9	-	-	-	-	-	-	-	rs480480920	-	-1	-	VGNC	-	-	-	-	-	-	-
.	5:47812926-47812926	G	intron_variant	MODIFIER	IRAK3	ENSBTAG00000007636	Transcript	ENSBTAT00000033701	protein_coding	-	7/10	-	-	-	-	-	-	-	rs478801603	-	-1	-	VGNC	-	-	-	-	-	-	-
.	5:47812926-47812926	G	intron_variant	MODIFIER	IRAK3	ENSBTAG00000007636	Transcript	ENSBTAT00000064078	protein_coding	-	6/9	-	-	-	-	-	-	-	rs478801603	-	-1	-	VGNC	-	-	-	-	-	-	-
.	5:47813363-47813363	G	intron_variant	MODIFIER	IRAK3	ENSBTAG00000007636	Transcript	ENSBTAT00000033701	protein_coding	-	7/10	-	-	-	-	-	-	-	rs455896015	-	-1	-	VGNC	-	-	-	-	-	-	-
.	5:47813363-47813363	G	intron_variant	MODIFIER	IRAK3	ENSBTAG00000007636	Transcript	ENSBTAT00000064078	protein_coding	-	6/9	-	-	-	-	-	-	-	rs455896015	-	-1	-	VGNC	-	-	-	-	-	-	-
.	5:47813489-47813489	A	intron_variant	MODIFIER	IRAK3	ENSBTAG00000007636	Transcript	ENSBTAT00000033701	protein_coding	-	7/10	-	-	-	-	-	-	-	rs520541710	-	-1	-	VGNC	-	-	-	-	-	-	-
.	5:47813489-47813489	A	intron_variant	MODIFIER	IRAK3	ENSBTAG00000007636	Transcript	ENSBTAT00000064078	protein_coding	-	6/9	-	-	-	-	-	-	-	rs520541710	-	-1	-	VGNC	-	-	-	-	-	-	-
.	5:47813511-47813511	G	intron_variant	MODIFIER	IRAK3	ENSBTAG00000007636	Transcript	ENSBTAT00000033701	protein_coding	-	7/10	-	-	-	-	-	-	-	rs525595761	-	-1	-	VGNC	-	-	-	-	-	-	-
.	5:47813511-47813511	G	intron_variant	MODIFIER	IRAK3	ENSBTAG00000007636	Transcript	ENSBTAT00000064078	protein_coding	-	6/9	-	-	-	-	-	-	-	rs525595761	-	-1	-	VGNC	-	-	-	-	-	-	-
.	5:47813579-47813579	C	intron_variant	MODIFIER	IRAK3	ENSBTAG00000007636	Transcript	ENSBTAT00000033701	protein_coding	-	7/10	-	-	-	-	-	-	-	rs517726463	-	-1	-	VGNC	-	-	-	-	-	-	-
.	5:47813579-47813579	C	intron_variant	MODIFIER	IRAK3	ENSBTAG00000007636	Transcript	ENSBTAT00000064078	protein_coding	-	6/9	-	-	-	-	-	-	-	rs517726463	-	-1	-	VGNC	-	-	-	-	-	-	-
.	5:47813586-47813586	G	intron_variant	MODIFIER	IRAK3	ENSBTAG00000007636	Transcript	ENSBTAT00000033701	protein_coding	-	7/10	-	-	-	-	-	-	-	rs522785387	-	-1	-	VGNC	-	-	-	-	-	-	-
.	5:47813586-47813586	G	intron_variant	MODIFIER	IRAK3	ENSBTAG00000007636	Transcript	ENSBTAT00000064078	protein_coding	-	6/9	-	-	-	-	-	-	-	rs522785387	-	-1	-	VGNC	-	-	-	-	-	-	-
.	5:47814044-47814044	G	intron_variant	MODIFIER	IRAK3	ENSBTAG00000007636	Transcript	ENSBTAT00000033701	protein_coding	-	7/10	-	-	-	-	-	-	-	rs451647015	-	-1	-	VGNC	-	-	-	-	-	-	-
.	5:47814044-47814044	G	intron_variant	MODIFIER	IRAK3	ENSBTAG00000007636	Transcript	ENSBTAT00000064078	protein_coding	-	6/9	-	-	-	-	-	-	-	rs451647015	-	-1	-	VGNC	-	-	-	-	-	-	-
.	5:47814147-47814147	C	intron_variant	MODIFIER	IRAK3	ENSBTAG00000007636	Transcript	ENSBTAT00000033701	protein_coding	-	7/10	-	-	-	-	-	-	-	rs471614234	-	-1	-	VGNC	-	-	-	-	-	-	-
.	5:47814147-47814147	C	intron_variant	MODIFIER	IRAK3	ENSBTAG00000007636	Transcript	ENSBTAT00000064078	protein_coding	-	6/9	-	-	-	-	-	-	-	rs471614234	-	-1	-	VGNC	-	-	-	-	-	-	-
.	5:47814162-47814162	C	intron_variant	MODIFIER	IRAK3	ENSBTAG00000007636	Transcript	ENSBTAT00000033701	protein_coding	-	7/10	-	-	-	-	-	-	-	rs440346922	-	-1	-	VGNC	-	-	-	-	-	-	-
.	5:47814162-47814162	C	intron_variant	MODIFIER	IRAK3	ENSBTAG00000007636	Transcript	ENSBTAT00000064078	protein_coding	-	6/9	-	-	-	-	-	-	-	rs440346922	-	-1	-	VGNC	-	-	-	-	-	-	-
.	5:47814218-47814218	T	intron_variant	MODIFIER	IRAK3	ENSBTAG00000007636	Transcript	ENSBTAT00000033701	protein_coding	-	7/10	-	-	-	-	-	-	-	rs526038744	-	-1	-	VGNC	-	-	-	-	-	-	-
.	5:47814218-47814218	T	intron_variant	MODIFIER	IRAK3	ENSBTAG00000007636	Transcript	ENSBTAT00000064078	protein_coding	-	6/9	-	-	-	-	-	-	-	rs526038744	-	-1	-	VGNC	-	-	-	-	-	-	-
.	5:47815696-47815696	C	intron_variant	MODIFIER	IRAK3	ENSBTAG00000007636	Transcript	ENSBTAT00000033701	protein_coding	-	7/10	-	-	-	-	-	-	-	rs521194997	-	-1	-	VGNC	-	-	-	-	-	-	-
.	5:47815696-47815696	C	intron_variant	MODIFIER	IRAK3	ENSBTAG00000007636	Transcript	ENSBTAT00000064078	protein_coding	-	6/9	-	-	-	-	-	-	-	rs521194997	-	-1	-	VGNC	-	-	-	-	-	-	-
.	5:47816186-47816186	T	intron_variant	MODIFIER	IRAK3	ENSBTAG00000007636	Transcript	ENSBTAT00000033701	protein_coding	-	7/10	-	-	-	-	-	-	-	rs482955731	-	-1	-	VGNC	-	-	-	-	-	-	-
.	5:47816186-47816186	T	intron_variant	MODIFIER	IRAK3	ENSBTAG00000007636	Transcript	ENSBTAT00000064078	protein_coding	-	6/9	-	-	-	-	-	-	-	rs482955731	-	-1	-	VGNC	-	-	-	-	-	-	-
.	5:47816381-47816381	G	intron_variant	MODIFIER	IRAK3	ENSBTAG00000007636	Transcript	ENSBTAT00000033701	protein_coding	-	7/10	-	-	-	-	-	-	-	rs447210027	-	-1	-	VGNC	-	-	-	-	-	-	-
.	5:47816381-47816381	G	intron_variant	MODIFIER	IRAK3	ENSBTAG00000007636	Transcript	ENSBTAT00000064078	protein_coding	-	6/9	-	-	-	-	-	-	-	rs447210027	-	-1	-	VGNC	-	-	-	-	-	-	-
.	5:47816442-47816442	A	intron_variant	MODIFIER	IRAK3	ENSBTAG00000007636	Transcript	ENSBTAT00000033701	protein_coding	-	7/10	-	-	-	-	-	-	-	rs467471323	-	-1	-	VGNC	-	-	-	-	-	-	-
.	5:47816442-47816442	A	intron_variant	MODIFIER	IRAK3	ENSBTAG00000007636	Transcript	ENSBTAT00000064078	protein_coding	-	6/9	-	-	-	-	-	-	-	rs467471323	-	-1	-	VGNC	-	-	-	-	-	-	-
.	5:47817000-47817000	C	intron_variant	MODIFIER	IRAK3	ENSBTAG00000007636	Transcript	ENSBTAT00000033701	protein_coding	-	6/10	-	-	-	-	-	-	-	rs436426114	-	-1	-	VGNC	-	-	-	-	-	-	-
.	5:47817000-47817000	C	intron_variant	MODIFIER	IRAK3	ENSBTAG00000007636	Transcript	ENSBTAT00000064078	protein_coding	-	5/9	-	-	-	-	-	-	-	rs436426114	-	-1	-	VGNC	-	-	-	-	-	-	-
.	5:47817832-47817832	T	intron_variant	MODIFIER	IRAK3	ENSBTAG00000007636	Transcript	ENSBTAT00000033701	protein_coding	-	5/10	-	-	-	-	-	-	-	rs445510779	-	-1	-	VGNC	-	-	-	-	-	-	-
.	5:47817832-47817832	T	intron_variant	MODIFIER	IRAK3	ENSBTAG00000007636	Transcript	ENSBTAT00000064078	protein_coding	-	4/9	-	-	-	-	-	-	-	rs445510779	-	-1	-	VGNC	-	-	-	-	-	-	-
.	5:47817977-47817977	G	intron_variant	MODIFIER	IRAK3	ENSBTAG00000007636	Transcript	ENSBTAT00000033701	protein_coding	-	5/10	-	-	-	-	-	-	-	rs465639452	-	-1	-	VGNC	-	-	-	-	-	-	-
.	5:47817977-47817977	G	intron_variant	MODIFIER	IRAK3	ENSBTAG00000007636	Transcript	ENSBTAT00000064078	protein_coding	-	4/9	-	-	-	-	-	-	-	rs465639452	-	-1	-	VGNC	-	-	-	-	-	-	-
.	5:47818622-47818622	T	intron_variant	MODIFIER	IRAK3	ENSBTAG00000007636	Transcript	ENSBTAT00000033701	protein_coding	-	5/10	-	-	-	-	-	-	-	rs474342210	-	-1	-	VGNC	-	-	-	-	-	-	-
.	5:47818622-47818622	T	intron_variant	MODIFIER	IRAK3	ENSBTAG00000007636	Transcript	ENSBTAT00000064078	protein_coding	-	4/9	-	-	-	-	-	-	-	rs474342210	-	-1	-	VGNC	-	-	-	-	-	-	-
.	5:47819021-47819021	C	intron_variant	MODIFIER	IRAK3	ENSBTAG00000007636	Transcript	ENSBTAT00000033701	protein_coding	-	5/10	-	-	-	-	-	-	-	rs526711018	-	-1	-	VGNC	-	-	-	-	-	-	-
.	5:47819021-47819021	C	intron_variant	MODIFIER	IRAK3	ENSBTAG00000007636	Transcript	ENSBTAT00000064078	protein_coding	-	4/9	-	-	-	-	-	-	-	rs526711018	-	-1	-	VGNC	-	-	-	-	-	-	-
.	5:47819333-47819333	A	intron_variant	MODIFIER	IRAK3	ENSBTAG00000007636	Transcript	ENSBTAT00000033701	protein_coding	-	5/10	-	-	-	-	-	-	-	rs436481520	-	-1	-	VGNC	-	-	-	-	-	-	-
.	5:47819333-47819333	A	intron_variant	MODIFIER	IRAK3	ENSBTAG00000007636	Transcript	ENSBTAT00000064078	protein_coding	-	4/9	-	-	-	-	-	-	-	rs436481520	-	-1	-	VGNC	-	-	-	-	-	-	-
.	5:47819414-47819414	T	intron_variant	MODIFIER	IRAK3	ENSBTAG00000007636	Transcript	ENSBTAT00000033701	protein_coding	-	5/10	-	-	-	-	-	-	-	rs516066080	-	-1	-	VGNC	-	-	-	-	-	-	-
.	5:47819414-47819414	T	intron_variant	MODIFIER	IRAK3	ENSBTAG00000007636	Transcript	ENSBTAT00000064078	protein_coding	-	4/9	-	-	-	-	-	-	-	rs516066080	-	-1	-	VGNC	-	-	-	-	-	-	-
.	5:47819947-47819947	T	intron_variant	MODIFIER	IRAK3	ENSBTAG00000007636	Transcript	ENSBTAT00000033701	protein_coding	-	5/10	-	-	-	-	-	-	-	rs476407381	-	-1	-	VGNC	-	-	-	-	-	-	-
.	5:47819947-47819947	T	intron_variant	MODIFIER	IRAK3	ENSBTAG00000007636	Transcript	ENSBTAT00000064078	protein_coding	-	4/9	-	-	-	-	-	-	-	rs476407381	-	-1	-	VGNC	-	-	-	-	-	-	-
.	5:47819998-47819998	G	intron_variant	MODIFIER	IRAK3	ENSBTAG00000007636	Transcript	ENSBTAT00000033701	protein_coding	-	5/10	-	-	-	-	-	-	-	rs438583227	-	-1	-	VGNC	-	-	-	-	-	-	-
.	5:47819998-47819998	G	intron_variant	MODIFIER	IRAK3	ENSBTAG00000007636	Transcript	ENSBTAT00000064078	protein_coding	-	4/9	-	-	-	-	-	-	-	rs438583227	-	-1	-	VGNC	-	-	-	-	-	-	-
.	5:47820266-47820266	T	intron_variant	MODIFIER	IRAK3	ENSBTAG00000007636	Transcript	ENSBTAT00000033701	protein_coding	-	5/10	-	-	-	-	-	-	-	rs458853877	-	-1	-	VGNC	-	-	-	-	-	-	-
.	5:47820266-47820266	T	intron_variant	MODIFIER	IRAK3	ENSBTAG00000007636	Transcript	ENSBTAT00000064078	protein_coding	-	4/9	-	-	-	-	-	-	-	rs458853877	-	-1	-	VGNC	-	-	-	-	-	-	-
.	5:47820315-47820315	C	intron_variant	MODIFIER	IRAK3	ENSBTAG00000007636	Transcript	ENSBTAT00000033701	protein_coding	-	5/10	-	-	-	-	-	-	-	rs440830144	-	-1	-	VGNC	-	-	-	-	-	-	-
.	5:47820315-47820315	C	intron_variant	MODIFIER	IRAK3	ENSBTAG00000007636	Transcript	ENSBTAT00000064078	protein_coding	-	4/9	-	-	-	-	-	-	-	rs440830144	-	-1	-	VGNC	-	-	-	-	-	-	-
.	5:47820346-47820346	C	intron_variant	MODIFIER	IRAK3	ENSBTAG00000007636	Transcript	ENSBTAT00000033701	protein_coding	-	5/10	-	-	-	-	-	-	-	rs460943166	-	-1	-	VGNC	-	-	-	-	-	-	-
.	5:47820346-47820346	C	intron_variant	MODIFIER	IRAK3	ENSBTAG00000007636	Transcript	ENSBTAT00000064078	protein_coding	-	4/9	-	-	-	-	-	-	-	rs460943166	-	-1	-	VGNC	-	-	-	-	-	-	-
.	5:47820368-47820368	A	intron_variant	MODIFIER	IRAK3	ENSBTAG00000007636	Transcript	ENSBTAT00000033701	protein_coding	-	5/10	-	-	-	-	-	-	-	rs481227322	-	-1	-	VGNC	-	-	-	-	-	-	-
.	5:47820368-47820368	A	intron_variant	MODIFIER	IRAK3	ENSBTAG00000007636	Transcript	ENSBTAT00000064078	protein_coding	-	4/9	-	-	-	-	-	-	-	rs481227322	-	-1	-	VGNC	-	-	-	-	-	-	-
.	5:47820543-47820543	C	intron_variant	MODIFIER	IRAK3	ENSBTAG00000007636	Transcript	ENSBTAT00000033701	protein_coding	-	5/10	-	-	-	-	-	-	-	rs449698244	-	-1	-	VGNC	-	-	-	-	-	-	-
.	5:47820543-47820543	C	intron_variant	MODIFIER	IRAK3	ENSBTAG00000007636	Transcript	ENSBTAT00000064078	protein_coding	-	4/9	-	-	-	-	-	-	-	rs449698244	-	-1	-	VGNC	-	-	-	-	-	-	-
.	5:47820553-47820553	G	intron_variant	MODIFIER	IRAK3	ENSBTAG00000007636	Transcript	ENSBTAT00000033701	protein_coding	-	5/10	-	-	-	-	-	-	-	rs463247660	-	-1	-	VGNC	-	-	-	-	-	-	-
.	5:47820553-47820553	G	intron_variant	MODIFIER	IRAK3	ENSBTAG00000007636	Transcript	ENSBTAT00000064078	protein_coding	-	4/9	-	-	-	-	-	-	-	rs463247660	-	-1	-	VGNC	-	-	-	-	-	-	-
.	5:47820595-47820595	A	intron_variant	MODIFIER	IRAK3	ENSBTAG00000007636	Transcript	ENSBTAT00000033701	protein_coding	-	5/10	-	-	-	-	-	-	-	rs483040785	-	-1	-	VGNC	-	-	-	-	-	-	-
.	5:47820595-47820595	A	intron_variant	MODIFIER	IRAK3	ENSBTAG00000007636	Transcript	ENSBTAT00000064078	protein_coding	-	4/9	-	-	-	-	-	-	-	rs483040785	-	-1	-	VGNC	-	-	-	-	-	-	-
.	5:47820947-47820947	A	intron_variant	MODIFIER	IRAK3	ENSBTAG00000007636	Transcript	ENSBTAT00000033701	protein_coding	-	5/10	-	-	-	-	-	-	-	rs434256908	-	-1	-	VGNC	-	-	-	-	-	-	-
.	5:47820947-47820947	A	intron_variant	MODIFIER	IRAK3	ENSBTAG00000007636	Transcript	ENSBTAT00000064078	protein_coding	-	4/9	-	-	-	-	-	-	-	rs434256908	-	-1	-	VGNC	-	-	-	-	-	-	-
.	5:47820964-47820964	G	intron_variant	MODIFIER	IRAK3	ENSBTAG00000007636	Transcript	ENSBTAT00000033701	protein_coding	-	5/10	-	-	-	-	-	-	-	rs447628259	-	-1	-	VGNC	-	-	-	-	-	-	-
.	5:47820964-47820964	G	intron_variant	MODIFIER	IRAK3	ENSBTAG00000007636	Transcript	ENSBTAT00000064078	protein_coding	-	4/9	-	-	-	-	-	-	-	rs447628259	-	-1	-	VGNC	-	-	-	-	-	-	-
.	5:47821025-47821025	G	intron_variant	MODIFIER	IRAK3	ENSBTAG00000007636	Transcript	ENSBTAT00000033701	protein_coding	-	5/10	-	-	-	-	-	-	-	rs209276132	-	-1	-	VGNC	-	-	-	-	-	-	-
.	5:47821025-47821025	G	intron_variant	MODIFIER	IRAK3	ENSBTAG00000007636	Transcript	ENSBTAT00000064078	protein_coding	-	4/9	-	-	-	-	-	-	-	rs209276132	-	-1	-	VGNC	-	-	-	-	-	-	-
.	5:47821259-47821259	T	intron_variant	MODIFIER	IRAK3	ENSBTAG00000007636	Transcript	ENSBTAT00000033701	protein_coding	-	5/10	-	-	-	-	-	-	-	rs432175960	-	-1	-	VGNC	-	-	-	-	-	-	-
.	5:47821259-47821259	T	intron_variant	MODIFIER	IRAK3	ENSBTAG00000007636	Transcript	ENSBTAT00000064078	protein_coding	-	4/9	-	-	-	-	-	-	-	rs432175960	-	-1	-	VGNC	-	-	-	-	-	-	-
.	5:47821807-47821807	A	intron_variant	MODIFIER	IRAK3	ENSBTAG00000007636	Transcript	ENSBTAT00000033701	protein_coding	-	5/10	-	-	-	-	-	-	-	rs452268604	-	-1	-	VGNC	-	-	-	-	-	-	-
.	5:47821807-47821807	A	intron_variant	MODIFIER	IRAK3	ENSBTAG00000007636	Transcript	ENSBTAT00000064078	protein_coding	-	4/9	-	-	-	-	-	-	-	rs452268604	-	-1	-	VGNC	-	-	-	-	-	-	-
.	5:47822418-47822418	A	intron_variant	MODIFIER	IRAK3	ENSBTAG00000007636	Transcript	ENSBTAT00000033701	protein_coding	-	5/10	-	-	-	-	-	-	-	rs441091595	-	-1	-	VGNC	-	-	-	-	-	-	-
.	5:47822418-47822418	A	intron_variant	MODIFIER	IRAK3	ENSBTAG00000007636	Transcript	ENSBTAT00000064078	protein_coding	-	4/9	-	-	-	-	-	-	-	rs441091595	-	-1	-	VGNC	-	-	-	-	-	-	-
.	5:47822672-47822672	G	intron_variant	MODIFIER	IRAK3	ENSBTAG00000007636	Transcript	ENSBTAT00000033701	protein_coding	-	5/10	-	-	-	-	-	-	-	rs522081019	-	-1	-	VGNC	-	-	-	-	-	-	-
.	5:47822672-47822672	G	intron_variant	MODIFIER	IRAK3	ENSBTAG00000007636	Transcript	ENSBTAT00000064078	protein_coding	-	4/9	-	-	-	-	-	-	-	rs522081019	-	-1	-	VGNC	-	-	-	-	-	-	-
.	5:47823073-47823073	A	intron_variant	MODIFIER	IRAK3	ENSBTAG00000007636	Transcript	ENSBTAT00000033701	protein_coding	-	5/10	-	-	-	-	-	-	-	rs383864503	-	-1	-	VGNC	-	-	-	-	-	-	-
.	5:47823073-47823073	A	intron_variant	MODIFIER	IRAK3	ENSBTAG00000007636	Transcript	ENSBTAT00000064078	protein_coding	-	4/9	-	-	-	-	-	-	-	rs383864503	-	-1	-	VGNC	-	-	-	-	-	-	-
.	5:47823159-47823159	C	intron_variant	MODIFIER	IRAK3	ENSBTAG00000007636	Transcript	ENSBTAT00000033701	protein_coding	-	5/10	-	-	-	-	-	-	-	rs474634648	-	-1	-	VGNC	-	-	-	-	-	-	-
.	5:47823159-47823159	C	intron_variant	MODIFIER	IRAK3	ENSBTAG00000007636	Transcript	ENSBTAT00000064078	protein_coding	-	4/9	-	-	-	-	-	-	-	rs474634648	-	-1	-	VGNC	-	-	-	-	-	-	-
.	5:47824467-47824467	T	intron_variant	MODIFIER	IRAK3	ENSBTAG00000007636	Transcript	ENSBTAT00000033701	protein_coding	-	4/10	-	-	-	-	-	-	-	rs468002058	-	-1	-	VGNC	-	-	-	-	-	-	-
.	5:47824467-47824467	T	intron_variant	MODIFIER	IRAK3	ENSBTAG00000007636	Transcript	ENSBTAT00000064078	protein_coding	-	3/9	-	-	-	-	-	-	-	rs468002058	-	-1	-	VGNC	-	-	-	-	-	-	-
.	5:47825857-47825857	C	intron_variant	MODIFIER	IRAK3	ENSBTAG00000007636	Transcript	ENSBTAT00000033701	protein_coding	-	4/10	-	-	-	-	-	-	-	rs526760796	-	-1	-	VGNC	-	-	-	-	-	-	-
.	5:47825857-47825857	C	intron_variant	MODIFIER	IRAK3	ENSBTAG00000007636	Transcript	ENSBTAT00000064078	protein_coding	-	3/9	-	-	-	-	-	-	-	rs526760796	-	-1	-	VGNC	-	-	-	-	-	-	-
.	5:47826270-47826270	T	intron_variant	MODIFIER	IRAK3	ENSBTAG00000007636	Transcript	ENSBTAT00000033701	protein_coding	-	4/10	-	-	-	-	-	-	-	rs443209291	-	-1	-	VGNC	-	-	-	-	-	-	-
.	5:47826270-47826270	T	intron_variant	MODIFIER	IRAK3	ENSBTAG00000007636	Transcript	ENSBTAT00000064078	protein_coding	-	3/9	-	-	-	-	-	-	-	rs443209291	-	-1	-	VGNC	-	-	-	-	-	-	-
.	5:47827349-47827349	A	splice_region_variant,intron_variant	LOW	IRAK3	ENSBTAG00000007636	Transcript	ENSBTAT00000033701	protein_coding	-	3/10	-	-	-	-	-	-	-	rs479267746	-	-1	-	VGNC	-	-	-	-	-	-	-
.	5:47827349-47827349	A	intron_variant	MODIFIER	IRAK3	ENSBTAG00000007636	Transcript	ENSBTAT00000064078	protein_coding	-	3/9	-	-	-	-	-	-	-	rs479267746	-	-1	-	VGNC	-	-	-	-	-	-	-
.	5:47833136-47833136	A	intron_variant	MODIFIER	IRAK3	ENSBTAG00000007636	Transcript	ENSBTAT00000033701	protein_coding	-	1/10	-	-	-	-	-	-	-	rs461533767	-	-1	-	VGNC	-	-	-	-	-	-	-
.	5:47833136-47833136	A	intron_variant	MODIFIER	IRAK3	ENSBTAG00000007636	Transcript	ENSBTAT00000064078	protein_coding	-	1/9	-	-	-	-	-	-	-	rs461533767	-	-1	-	VGNC	-	-	-	-	-	-	-
.	5:47838465-47838465	G	intron_variant	MODIFIER	IRAK3	ENSBTAG00000007636	Transcript	ENSBTAT00000033701	protein_coding	-	1/10	-	-	-	-	-	-	-	rs462041324	-	-1	-	VGNC	-	-	-	-	-	-	-
.	5:47838465-47838465	G	intron_variant	MODIFIER	IRAK3	ENSBTAG00000007636	Transcript	ENSBTAT00000064078	protein_coding	-	1/9	-	-	-	-	-	-	-	rs462041324	-	-1	-	VGNC	-	-	-	-	-	-	-
.	5:47842506-47842506	A	upstream_gene_variant	MODIFIER	IRAK3	ENSBTAG00000007636	Transcript	ENSBTAT00000033701	protein_coding	-	-	-	-	-	-	-	-	-	rs466853322	2831	-1	-	VGNC	-	-	-	-	-	-	-
.	5:47842506-47842506	A	upstream_gene_variant	MODIFIER	IRAK3	ENSBTAG00000007636	Transcript	ENSBTAT00000064078	protein_coding	-	-	-	-	-	-	-	-	-	rs466853322	2831	-1	-	VGNC	-	-	-	-	-	-	-
.	5:47843000-47843000	C	upstream_gene_variant	MODIFIER	IRAK3	ENSBTAG00000007636	Transcript	ENSBTAT00000033701	protein_coding	-	-	-	-	-	-	-	-	-	rs480292875	3325	-1	-	VGNC	-	-	-	-	-	-	-
.	5:47843000-47843000	C	upstream_gene_variant	MODIFIER	IRAK3	ENSBTAG00000007636	Transcript	ENSBTAT00000064078	protein_coding	-	-	-	-	-	-	-	-	-	rs480292875	3325	-1	-	VGNC	-	-	-	-	-	-	-
.	5:47843041-47843041	T	upstream_gene_variant	MODIFIER	IRAK3	ENSBTAG00000007636	Transcript	ENSBTAT00000033701	protein_coding	-	-	-	-	-	-	-	-	-	rs448877079	3366	-1	-	VGNC	-	-	-	-	-	-	-
.	5:47843041-47843041	T	upstream_gene_variant	MODIFIER	IRAK3	ENSBTAG00000007636	Transcript	ENSBTAT00000064078	protein_coding	-	-	-	-	-	-	-	-	-	rs448877079	3366	-1	-	VGNC	-	-	-	-	-	-	-
.	5:47843442-47843442	T	upstream_gene_variant	MODIFIER	IRAK3	ENSBTAG00000007636	Transcript	ENSBTAT00000033701	protein_coding	-	-	-	-	-	-	-	-	-	rs457578906	3767	-1	-	VGNC	-	-	-	-	-	-	-
.	5:47843442-47843442	T	upstream_gene_variant	MODIFIER	IRAK3	ENSBTAG00000007636	Transcript	ENSBTAT00000064078	protein_coding	-	-	-	-	-	-	-	-	-	rs457578906	3767	-1	-	VGNC	-	-	-	-	-	-	-
.	5:47845127-47845127	C	intergenic_variant	MODIFIER	-	-	-	-	-	-	-	-	-	-	-	-	-	-	rs455565507	-	-	-	-	-	-	-	-	-	-	-
.	5:47846992-47846992	A	intergenic_variant	MODIFIER	-	-	-	-	-	-	-	-	-	-	-	-	-	-	rs480495513	-	-	-	-	-	-	-	-	-	-	-
.	5:47847049-47847049	T	intergenic_variant	MODIFIER	-	-	-	-	-	-	-	-	-	-	-	-	-	-	rs448944671	-	-	-	-	-	-	-	-	-	-	-
.	5:47847187-47847187	T	intergenic_variant	MODIFIER	-	-	-	-	-	-	-	-	-	-	-	-	-	-	rs522433544	-	-	-	-	-	-	-	-	-	-	-
.	5:47848417-47848417	A	intergenic_variant	MODIFIER	-	-	-	-	-	-	-	-	-	-	-	-	-	-	rs444904854	-	-	-	-	-	-	-	-	-	-	-
.	5:47848600-47848600	A	intergenic_variant	MODIFIER	-	-	-	-	-	-	-	-	-	-	-	-	-	-	rs465034408	-	-	-	-	-	-	-	-	-	-	-
.	5:47848736-47848736	T	intergenic_variant	MODIFIER	-	-	-	-	-	-	-	-	-	-	-	-	-	-	rs433396129	-	-	-	-	-	-	-	-	-	-	-
.	5:47848827-47848827	G	intergenic_variant	MODIFIER	-	-	-	-	-	-	-	-	-	-	-	-	-	-	rs467275148	-	-	-	-	-	-	-	-	-	-	-
.	5:47849102-47849102	A	intergenic_variant	MODIFIER	-	-	-	-	-	-	-	-	-	-	-	-	-	-	rs475617268	-	-	-	-	-	-	-	-	-	-	-
.	5:47849306-47849306	G	intergenic_variant	MODIFIER	-	-	-	-	-	-	-	-	-	-	-	-	-	-	rs521820326	-	-	-	-	-	-	-	-	-	-	-
.	5:47849450-47849450	G	intergenic_variant	MODIFIER	-	-	-	-	-	-	-	-	-	-	-	-	-	-	rs471888960	-	-	-	-	-	-	-	-	-	-	-
.	5:47849883-47849883	A	intergenic_variant	MODIFIER	-	-	-	-	-	-	-	-	-	-	-	-	-	-	rs474142033	-	-	-	-	-	-	-	-	-	-	-
.	5:47849928-47849928	A	intergenic_variant	MODIFIER	-	-	-	-	-	-	-	-	-	-	-	-	-	-	rs442750162	-	-	-	-	-	-	-	-	-	-	-
.	5:47849948-47849948	A	intergenic_variant	MODIFIER	-	-	-	-	-	-	-	-	-	-	-	-	-	-	rs517896710	-	-	-	-	-	-	-	-	-	-	-
.	5:47849964-47849964	A	intergenic_variant	MODIFIER	-	-	-	-	-	-	-	-	-	-	-	-	-	-	rs482630920	-	-	-	-	-	-	-	-	-	-	-
.	5:47850145-47850145	G	intergenic_variant	MODIFIER	-	-	-	-	-	-	-	-	-	-	-	-	-	-	rs444802688	-	-	-	-	-	-	-	-	-	-	-
.	5:47850279-47850279	C	intergenic_variant	MODIFIER	-	-	-	-	-	-	-	-	-	-	-	-	-	-	rs478738441	-	-	-	-	-	-	-	-	-	-	-
.	5:47850319-47850319	T	intergenic_variant	MODIFIER	-	-	-	-	-	-	-	-	-	-	-	-	-	-	rs447048158	-	-	-	-	-	-	-	-	-	-	-
.	5:47850436-47850436	G	intergenic_variant	MODIFIER	-	-	-	-	-	-	-	-	-	-	-	-	-	-	rs516611984	-	-	-	-	-	-	-	-	-	-	-
.	5:47850537-47850537	G	intergenic_variant	MODIFIER	-	-	-	-	-	-	-	-	-	-	-	-	-	-	rs467005891	-	-	-	-	-	-	-	-	-	-	-
.	5:47850561-47850561	C	intergenic_variant	MODIFIER	-	-	-	-	-	-	-	-	-	-	-	-	-	-	rs435710268	-	-	-	-	-	-	-	-	-	-	-
.	5:47850661-47850661	A	intergenic_variant	MODIFIER	-	-	-	-	-	-	-	-	-	-	-	-	-	-	rs449508222	-	-	-	-	-	-	-	-	-	-	-
.	5:47850852-47850852	G	intergenic_variant	MODIFIER	-	-	-	-	-	-	-	-	-	-	-	-	-	-	rs437983758	-	-	-	-	-	-	-	-	-	-	-
.	5:47850856-47850856	T	intergenic_variant	MODIFIER	-	-	-	-	-	-	-	-	-	-	-	-	-	-	rs523091029	-	-	-	-	-	-	-	-	-	-	-
.	5:47850867-47850867	C	intergenic_variant	MODIFIER	-	-	-	-	-	-	-	-	-	-	-	-	-	-	rs451662485	-	-	-	-	-	-	-	-	-	-	-
.	5:47850892-47850892	A	intergenic_variant	MODIFIER	-	-	-	-	-	-	-	-	-	-	-	-	-	-	rs471914155	-	-	-	-	-	-	-	-	-	-	-
.	5:47851217-47851217	C	intergenic_variant	MODIFIER	-	-	-	-	-	-	-	-	-	-	-	-	-	-	rs454098536	-	-	-	-	-	-	-	-	-	-	-
.	5:47851299-47851299	A	intergenic_variant	MODIFIER	-	-	-	-	-	-	-	-	-	-	-	-	-	-	rs474003197	-	-	-	-	-	-	-	-	-	-	-
.	5:47851355-47851355	G	intergenic_variant	MODIFIER	-	-	-	-	-	-	-	-	-	-	-	-	-	-	rs442611198	-	-	-	-	-	-	-	-	-	-	-
.	5:47851409-47851409	G	intergenic_variant	MODIFIER	-	-	-	-	-	-	-	-	-	-	-	-	-	-	rs462876857	-	-	-	-	-	-	-	-	-	-	-
.	5:47851415-47851415	A	intergenic_variant	MODIFIER	-	-	-	-	-	-	-	-	-	-	-	-	-	-	rs476483424	-	-	-	-	-	-	-	-	-	-	-
.	5:47851467-47851467	C	intergenic_variant	MODIFIER	-	-	-	-	-	-	-	-	-	-	-	-	-	-	rs438418884	-	-	-	-	-	-	-	-	-	-	-
.	5:47851480-47851480	C	intergenic_variant	MODIFIER	-	-	-	-	-	-	-	-	-	-	-	-	-	-	rs458540832	-	-	-	-	-	-	-	-	-	-	-
.	5:47851527-47851527	A	intergenic_variant	MODIFIER	-	-	-	-	-	-	-	-	-	-	-	-	-	-	rs478599443	-	-	-	-	-	-	-	-	-	-	-
.	5:47851603-47851603	T	intergenic_variant	MODIFIER	-	-	-	-	-	-	-	-	-	-	-	-	-	-	rs447344094	-	-	-	-	-	-	-	-	-	-	-
.	5:47851737-47851737	G	intergenic_variant	MODIFIER	-	-	-	-	-	-	-	-	-	-	-	-	-	-	rs460845614	-	-	-	-	-	-	-	-	-	-	-
.	5:47852087-47852087	A	intergenic_variant	MODIFIER	-	-	-	-	-	-	-	-	-	-	-	-	-	-	rs449371323	-	-	-	-	-	-	-	-	-	-	-
.	5:47852548-47852548	C	intergenic_variant	MODIFIER	-	-	-	-	-	-	-	-	-	-	-	-	-	-	rs469541435	-	-	-	-	-	-	-	-	-	-	-
.	5:47853471-47853471	G	intergenic_variant	MODIFIER	-	-	-	-	-	-	-	-	-	-	-	-	-	-	rs445241072	-	-	-	-	-	-	-	-	-	-	-
.	5:47853518-47853518	A	intergenic_variant	MODIFIER	-	-	-	-	-	-	-	-	-	-	-	-	-	-	rs518775144	-	-	-	-	-	-	-	-	-	-	-
.	5:47853816-47853816	C	intergenic_variant	MODIFIER	-	-	-	-	-	-	-	-	-	-	-	-	-	-	rs525706246	-	-	-	-	-	-	-	-	-	-	-
.	5:47854129-47854129	A	intergenic_variant	MODIFIER	-	-	-	-	-	-	-	-	-	-	-	-	-	-	rs454238600	-	-	-	-	-	-	-	-	-	-	-
.	5:47854194-47854194	A	intergenic_variant	MODIFIER	-	-	-	-	-	-	-	-	-	-	-	-	-	-	rs467844024	-	-	-	-	-	-	-	-	-	-	-
.	5:47854470-47854470	G	intergenic_variant	MODIFIER	-	-	-	-	-	-	-	-	-	-	-	-	-	-	rs476546513	-	-	-	-	-	-	-	-	-	-	-
.	5:47854891-47854891	C	intergenic_variant	MODIFIER	-	-	-	-	-	-	-	-	-	-	-	-	-	-	rs438687836	-	-	-	-	-	-	-	-	-	-	-
.	5:47855491-47855491	A	intergenic_variant	MODIFIER	-	-	-	-	-	-	-	-	-	-	-	-	-	-	rs460906880	-	-	-	-	-	-	-	-	-	-	-
.	5:47855994-47855994	A	intergenic_variant	MODIFIER	-	-	-	-	-	-	-	-	-	-	-	-	-	-	rs443021158	-	-	-	-	-	-	-	-	-	-	-
.	5:47856113-47856113	G	intergenic_variant	MODIFIER	-	-	-	-	-	-	-	-	-	-	-	-	-	-	rs462981638	-	-	-	-	-	-	-	-	-	-	-
.	5:47856170-47856170	T	intergenic_variant	MODIFIER	-	-	-	-	-	-	-	-	-	-	-	-	-	-	rs483232614	-	-	-	-	-	-	-	-	-	-	-
.	5:47856392-47856392	A	intergenic_variant	MODIFIER	-	-	-	-	-	-	-	-	-	-	-	-	-	-	rs479079782	-	-	-	-	-	-	-	-	-	-	-
.	5:47856566-47856566	G	intergenic_variant	MODIFIER	-	-	-	-	-	-	-	-	-	-	-	-	-	-	rs447663284	-	-	-	-	-	-	-	-	-	-	-
.	5:47856703-47856703	T	intergenic_variant	MODIFIER	-	-	-	-	-	-	-	-	-	-	-	-	-	-	rs525498582	-	-	-	-	-	-	-	-	-	-	-
.	5:47856772-47856772	A	intergenic_variant	MODIFIER	-	-	-	-	-	-	-	-	-	-	-	-	-	-	rs517388248	-	-	-	-	-	-	-	-	-	-	-
.	5:47857812-47857812	C	intergenic_variant	MODIFIER	-	-	-	-	-	-	-	-	-	-	-	-	-	-	rs519113756	-	-	-	-	-	-	-	-	-	-	-
.	5:47858592-47858592	C	intergenic_variant	MODIFIER	-	-	-	-	-	-	-	-	-	-	-	-	-	-	rs436469720	-	-	-	-	-	-	-	-	-	-	-
.	5:47858967-47858967	C	intergenic_variant	MODIFIER	-	-	-	-	-	-	-	-	-	-	-	-	-	-	rs456376984	-	-	-	-	-	-	-	-	-	-	-
.	5:47859155-47859155	C	intergenic_variant	MODIFIER	-	-	-	-	-	-	-	-	-	-	-	-	-	-	rs470007835	-	-	-	-	-	-	-	-	-	-	-
.	5:47859958-47859958	A	intergenic_variant	MODIFIER	-	-	-	-	-	-	-	-	-	-	-	-	-	-	rs432137939	-	-	-	-	-	-	-	-	-	-	-
.	5:47860119-47860119	G	intergenic_variant	MODIFIER	-	-	-	-	-	-	-	-	-	-	-	-	-	-	rs452399502	-	-	-	-	-	-	-	-	-	-	-
.	5:47860430-47860430	G	intergenic_variant	MODIFIER	-	-	-	-	-	-	-	-	-	-	-	-	-	-	rs472457932	-	-	-	-	-	-	-	-	-	-	-
.	5:47860643-47860643	T	intergenic_variant	MODIFIER	-	-	-	-	-	-	-	-	-	-	-	-	-	-	rs454365671	-	-	-	-	-	-	-	-	-	-	-
.	5:47860703-47860703	G	intergenic_variant	MODIFIER	-	-	-	-	-	-	-	-	-	-	-	-	-	-	rs523628459	-	-	-	-	-	-	-	-	-	-	-
.	5:47860738-47860738	C	intergenic_variant	MODIFIER	-	-	-	-	-	-	-	-	-	-	-	-	-	-	rs520814124	-	-	-	-	-	-	-	-	-	-	-
.	5:47861221-47861221	A	intergenic_variant	MODIFIER	-	-	-	-	-	-	-	-	-	-	-	-	-	-	rs474554162	-	-	-	-	-	-	-	-	-	-	-
.	5:47861234-47861234	T	intergenic_variant	MODIFIER	-	-	-	-	-	-	-	-	-	-	-	-	-	-	rs443290761	-	-	-	-	-	-	-	-	-	-	-
.	5:47861413-47861413	C	intergenic_variant	MODIFIER	-	-	-	-	-	-	-	-	-	-	-	-	-	-	rs463249255	-	-	-	-	-	-	-	-	-	-	-
.	5:47861576-47861576	A	intergenic_variant	MODIFIER	-	-	-	-	-	-	-	-	-	-	-	-	-	-	rs483254951	-	-	-	-	-	-	-	-	-	-	-
.	5:47861858-47861858	T	intergenic_variant	MODIFIER	-	-	-	-	-	-	-	-	-	-	-	-	-	-	rs438958485	-	-	-	-	-	-	-	-	-	-	-
.	5:47861930-47861930	G	intergenic_variant	MODIFIER	-	-	-	-	-	-	-	-	-	-	-	-	-	-	rs459276688	-	-	-	-	-	-	-	-	-	-	-
.	5:47861971-47861971	A	intergenic_variant	MODIFIER	-	-	-	-	-	-	-	-	-	-	-	-	-	-	rs527125075	-	-	-	-	-	-	-	-	-	-	-
.	5:47862076-47862076	A	intergenic_variant	MODIFIER	-	-	-	-	-	-	-	-	-	-	-	-	-	-	rs133774220	-	-	-	-	-	-	-	-	-	-	-
.	5:47862336-47862336	T	intergenic_variant	MODIFIER	-	-	-	-	-	-	-	-	-	-	-	-	-	-	rs447724608	-	-	-	-	-	-	-	-	-	-	-
.	5:47862501-47862501	T	intergenic_variant	MODIFIER	-	-	-	-	-	-	-	-	-	-	-	-	-	-	rs467768218	-	-	-	-	-	-	-	-	-	-	-
.	5:47863003-47863003	A	intergenic_variant	MODIFIER	-	-	-	-	-	-	-	-	-	-	-	-	-	-	rs481373078	-	-	-	-	-	-	-	-	-	-	-
.	5:47863075-47863075	C	intergenic_variant	MODIFIER	-	-	-	-	-	-	-	-	-	-	-	-	-	-	rs450228262	-	-	-	-	-	-	-	-	-	-	-
.	5:47863488-47863488	T	intergenic_variant	MODIFIER	-	-	-	-	-	-	-	-	-	-	-	-	-	-	rs470241740	-	-	-	-	-	-	-	-	-	-	-
.	5:47864821-47864821	A	intergenic_variant	MODIFIER	-	-	-	-	-	-	-	-	-	-	-	-	-	-	rs723319707	-	-	-	-	-	-	-	-	-	-	-
.	5:47866653-47866653	A	intergenic_variant	MODIFIER	-	-	-	-	-	-	-	-	-	-	-	-	-	-	rs520943074	-	-	-	-	-	-	-	-	-	-	-
.	5:47866790-47866790	T	intergenic_variant	MODIFIER	-	-	-	-	-	-	-	-	-	-	-	-	-	-	rs520305742	-	-	-	-	-	-	-	-	-	-	-
.	5:47867279-47867279	G	intergenic_variant	MODIFIER	-	-	-	-	-	-	-	-	-	-	-	-	-	-	rs434641196	-	-	-	-	-	-	-	-	-	-	-
.	5:47867568-47867568	C	intergenic_variant	MODIFIER	-	-	-	-	-	-	-	-	-	-	-	-	-	-	rs474422912	-	-	-	-	-	-	-	-	-	-	-
.	5:47867687-47867687	T	intergenic_variant	MODIFIER	-	-	-	-	-	-	-	-	-	-	-	-	-	-	rs436728018	-	-	-	-	-	-	-	-	-	-	-
.	5:47867942-47867942	T	intergenic_variant	MODIFIER	-	-	-	-	-	-	-	-	-	-	-	-	-	-	rs457046636	-	-	-	-	-	-	-	-	-	-	-
.	5:47867961-47867961	C	intergenic_variant	MODIFIER	-	-	-	-	-	-	-	-	-	-	-	-	-	-	rs470651973	-	-	-	-	-	-	-	-	-	-	-
.	5:47867990-47867990	G	intergenic_variant	MODIFIER	-	-	-	-	-	-	-	-	-	-	-	-	-	-	rs439023046	-	-	-	-	-	-	-	-	-	-	-
.	5:47868370-47868370	A	intergenic_variant	MODIFIER	-	-	-	-	-	-	-	-	-	-	-	-	-	-	rs459074422	-	-	-	-	-	-	-	-	-	-	-
.	5:47868401-47868401	G	intergenic_variant	MODIFIER	-	-	-	-	-	-	-	-	-	-	-	-	-	-	rs472982532	-	-	-	-	-	-	-	-	-	-	-
.	5:47868961-47868961	A	intergenic_variant	MODIFIER	-	-	-	-	-	-	-	-	-	-	-	-	-	-	rs441544176	-	-	-	-	-	-	-	-	-	-	-
.	5:47869035-47869035	G	intergenic_variant	MODIFIER	-	-	-	-	-	-	-	-	-	-	-	-	-	-	rs461607232	-	-	-	-	-	-	-	-	-	-	-
.	5:47869273-47869273	C	intergenic_variant	MODIFIER	-	-	-	-	-	-	-	-	-	-	-	-	-	-	rs481434966	-	-	-	-	-	-	-	-	-	-	-
.	5:47869433-47869433	A	intergenic_variant	MODIFIER	-	-	-	-	-	-	-	-	-	-	-	-	-	-	rs450082081	-	-	-	-	-	-	-	-	-	-	-
.	5:47869592-47869592	C	intergenic_variant	MODIFIER	-	-	-	-	-	-	-	-	-	-	-	-	-	-	rs521575587	-	-	-	-	-	-	-	-	-	-	-
.	5:47869849-47869849	A	intergenic_variant	MODIFIER	-	-	-	-	-	-	-	-	-	-	-	-	-	-	rs477543027	-	-	-	-	-	-	-	-	-	-	-
.	5:47870043-47870043	C	intergenic_variant	MODIFIER	-	-	-	-	-	-	-	-	-	-	-	-	-	-	rs465926099	-	-	-	-	-	-	-	-	-	-	-
.	5:47870082-47870082	T	intergenic_variant	MODIFIER	-	-	-	-	-	-	-	-	-	-	-	-	-	-	rs434508415	-	-	-	-	-	-	-	-	-	-	-
.	5:47870176-47870176	G	intergenic_variant	MODIFIER	-	-	-	-	-	-	-	-	-	-	-	-	-	-	rs448309095	-	-	-	-	-	-	-	-	-	-	-
.	5:47871016-47871016	G	intergenic_variant	MODIFIER	-	-	-	-	-	-	-	-	-	-	-	-	-	-	rs436789470	-	-	-	-	-	-	-	-	-	-	-
.	5:47871053-47871053	T	intergenic_variant	MODIFIER	-	-	-	-	-	-	-	-	-	-	-	-	-	-	rs522442111	-	-	-	-	-	-	-	-	-	-	-
.	5:47871215-47871215	G	intergenic_variant	MODIFIER	-	-	-	-	-	-	-	-	-	-	-	-	-	-	rs470749462	-	-	-	-	-	-	-	-	-	-	-
.	5:47871447-47871447	G	intergenic_variant	MODIFIER	-	-	-	-	-	-	-	-	-	-	-	-	-	-	rs133144679	-	-	-	-	-	-	-	-	-	-	-
.	5:47871631-47871631	T	intergenic_variant	MODIFIER	-	-	-	-	-	-	-	-	-	-	-	-	-	-	rs452932919	-	-	-	-	-	-	-	-	-	-	-
.	5:47871689-47871689	T	intergenic_variant	MODIFIER	-	-	-	-	-	-	-	-	-	-	-	-	-	-	rs441413214	-	-	-	-	-	-	-	-	-	-	-
.	5:47872044-47872044	C	intergenic_variant	MODIFIER	-	-	-	-	-	-	-	-	-	-	-	-	-	-	rs461668338	-	-	-	-	-	-	-	-	-	-	-
.	5:47872381-47872381	C	intergenic_variant	MODIFIER	-	-	-	-	-	-	-	-	-	-	-	-	-	-	rs443658098	-	-	-	-	-	-	-	-	-	-	-
.	5:47872724-47872724	G	upstream_gene_variant	MODIFIER	TMBIM4	ENSBTAG00000026993	Transcript	ENSBTAT00000008243	protein_coding	-	-	-	-	-	-	-	-	-	rs463714415	4991	1	-	EntrezGene	-	-	-	-	-	-	-
.	5:47872819-47872819	G	upstream_gene_variant	MODIFIER	TMBIM4	ENSBTAG00000026993	Transcript	ENSBTAT00000008243	protein_coding	-	-	-	-	-	-	-	-	-	rs477390155	4896	1	-	EntrezGene	-	-	-	-	-	-	-
.	5:47872864-47872864	A	upstream_gene_variant	MODIFIER	TMBIM4	ENSBTAG00000026993	Transcript	ENSBTAT00000008243	protein_coding	-	-	-	-	-	-	-	-	-	rs446106425	4851	1	-	EntrezGene	-	-	-	-	-	-	-
.	5:47873484-47873484	A	upstream_gene_variant	MODIFIER	TMBIM4	ENSBTAG00000026993	Transcript	ENSBTAT00000008243	protein_coding	-	-	-	-	-	-	-	-	-	rs479439087	4231	1	-	EntrezGene	-	-	-	-	-	-	-
.	5:47873707-47873707	A	upstream_gene_variant	MODIFIER	TMBIM4	ENSBTAG00000026993	Transcript	ENSBTAT00000008243	protein_coding	-	-	-	-	-	-	-	-	-	rs448171585	4008	1	-	EntrezGene	-	-	-	-	-	-	-
.	5:47874091-47874091	G	upstream_gene_variant	MODIFIER	TMBIM4	ENSBTAG00000026993	Transcript	ENSBTAT00000008243	protein_coding	-	-	-	-	-	-	-	-	-	rs518933925	3624	1	-	EntrezGene	-	-	-	-	-	-	-
.	5:47874107-47874107	A	upstream_gene_variant	MODIFIER	TMBIM4	ENSBTAG00000026993	Transcript	ENSBTAT00000008243	protein_coding	-	-	-	-	-	-	-	-	-	rs523269278	3608	1	-	EntrezGene	-	-	-	-	-	-	-
.	5:47874171-47874171	C	upstream_gene_variant	MODIFIER	TMBIM4	ENSBTAG00000026993	Transcript	ENSBTAT00000008243	protein_coding	-	-	-	-	-	-	-	-	-	rs526861348	3544	1	-	EntrezGene	-	-	-	-	-	-	-
.	5:47874556-47874556	C	upstream_gene_variant	MODIFIER	TMBIM4	ENSBTAG00000026993	Transcript	ENSBTAT00000008243	protein_coding	-	-	-	-	-	-	-	-	-	rs450512723	3159	1	-	EntrezGene	-	-	-	-	-	-	-
.	5:47875009-47875009	C	upstream_gene_variant	MODIFIER	TMBIM4	ENSBTAG00000026993	Transcript	ENSBTAT00000008243	protein_coding	-	-	-	-	-	-	-	-	-	rs521281552	2706	1	-	EntrezGene	-	-	-	-	-	-	-
.	5:47875429-47875429	G	upstream_gene_variant	MODIFIER	TMBIM4	ENSBTAG00000026993	Transcript	ENSBTAT00000008243	protein_coding	-	-	-	-	-	-	-	-	-	rs452950802	2286	1	-	EntrezGene	-	-	-	-	-	-	-
.	5:47875986-47875986	A	upstream_gene_variant	MODIFIER	TMBIM4	ENSBTAG00000026993	Transcript	ENSBTAT00000008243	protein_coding	-	-	-	-	-	-	-	-	-	rs435009045	1729	1	-	EntrezGene	-	-	-	-	-	-	-
.	5:47876011-47876011	T	upstream_gene_variant	MODIFIER	TMBIM4	ENSBTAG00000026993	Transcript	ENSBTAT00000008243	protein_coding	-	-	-	-	-	-	-	-	-	rs520886650	1704	1	-	EntrezGene	-	-	-	-	-	-	-
.	5:47876023-47876023	T	upstream_gene_variant	MODIFIER	TMBIM4	ENSBTAG00000026993	Transcript	ENSBTAT00000008243	protein_coding	-	-	-	-	-	-	-	-	-	rs455118033	1692	1	-	EntrezGene	-	-	-	-	-	-	-
.	5:47876041-47876041	A	upstream_gene_variant	MODIFIER	TMBIM4	ENSBTAG00000026993	Transcript	ENSBTAT00000008243	protein_coding	-	-	-	-	-	-	-	-	-	rs518030578	1674	1	-	EntrezGene	-	-	-	-	-	-	-
.	5:47876058-47876058	A	upstream_gene_variant	MODIFIER	TMBIM4	ENSBTAG00000026993	Transcript	ENSBTAT00000008243	protein_coding	-	-	-	-	-	-	-	-	-	rs475342900	1657	1	-	EntrezGene	-	-	-	-	-	-	-
.	5:47876099-47876099	T	upstream_gene_variant	MODIFIER	TMBIM4	ENSBTAG00000026993	Transcript	ENSBTAT00000008243	protein_coding	-	-	-	-	-	-	-	-	-	rs443894540	1616	1	-	EntrezGene	-	-	-	-	-	-	-
.	5:47876168-47876168	T	upstream_gene_variant	MODIFIER	TMBIM4	ENSBTAG00000026993	Transcript	ENSBTAT00000008243	protein_coding	-	-	-	-	-	-	-	-	-	rs137070102	1547	1	-	EntrezGene	-	-	-	-	-	-	-
.	5:47876215-47876215	T	upstream_gene_variant	MODIFIER	TMBIM4	ENSBTAG00000026993	Transcript	ENSBTAT00000008243	protein_coding	-	-	-	-	-	-	-	-	-	rs470991022	1500	1	-	EntrezGene	-	-	-	-	-	-	-
.	5:47876487-47876487	A	upstream_gene_variant	MODIFIER	TMBIM4	ENSBTAG00000026993	Transcript	ENSBTAT00000008243	protein_coding	-	-	-	-	-	-	-	-	-	rs459712338	1228	1	-	EntrezGene	-	-	-	-	-	-	-
.	5:47876901-47876901	C	upstream_gene_variant	MODIFIER	TMBIM4	ENSBTAG00000026993	Transcript	ENSBTAT00000008243	protein_coding	-	-	-	-	-	-	-	-	-	rs441808427	814	1	-	EntrezGene	-	-	-	-	-	-	-
.	5:47877765-47877765	G	5_prime_UTR_variant	MODIFIER	TMBIM4	ENSBTAG00000026993	Transcript	ENSBTAT00000008243	protein_coding	1/7	-	-	-	51	-	-	-	-	rs458992149	-	1	-	EntrezGene	-	-	-	-	-	-	-
.	5:47878061-47878061	T	intron_variant	MODIFIER	TMBIM4	ENSBTAG00000026993	Transcript	ENSBTAT00000008243	protein_coding	-	1/6	-	-	-	-	-	-	-	rs516548889	-	1	-	EntrezGene	-	-	-	-	-	-	-
.	5:47878106-47878106	C	intron_variant	MODIFIER	TMBIM4	ENSBTAG00000026993	Transcript	ENSBTAT00000008243	protein_coding	-	1/6	-	-	-	-	-	-	-	rs520156568	-	1	-	EntrezGene	-	-	-	-	-	-	-
.	5:47878115-47878115	C	intron_variant	MODIFIER	TMBIM4	ENSBTAG00000026993	Transcript	ENSBTAT00000008243	protein_coding	-	1/6	-	-	-	-	-	-	-	rs525193334	-	1	-	EntrezGene	-	-	-	-	-	-	-
.	5:47880087-47880087	G	intron_variant	MODIFIER	TMBIM4	ENSBTAG00000026993	Transcript	ENSBTAT00000008243	protein_coding	-	1/6	-	-	-	-	-	-	-	rs516489791	-	1	-	EntrezGene	-	-	-	-	-	-	-
.	5:47938902-47938902	G	intergenic_variant	MODIFIER	-	-	-	-	-	-	-	-	-	-	-	-	-	-	rs438996015	-	-	-	-	-	-	-	-	-	-	-
.	5:47938955-47938955	G	intergenic_variant	MODIFIER	-	-	-	-	-	-	-	-	-	-	-	-	-	-	rs517721900	-	-	-	-	-	-	-	-	-	-	-
.	5:47938969-47938969	G	intergenic_variant	MODIFIER	-	-	-	-	-	-	-	-	-	-	-	-	-	-	rs714829742	-	-	-	-	-	-	-	-	-	-	-
.	5:47939048-47939048	G	intergenic_variant	MODIFIER	-	-	-	-	-	-	-	-	-	-	-	-	-	-	rs472874893	-	-	-	-	-	-	-	-	-	-	-
.	5:47939119-47939119	G	intergenic_variant	MODIFIER	-	-	-	-	-	-	-	-	-	-	-	-	-	-	rs441283758	-	-	-	-	-	-	-	-	-	-	-
.	5:47939256-47939256	C	intergenic_variant	MODIFIER	-	-	-	-	-	-	-	-	-	-	-	-	-	-	rs461347536	-	-	-	-	-	-	-	-	-	-	-
.	5:47940866-47940866	G	intergenic_variant	MODIFIER	-	-	-	-	-	-	-	-	-	-	-	-	-	-	rs477269400	-	-	-	-	-	-	-	-	-	-	-
.	5:47941220-47941220	C	intergenic_variant	MODIFIER	-	-	-	-	-	-	-	-	-	-	-	-	-	-	rs445788550	-	-	-	-	-	-	-	-	-	-	-
.	5:47941471-47941471	T	intergenic_variant	MODIFIER	-	-	-	-	-	-	-	-	-	-	-	-	-	-	rs465940759	-	-	-	-	-	-	-	-	-	-	-
.	5:47942325-47942325	T	intergenic_variant	MODIFIER	-	-	-	-	-	-	-	-	-	-	-	-	-	-	rs525618694	-	-	-	-	-	-	-	-	-	-	-
.	5:47942360-47942360	A	intergenic_variant	MODIFIER	-	-	-	-	-	-	-	-	-	-	-	-	-	-	rs448245559	-	-	-	-	-	-	-	-	-	-	-
.	5:47942391-47942391	C	intergenic_variant	MODIFIER	-	-	-	-	-	-	-	-	-	-	-	-	-	-	rs468158151	-	-	-	-	-	-	-	-	-	-	-
.	5:47942830-47942830	C	intergenic_variant	MODIFIER	-	-	-	-	-	-	-	-	-	-	-	-	-	-	rs457001233	-	-	-	-	-	-	-	-	-	-	-
.	5:47942895-47942895	G	intergenic_variant	MODIFIER	-	-	-	-	-	-	-	-	-	-	-	-	-	-	rs464241480	-	-	-	-	-	-	-	-	-	-	-
.	5:47943042-47943042	T	intergenic_variant	MODIFIER	-	-	-	-	-	-	-	-	-	-	-	-	-	-	rs522096160	-	-	-	-	-	-	-	-	-	-	-
.	5:47943111-47943111	G	intergenic_variant	MODIFIER	-	-	-	-	-	-	-	-	-	-	-	-	-	-	rs432578996	-	-	-	-	-	-	-	-	-	-	-
.	5:47943203-47943203	G	intergenic_variant	MODIFIER	-	-	-	-	-	-	-	-	-	-	-	-	-	-	rs472737843	-	-	-	-	-	-	-	-	-	-	-
.	5:47943223-47943223	A	intergenic_variant	MODIFIER	-	-	-	-	-	-	-	-	-	-	-	-	-	-	rs441548439	-	-	-	-	-	-	-	-	-	-	-
.	5:47943353-47943353	A	intergenic_variant	MODIFIER	-	-	-	-	-	-	-	-	-	-	-	-	-	-	rs455189093	-	-	-	-	-	-	-	-	-	-	-
.	5:47944104-47944104	A	intergenic_variant	MODIFIER	-	-	-	-	-	-	-	-	-	-	-	-	-	-	rs519432677	-	-	-	-	-	-	-	-	-	-	-
.	5:47944613-47944613	A	intergenic_variant	MODIFIER	-	-	-	-	-	-	-	-	-	-	-	-	-	-	rs439409567	-	-	-	-	-	-	-	-	-	-	-
.	5:47944898-47944898	T	intergenic_variant	MODIFIER	-	-	-	-	-	-	-	-	-	-	-	-	-	-	rs459389280	-	-	-	-	-	-	-	-	-	-	-
.	5:47945051-47945051	A	intergenic_variant	MODIFIER	-	-	-	-	-	-	-	-	-	-	-	-	-	-	rs479375645	-	-	-	-	-	-	-	-	-	-	-
.	5:47945260-47945260	A	intergenic_variant	MODIFIER	-	-	-	-	-	-	-	-	-	-	-	-	-	-	rs448309012	-	-	-	-	-	-	-	-	-	-	-
.	5:47949545-47949545	G	downstream_gene_variant	MODIFIER	RF00001	ENSBTAG00000045454	Transcript	ENSBTAT00000062887	rRNA	-	-	-	-	-	-	-	-	-	rs455172985	726	-1	-	RFAM	-	-	-	-	-	-	-
.	5:47950842-47950842	A	upstream_gene_variant	MODIFIER	RF00001	ENSBTAG00000045454	Transcript	ENSBTAT00000062887	rRNA	-	-	-	-	-	-	-	-	-	rs210636380	454	-1	-	RFAM	-	-	-	-	-	-	-
.	5:47953017-47953017	C	upstream_gene_variant	MODIFIER	RF00001	ENSBTAG00000045454	Transcript	ENSBTAT00000062887	rRNA	-	-	-	-	-	-	-	-	-	rs207970361	2629	-1	-	RFAM	-	-	-	-	-	-	-
.	5:47953090-47953090	G	upstream_gene_variant	MODIFIER	RF00001	ENSBTAG00000045454	Transcript	ENSBTAT00000062887	rRNA	-	-	-	-	-	-	-	-	-	rs209103509	2702	-1	-	RFAM	-	-	-	-	-	-	-
.	5:47953243-47953243	G	upstream_gene_variant	MODIFIER	RF00001	ENSBTAG00000045454	Transcript	ENSBTAT00000062887	rRNA	-	-	-	-	-	-	-	-	-	rs439673962	2855	-1	-	RFAM	-	-	-	-	-	-	-
.	5:47954227-47954227	A	upstream_gene_variant	MODIFIER	RF00001	ENSBTAG00000045454	Transcript	ENSBTAT00000062887	rRNA	-	-	-	-	-	-	-	-	-	rs210859077	3839	-1	-	RFAM	-	-	-	-	-	-	-
.	5:47955693-47955693	T	intergenic_variant	MODIFIER	-	-	-	-	-	-	-	-	-	-	-	-	-	-	rs210217344	-	-	-	-	-	-	-	-	-	-	-
.	5:47957858-47957858	A	intergenic_variant	MODIFIER	-	-	-	-	-	-	-	-	-	-	-	-	-	-	rs208260952	-	-	-	-	-	-	-	-	-	-	-
.	5:47957901-47957901	C	intergenic_variant	MODIFIER	-	-	-	-	-	-	-	-	-	-	-	-	-	-	rs210007455	-	-	-	-	-	-	-	-	-	-	-
.	5:47958260-47958260	T	intergenic_variant	MODIFIER	-	-	-	-	-	-	-	-	-	-	-	-	-	-	rs211038910	-	-	-	-	-	-	-	-	-	-	-
.	5:47960896-47960896	T	intergenic_variant	MODIFIER	-	-	-	-	-	-	-	-	-	-	-	-	-	-	rs208795899	-	-	-	-	-	-	-	-	-	-	-
.	5:47961557-47961557	C	intergenic_variant	MODIFIER	-	-	-	-	-	-	-	-	-	-	-	-	-	-	rs516971211	-	-	-	-	-	-	-	-	-	-	-
.	5:47961831-47961831	G	intergenic_variant	MODIFIER	-	-	-	-	-	-	-	-	-	-	-	-	-	-	rs522969456	-	-	-	-	-	-	-	-	-	-	-
.	5:47967400-47967400	C	intergenic_variant	MODIFIER	-	-	-	-	-	-	-	-	-	-	-	-	-	-	rs441837446	-	-	-	-	-	-	-	-	-	-	-
.	5:47967937-47967937	C	intergenic_variant	MODIFIER	-	-	-	-	-	-	-	-	-	-	-	-	-	-	rs461954307	-	-	-	-	-	-	-	-	-	-	-
.	5:47973785-47973785	T	intergenic_variant	MODIFIER	-	-	-	-	-	-	-	-	-	-	-	-	-	-	rs210642585	-	-	-	-	-	-	-	-	-	-	-
.	5:47973900-47973900	G	intergenic_variant	MODIFIER	-	-	-	-	-	-	-	-	-	-	-	-	-	-	rs209148250	-	-	-	-	-	-	-	-	-	-	-
.	5:47979233-47979233	C	intergenic_variant	MODIFIER	-	-	-	-	-	-	-	-	-	-	-	-	-	-	rs209989448	-	-	-	-	-	-	-	-	-	-	-
.	5:47979282-47979282	A	intergenic_variant	MODIFIER	-	-	-	-	-	-	-	-	-	-	-	-	-	-	rs211042348	-	-	-	-	-	-	-	-	-	-	-
.	5:47980009-47980009	C	intergenic_variant	MODIFIER	-	-	-	-	-	-	-	-	-	-	-	-	-	-	rs464739144	-	-	-	-	-	-	-	-	-	-	-
.	5:47982639-47982639	A	intergenic_variant	MODIFIER	-	-	-	-	-	-	-	-	-	-	-	-	-	-	rs210161557	-	-	-	-	-	-	-	-	-	-	-
.	5:47984505-47984505	T	intergenic_variant	MODIFIER	-	-	-	-	-	-	-	-	-	-	-	-	-	-	rs208363965	-	-	-	-	-	-	-	-	-	-	-
.	5:47984541-47984541	T	intergenic_variant	MODIFIER	-	-	-	-	-	-	-	-	-	-	-	-	-	-	rs210780969	-	-	-	-	-	-	-	-	-	-	-
.	5:47985700-47985700	A	intergenic_variant	MODIFIER	-	-	-	-	-	-	-	-	-	-	-	-	-	-	rs453987744	-	-	-	-	-	-	-	-	-	-	-
.	5:47985714-47985714	G	intergenic_variant	MODIFIER	-	-	-	-	-	-	-	-	-	-	-	-	-	-	rs473851591	-	-	-	-	-	-	-	-	-	-	-
.	5:47988671-47988671	C	intergenic_variant	MODIFIER	-	-	-	-	-	-	-	-	-	-	-	-	-	-	rs207582271	-	-	-	-	-	-	-	-	-	-	-
.	5:47989071-47989071	A	intergenic_variant	MODIFIER	-	-	-	-	-	-	-	-	-	-	-	-	-	-	rs723594070	-	-	-	-	-	-	-	-	-	-	-
.	5:47989078-47989078	A	intergenic_variant	MODIFIER	-	-	-	-	-	-	-	-	-	-	-	-	-	-	rs721461133	-	-	-	-	-	-	-	-	-	-	-
.	5:47990569-47990569	C	intergenic_variant	MODIFIER	-	-	-	-	-	-	-	-	-	-	-	-	-	-	rs449176821	-	-	-	-	-	-	-	-	-	-	-
.	5:47990625-47990625	T	intergenic_variant	MODIFIER	-	-	-	-	-	-	-	-	-	-	-	-	-	-	rs208237163	-	-	-	-	-	-	-	-	-	-	-
.	5:47991516-47991516	A	intergenic_variant	MODIFIER	-	-	-	-	-	-	-	-	-	-	-	-	-	-	rs474092634	-	-	-	-	-	-	-	-	-	-	-
.	5:47992017-47992017	A	intergenic_variant	MODIFIER	-	-	-	-	-	-	-	-	-	-	-	-	-	-	rs208305761	-	-	-	-	-	-	-	-	-	-	-
.	5:47992205-47992205	C	intergenic_variant	MODIFIER	-	-	-	-	-	-	-	-	-	-	-	-	-	-	rs449519842	-	-	-	-	-	-	-	-	-	-	-
.	5:47992284-47992284	A	intergenic_variant	MODIFIER	-	-	-	-	-	-	-	-	-	-	-	-	-	-	rs462919354	-	-	-	-	-	-	-	-	-	-	-
.	5:47992317-47992317	T	intergenic_variant	MODIFIER	-	-	-	-	-	-	-	-	-	-	-	-	-	-	rs211585538	-	-	-	-	-	-	-	-	-	-	-
.	5:47993464-47993464	C	intergenic_variant	MODIFIER	-	-	-	-	-	-	-	-	-	-	-	-	-	-	rs433798904	-	-	-	-	-	-	-	-	-	-	-
.	5:47993547-47993547	A	intergenic_variant	MODIFIER	-	-	-	-	-	-	-	-	-	-	-	-	-	-	rs447382591	-	-	-	-	-	-	-	-	-	-	-
.	5:47993574-47993574	T	intergenic_variant	MODIFIER	-	-	-	-	-	-	-	-	-	-	-	-	-	-	rs467738744	-	-	-	-	-	-	-	-	-	-	-
.	5:47993785-47993785	C	intergenic_variant	MODIFIER	-	-	-	-	-	-	-	-	-	-	-	-	-	-	rs436292488	-	-	-	-	-	-	-	-	-	-	-
.	5:47994108-47994108	G	intergenic_variant	MODIFIER	-	-	-	-	-	-	-	-	-	-	-	-	-	-	rs456379597	-	-	-	-	-	-	-	-	-	-	-
.	5:47994250-47994250	G	intergenic_variant	MODIFIER	-	-	-	-	-	-	-	-	-	-	-	-	-	-	rs476030827	-	-	-	-	-	-	-	-	-	-	-
.	5:47995516-47995516	G	intergenic_variant	MODIFIER	-	-	-	-	-	-	-	-	-	-	-	-	-	-	rs472091461	-	-	-	-	-	-	-	-	-	-	-
.	5:47995762-47995762	T	intergenic_variant	MODIFIER	-	-	-	-	-	-	-	-	-	-	-	-	-	-	rs440608769	-	-	-	-	-	-	-	-	-	-	-
.	5:47996767-47996767	G	intergenic_variant	MODIFIER	-	-	-	-	-	-	-	-	-	-	-	-	-	-	rs208489866	-	-	-	-	-	-	-	-	-	-	-
.	5:47997235-47997235	T	intergenic_variant	MODIFIER	-	-	-	-	-	-	-	-	-	-	-	-	-	-	rs463233811	-	-	-	-	-	-	-	-	-	-	-
.	5:47998949-47998949	C	intergenic_variant	MODIFIER	-	-	-	-	-	-	-	-	-	-	-	-	-	-	rs459077416	-	-	-	-	-	-	-	-	-	-	-
.	5:47999125-47999125	G	intergenic_variant	MODIFIER	-	-	-	-	-	-	-	-	-	-	-	-	-	-	rs137224690	-	-	-	-	-	-	-	-	-	-	-
.	5:48001600-48001600	C	intergenic_variant	MODIFIER	-	-	-	-	-	-	-	-	-	-	-	-	-	-	rs211619659	-	-	-	-	-	-	-	-	-	-	-
.	5:48003638-48003638	T	intergenic_variant	MODIFIER	-	-	-	-	-	-	-	-	-	-	-	-	-	-	rs136104627	-	-	-	-	-	-	-	-	-	-	-
.	5:48004287-48004287	A	intergenic_variant	MODIFIER	-	-	-	-	-	-	-	-	-	-	-	-	-	-	rs451985872	-	-	-	-	-	-	-	-	-	-	-
.	5:48005119-48005119	G	intergenic_variant	MODIFIER	-	-	-	-	-	-	-	-	-	-	-	-	-	-	rs133800626	-	-	-	-	-	-	-	-	-	-	-
.	5:48005516-48005516	G	intergenic_variant	MODIFIER	-	-	-	-	-	-	-	-	-	-	-	-	-	-	rs136511558	-	-	-	-	-	-	-	-	-	-	-
.	5:48008400-48008400	A	intergenic_variant	MODIFIER	-	-	-	-	-	-	-	-	-	-	-	-	-	-	rs136969979	-	-	-	-	-	-	-	-	-	-	-
.	5:48009254-48009254	G	intergenic_variant	MODIFIER	-	-	-	-	-	-	-	-	-	-	-	-	-	-	rs134563911	-	-	-	-	-	-	-	-	-	-	-
.	5:48010612-48010612	T	intergenic_variant	MODIFIER	-	-	-	-	-	-	-	-	-	-	-	-	-	-	rs438871031	-	-	-	-	-	-	-	-	-	-	-
.	5:48016447-48016447	T	intergenic_variant	MODIFIER	-	-	-	-	-	-	-	-	-	-	-	-	-	-	rs132859090	-	-	-	-	-	-	-	-	-	-	-
.	5:48019069-48019069	A	intergenic_variant	MODIFIER	-	-	-	-	-	-	-	-	-	-	-	-	-	-	rs211329117	-	-	-	-	-	-	-	-	-	-	-
.	5:48020227-48020227	A	intergenic_variant	MODIFIER	-	-	-	-	-	-	-	-	-	-	-	-	-	-	rs132687294	-	-	-	-	-	-	-	-	-	-	-
.	5:48022062-48022062	T	intergenic_variant	MODIFIER	-	-	-	-	-	-	-	-	-	-	-	-	-	-	rs525030761	-	-	-	-	-	-	-	-	-	-	-
.	5:48022176-48022176	G	intergenic_variant	MODIFIER	-	-	-	-	-	-	-	-	-	-	-	-	-	-	rs136926823	-	-	-	-	-	-	-	-	-	-	-
.	5:48022583-48022583	A	intergenic_variant	MODIFIER	-	-	-	-	-	-	-	-	-	-	-	-	-	-	rs473138070	-	-	-	-	-	-	-	-	-	-	-
.	5:48022688-48022688	C	intergenic_variant	MODIFIER	-	-	-	-	-	-	-	-	-	-	-	-	-	-	rs441924206	-	-	-	-	-	-	-	-	-	-	-
.	5:48022692-48022692	T	intergenic_variant	MODIFIER	-	-	-	-	-	-	-	-	-	-	-	-	-	-	rs718124504	-	-	-	-	-	-	-	-	-	-	-
.	5:48022733-48022733	G	intergenic_variant	MODIFIER	-	-	-	-	-	-	-	-	-	-	-	-	-	-	rs461993444	-	-	-	-	-	-	-	-	-	-	-
.	5:48022992-48022992	A	intergenic_variant	MODIFIER	-	-	-	-	-	-	-	-	-	-	-	-	-	-	rs522524601	-	-	-	-	-	-	-	-	-	-	-
.	5:48023103-48023103	C	intergenic_variant	MODIFIER	-	-	-	-	-	-	-	-	-	-	-	-	-	-	rs457875103	-	-	-	-	-	-	-	-	-	-	-
.	5:48023142-48023142	G	intergenic_variant	MODIFIER	-	-	-	-	-	-	-	-	-	-	-	-	-	-	rs133074703	-	-	-	-	-	-	-	-	-	-	-
.	5:48023614-48023614	A	intergenic_variant	MODIFIER	-	-	-	-	-	-	-	-	-	-	-	-	-	-	rs134567276	-	-	-	-	-	-	-	-	-	-	-
.	5:48024691-48024691	A	intergenic_variant	MODIFIER	-	-	-	-	-	-	-	-	-	-	-	-	-	-	rs132656768	-	-	-	-	-	-	-	-	-	-	-
.	5:48025566-48025566	G	intergenic_variant	MODIFIER	-	-	-	-	-	-	-	-	-	-	-	-	-	-	rs133889293	-	-	-	-	-	-	-	-	-	-	-
.	5:48025690-48025690	G	intergenic_variant	MODIFIER	-	-	-	-	-	-	-	-	-	-	-	-	-	-	rs136621334	-	-	-	-	-	-	-	-	-	-	-
.	5:48025755-48025755	G	intergenic_variant	MODIFIER	-	-	-	-	-	-	-	-	-	-	-	-	-	-	rs135043887	-	-	-	-	-	-	-	-	-	-	-
.	5:48026261-48026261	T	intergenic_variant	MODIFIER	-	-	-	-	-	-	-	-	-	-	-	-	-	-	rs133713095	-	-	-	-	-	-	-	-	-	-	-
.	5:48026528-48026528	T	intergenic_variant	MODIFIER	-	-	-	-	-	-	-	-	-	-	-	-	-	-	rs137358259	-	-	-	-	-	-	-	-	-	-	-
.	5:48026922-48026922	C	intergenic_variant	MODIFIER	-	-	-	-	-	-	-	-	-	-	-	-	-	-	rs133245677	-	-	-	-	-	-	-	-	-	-	-
.	5:48026963-48026963	G	intergenic_variant	MODIFIER	-	-	-	-	-	-	-	-	-	-	-	-	-	-	rs444296606	-	-	-	-	-	-	-	-	-	-	-
.	5:48027250-48027250	T	intergenic_variant	MODIFIER	-	-	-	-	-	-	-	-	-	-	-	-	-	-	rs521474842	-	-	-	-	-	-	-	-	-	-	-
.	5:48027300-48027300	G	intergenic_variant	MODIFIER	-	-	-	-	-	-	-	-	-	-	-	-	-	-	rs448572777	-	-	-	-	-	-	-	-	-	-	-
.	5:48027812-48027812	C	intergenic_variant	MODIFIER	-	-	-	-	-	-	-	-	-	-	-	-	-	-	rs135577779	-	-	-	-	-	-	-	-	-	-	-
.	5:48027820-48027820	G	intergenic_variant	MODIFIER	-	-	-	-	-	-	-	-	-	-	-	-	-	-	rs137045145	-	-	-	-	-	-	-	-	-	-	-
.	5:48027894-48027894	T	intergenic_variant	MODIFIER	-	-	-	-	-	-	-	-	-	-	-	-	-	-	rs133026408	-	-	-	-	-	-	-	-	-	-	-
.	5:48027921-48027921	G	intergenic_variant	MODIFIER	-	-	-	-	-	-	-	-	-	-	-	-	-	-	rs137463745	-	-	-	-	-	-	-	-	-	-	-
.	5:48028339-48028339	A	intergenic_variant	MODIFIER	-	-	-	-	-	-	-	-	-	-	-	-	-	-	rs135295743	-	-	-	-	-	-	-	-	-	-	-
.	5:48028367-48028367	G	intergenic_variant	MODIFIER	-	-	-	-	-	-	-	-	-	-	-	-	-	-	rs133861341	-	-	-	-	-	-	-	-	-	-	-
.	5:48028371-48028371	T	intergenic_variant	MODIFIER	-	-	-	-	-	-	-	-	-	-	-	-	-	-	rs136654249	-	-	-	-	-	-	-	-	-	-	-
.	5:48028474-48028474	A	intergenic_variant	MODIFIER	-	-	-	-	-	-	-	-	-	-	-	-	-	-	rs134590052	-	-	-	-	-	-	-	-	-	-	-
.	5:48030167-48030167	G	intergenic_variant	MODIFIER	-	-	-	-	-	-	-	-	-	-	-	-	-	-	rs136613384	-	-	-	-	-	-	-	-	-	-	-
.	5:48030249-48030249	C	intergenic_variant	MODIFIER	-	-	-	-	-	-	-	-	-	-	-	-	-	-	rs135595217	-	-	-	-	-	-	-	-	-	-	-
.	5:48030345-48030345	G	intergenic_variant	MODIFIER	-	-	-	-	-	-	-	-	-	-	-	-	-	-	rs137192811	-	-	-	-	-	-	-	-	-	-	-
.	5:48030415-48030415	T	intergenic_variant	MODIFIER	-	-	-	-	-	-	-	-	-	-	-	-	-	-	rs133032249	-	-	-	-	-	-	-	-	-	-	-
.	5:48030576-48030576	T	intergenic_variant	MODIFIER	-	-	-	-	-	-	-	-	-	-	-	-	-	-	rs135160762	-	-	-	-	-	-	-	-	-	-	-
.	5:48030759-48030759	C	intergenic_variant	MODIFIER	-	-	-	-	-	-	-	-	-	-	-	-	-	-	rs133665381	-	-	-	-	-	-	-	-	-	-	-
.	5:48030934-48030934	A	intergenic_variant	MODIFIER	-	-	-	-	-	-	-	-	-	-	-	-	-	-	rs132671178	-	-	-	-	-	-	-	-	-	-	-
.	5:48031149-48031149	C	intergenic_variant	MODIFIER	-	-	-	-	-	-	-	-	-	-	-	-	-	-	rs135301070	-	-	-	-	-	-	-	-	-	-	-
.	5:48031205-48031205	C	intergenic_variant	MODIFIER	-	-	-	-	-	-	-	-	-	-	-	-	-	-	rs133856053	-	-	-	-	-	-	-	-	-	-	-
.	5:48031247-48031247	G	intergenic_variant	MODIFIER	-	-	-	-	-	-	-	-	-	-	-	-	-	-	rs137766940	-	-	-	-	-	-	-	-	-	-	-
.	5:48031442-48031442	A	intergenic_variant	MODIFIER	-	-	-	-	-	-	-	-	-	-	-	-	-	-	rs134550522	-	-	-	-	-	-	-	-	-	-	-
.	5:48031656-48031656	A	intergenic_variant	MODIFIER	-	-	-	-	-	-	-	-	-	-	-	-	-	-	rs136876675	-	-	-	-	-	-	-	-	-	-	-
.	5:48031908-48031908	G	intergenic_variant	MODIFIER	-	-	-	-	-	-	-	-	-	-	-	-	-	-	rs135238792	-	-	-	-	-	-	-	-	-	-	-
.	5:48031935-48031935	T	intergenic_variant	MODIFIER	-	-	-	-	-	-	-	-	-	-	-	-	-	-	rs133417252	-	-	-	-	-	-	-	-	-	-	-
.	5:48032069-48032069	C	intergenic_variant	MODIFIER	-	-	-	-	-	-	-	-	-	-	-	-	-	-	rs136148779	-	-	-	-	-	-	-	-	-	-	-
.	5:48032413-48032413	C	intergenic_variant	MODIFIER	-	-	-	-	-	-	-	-	-	-	-	-	-	-	rs137362648	-	-	-	-	-	-	-	-	-	-	-
.	5:48032604-48032604	G	intergenic_variant	MODIFIER	-	-	-	-	-	-	-	-	-	-	-	-	-	-	rs133451495	-	-	-	-	-	-	-	-	-	-	-
.	5:48032683-48032683	C	intergenic_variant	MODIFIER	-	-	-	-	-	-	-	-	-	-	-	-	-	-	rs134114126	-	-	-	-	-	-	-	-	-	-	-
.	5:48032725-48032725	A	intergenic_variant	MODIFIER	-	-	-	-	-	-	-	-	-	-	-	-	-	-	rs136563436	-	-	-	-	-	-	-	-	-	-	-
.	5:48032958-48032958	T	intergenic_variant	MODIFIER	-	-	-	-	-	-	-	-	-	-	-	-	-	-	rs135627322	-	-	-	-	-	-	-	-	-	-	-
.	5:48033071-48033071	C	intergenic_variant	MODIFIER	-	-	-	-	-	-	-	-	-	-	-	-	-	-	rs134294248	-	-	-	-	-	-	-	-	-	-	-
.	5:48033669-48033669	G	intergenic_variant	MODIFIER	-	-	-	-	-	-	-	-	-	-	-	-	-	-	rs132819559	-	-	-	-	-	-	-	-	-	-	-
.	5:48033678-48033678	C	intergenic_variant	MODIFIER	-	-	-	-	-	-	-	-	-	-	-	-	-	-	rs135038565	-	-	-	-	-	-	-	-	-	-	-
.	5:48033846-48033846	G	intergenic_variant	MODIFIER	-	-	-	-	-	-	-	-	-	-	-	-	-	-	rs137027760	-	-	-	-	-	-	-	-	-	-	-
.	5:48033889-48033889	G	intergenic_variant	MODIFIER	-	-	-	-	-	-	-	-	-	-	-	-	-	-	rs133034387	-	-	-	-	-	-	-	-	-	-	-
.	5:48034172-48034172	C	intergenic_variant	MODIFIER	-	-	-	-	-	-	-	-	-	-	-	-	-	-	rs133733050	-	-	-	-	-	-	-	-	-	-	-
.	5:48034374-48034374	A	intergenic_variant	MODIFIER	-	-	-	-	-	-	-	-	-	-	-	-	-	-	rs136413563	-	-	-	-	-	-	-	-	-	-	-
.	5:48034970-48034970	A	intergenic_variant	MODIFIER	-	-	-	-	-	-	-	-	-	-	-	-	-	-	rs134218369	-	-	-	-	-	-	-	-	-	-	-
.	5:48034982-48034982	G	intergenic_variant	MODIFIER	-	-	-	-	-	-	-	-	-	-	-	-	-	-	rs136461390	-	-	-	-	-	-	-	-	-	-	-
.	5:48035013-48035013	C	intergenic_variant	MODIFIER	-	-	-	-	-	-	-	-	-	-	-	-	-	-	rs134596435	-	-	-	-	-	-	-	-	-	-	-
.	5:48035033-48035033	G	intergenic_variant	MODIFIER	-	-	-	-	-	-	-	-	-	-	-	-	-	-	rs136711230	-	-	-	-	-	-	-	-	-	-	-
.	5:48035300-48035300	G	intergenic_variant	MODIFIER	-	-	-	-	-	-	-	-	-	-	-	-	-	-	rs135898542	-	-	-	-	-	-	-	-	-	-	-
.	5:48035328-48035328	G	intergenic_variant	MODIFIER	-	-	-	-	-	-	-	-	-	-	-	-	-	-	rs137291362	-	-	-	-	-	-	-	-	-	-	-
.	5:48035369-48035369	C	intergenic_variant	MODIFIER	-	-	-	-	-	-	-	-	-	-	-	-	-	-	rs133246256	-	-	-	-	-	-	-	-	-	-	-
.	5:48035567-48035567	C	intergenic_variant	MODIFIER	-	-	-	-	-	-	-	-	-	-	-	-	-	-	rs208880906	-	-	-	-	-	-	-	-	-	-	-
.	5:48035583-48035583	G	intergenic_variant	MODIFIER	-	-	-	-	-	-	-	-	-	-	-	-	-	-	rs523194470	-	-	-	-	-	-	-	-	-	-	-
.	5:48036898-48036898	T	intergenic_variant	MODIFIER	-	-	-	-	-	-	-	-	-	-	-	-	-	-	rs121926001	-	-	-	-	-	-	-	-	-	-	-
.	5:48036916-48036916	G	intergenic_variant	MODIFIER	-	-	-	-	-	-	-	-	-	-	-	-	-	-	rs121926002	-	-	-	-	-	-	-	-	-	-	-
.	5:48036978-48036978	A	intergenic_variant	MODIFIER	-	-	-	-	-	-	-	-	-	-	-	-	-	-	rs133253905	-	-	-	-	-	-	-	-	-	-	-
.	5:48037225-48037225	T	intergenic_variant	MODIFIER	-	-	-	-	-	-	-	-	-	-	-	-	-	-	rs137344575	-	-	-	-	-	-	-	-	-	-	-
.	5:48037309-48037309	G	intergenic_variant	MODIFIER	-	-	-	-	-	-	-	-	-	-	-	-	-	-	rs136023762	-	-	-	-	-	-	-	-	-	-	-
.	5:48037466-48037466	A	intergenic_variant	MODIFIER	-	-	-	-	-	-	-	-	-	-	-	-	-	-	rs136761530	-	-	-	-	-	-	-	-	-	-	-
.	5:48037489-48037489	T	intergenic_variant	MODIFIER	-	-	-	-	-	-	-	-	-	-	-	-	-	-	rs134710095	-	-	-	-	-	-	-	-	-	-	-
.	5:48037543-48037543	C	intergenic_variant	MODIFIER	-	-	-	-	-	-	-	-	-	-	-	-	-	-	rs136072556	-	-	-	-	-	-	-	-	-	-	-
.	5:48037563-48037563	A	intergenic_variant	MODIFIER	-	-	-	-	-	-	-	-	-	-	-	-	-	-	rs519820546	-	-	-	-	-	-	-	-	-	-	-
.	5:48037773-48037773	T	intergenic_variant	MODIFIER	-	-	-	-	-	-	-	-	-	-	-	-	-	-	rs133550022	-	-	-	-	-	-	-	-	-	-	-
.	5:48037779-48037779	A	intergenic_variant	MODIFIER	-	-	-	-	-	-	-	-	-	-	-	-	-	-	rs135030041	-	-	-	-	-	-	-	-	-	-	-
.	5:48037847-48037847	C	intergenic_variant	MODIFIER	-	-	-	-	-	-	-	-	-	-	-	-	-	-	rs133861309	-	-	-	-	-	-	-	-	-	-	-
.	5:48037943-48037943	C	intergenic_variant	MODIFIER	-	-	-	-	-	-	-	-	-	-	-	-	-	-	rs132678884	-	-	-	-	-	-	-	-	-	-	-
.	5:48038006-48038006	A	intergenic_variant	MODIFIER	-	-	-	-	-	-	-	-	-	-	-	-	-	-	rs135807598	-	-	-	-	-	-	-	-	-	-	-
.	5:48038040-48038040	G	intergenic_variant	MODIFIER	-	-	-	-	-	-	-	-	-	-	-	-	-	-	rs134928116	-	-	-	-	-	-	-	-	-	-	-
.	5:48038060-48038060	T	intergenic_variant	MODIFIER	-	-	-	-	-	-	-	-	-	-	-	-	-	-	rs134257597	-	-	-	-	-	-	-	-	-	-	-
.	5:48038087-48038087	C	intergenic_variant	MODIFIER	-	-	-	-	-	-	-	-	-	-	-	-	-	-	rs137663536	-	-	-	-	-	-	-	-	-	-	-
.	5:48038227-48038227	A	intergenic_variant	MODIFIER	-	-	-	-	-	-	-	-	-	-	-	-	-	-	rs133049209	-	-	-	-	-	-	-	-	-	-	-
.	5:48038280-48038280	A	intergenic_variant	MODIFIER	-	-	-	-	-	-	-	-	-	-	-	-	-	-	rs135897323	-	-	-	-	-	-	-	-	-	-	-
.	5:48038371-48038371	C	intergenic_variant	MODIFIER	-	-	-	-	-	-	-	-	-	-	-	-	-	-	rs133410020	-	-	-	-	-	-	-	-	-	-	-
.	5:48038391-48038391	A	intergenic_variant	MODIFIER	-	-	-	-	-	-	-	-	-	-	-	-	-	-	rs134860380	-	-	-	-	-	-	-	-	-	-	-
.	5:48038413-48038413	T	intergenic_variant	MODIFIER	-	-	-	-	-	-	-	-	-	-	-	-	-	-	rs136927432	-	-	-	-	-	-	-	-	-	-	-
.	5:48038552-48038552	G	intergenic_variant	MODIFIER	-	-	-	-	-	-	-	-	-	-	-	-	-	-	rs137814499	-	-	-	-	-	-	-	-	-	-	-
.	5:48038577-48038577	A	intergenic_variant	MODIFIER	-	-	-	-	-	-	-	-	-	-	-	-	-	-	rs133798651	-	-	-	-	-	-	-	-	-	-	-
.	5:48038713-48038713	C	intergenic_variant	MODIFIER	-	-	-	-	-	-	-	-	-	-	-	-	-	-	rs135635605	-	-	-	-	-	-	-	-	-	-	-
.	5:48038775-48038775	A	intergenic_variant	MODIFIER	-	-	-	-	-	-	-	-	-	-	-	-	-	-	rs132833286	-	-	-	-	-	-	-	-	-	-	-
.	5:48038848-48038848	G	intergenic_variant	MODIFIER	-	-	-	-	-	-	-	-	-	-	-	-	-	-	rs134744248	-	-	-	-	-	-	-	-	-	-	-
.	5:48038908-48038908	C	intergenic_variant	MODIFIER	-	-	-	-	-	-	-	-	-	-	-	-	-	-	rs132689106	-	-	-	-	-	-	-	-	-	-	-
.	5:48039000-48039000	A	intergenic_variant	MODIFIER	-	-	-	-	-	-	-	-	-	-	-	-	-	-	rs135718816	-	-	-	-	-	-	-	-	-	-	-
.	5:48039049-48039049	C	intergenic_variant	MODIFIER	-	-	-	-	-	-	-	-	-	-	-	-	-	-	rs132929241	-	-	-	-	-	-	-	-	-	-	-
.	5:48039127-48039127	C	intergenic_variant	MODIFIER	-	-	-	-	-	-	-	-	-	-	-	-	-	-	rs134424319	-	-	-	-	-	-	-	-	-	-	-
.	5:48039218-48039218	A	intergenic_variant	MODIFIER	-	-	-	-	-	-	-	-	-	-	-	-	-	-	rs135383824	-	-	-	-	-	-	-	-	-	-	-
.	5:48039327-48039327	T	intergenic_variant	MODIFIER	-	-	-	-	-	-	-	-	-	-	-	-	-	-	rs134734343	-	-	-	-	-	-	-	-	-	-	-
.	5:48039381-48039381	G	intergenic_variant	MODIFIER	-	-	-	-	-	-	-	-	-	-	-	-	-	-	rs137666238	-	-	-	-	-	-	-	-	-	-	-
.	5:48039433-48039433	C	intergenic_variant	MODIFIER	-	-	-	-	-	-	-	-	-	-	-	-	-	-	rs133154977	-	-	-	-	-	-	-	-	-	-	-
.	5:48039577-48039577	T	intergenic_variant	MODIFIER	-	-	-	-	-	-	-	-	-	-	-	-	-	-	rs136460318	-	-	-	-	-	-	-	-	-	-	-
.	5:48039617-48039617	G	intergenic_variant	MODIFIER	-	-	-	-	-	-	-	-	-	-	-	-	-	-	rs134148419	-	-	-	-	-	-	-	-	-	-	-
.	5:48039650-48039650	C	intergenic_variant	MODIFIER	-	-	-	-	-	-	-	-	-	-	-	-	-	-	rs135449063	-	-	-	-	-	-	-	-	-	-	-
.	5:48039841-48039841	G	intergenic_variant	MODIFIER	-	-	-	-	-	-	-	-	-	-	-	-	-	-	rs135131933	-	-	-	-	-	-	-	-	-	-	-
.	5:48039926-48039926	A	intergenic_variant	MODIFIER	-	-	-	-	-	-	-	-	-	-	-	-	-	-	rs137379922	-	-	-	-	-	-	-	-	-	-	-
.	5:48040006-48040006	T	intergenic_variant	MODIFIER	-	-	-	-	-	-	-	-	-	-	-	-	-	-	rs133971127	-	-	-	-	-	-	-	-	-	-	-
.	5:48044755-48044755	C	intergenic_variant	MODIFIER	-	-	-	-	-	-	-	-	-	-	-	-	-	-	rs132782818	-	-	-	-	-	-	-	-	-	-	-
.	5:48048118-48048118	A	intergenic_variant	MODIFIER	-	-	-	-	-	-	-	-	-	-	-	-	-	-	rs137124586	-	-	-	-	-	-	-	-	-	-	-
.	5:48065383-48065383	G	intron_variant	MODIFIER	HMGA2	ENSBTAG00000044118	Transcript	ENSBTAT00000061005	protein_coding	-	4/4	-	-	-	-	-	-	-	rs133679158	-	-1	-	VGNC	-	-	-	-	-	-	-
.	5:48069099-48069099	C	intron_variant	MODIFIER	HMGA2	ENSBTAG00000044118	Transcript	ENSBTAT00000061005	protein_coding	-	3/4	-	-	-	-	-	-	-	rs134088379	-	-1	-	VGNC	-	-	-	-	-	-	-
.	5:48075426-48075426	G	intron_variant	MODIFIER	HMGA2	ENSBTAG00000044118	Transcript	ENSBTAT00000061005	protein_coding	-	3/4	-	-	-	-	-	-	-	rs133184113	-	-1	-	VGNC	-	-	-	-	-	-	-
.	5:48075543-48075543	A	intron_variant	MODIFIER	HMGA2	ENSBTAG00000044118	Transcript	ENSBTAT00000061005	protein_coding	-	3/4	-	-	-	-	-	-	-	rs134530740	-	-1	-	VGNC	-	-	-	-	-	-	-
.	5:48075926-48075926	C	intron_variant	MODIFIER	HMGA2	ENSBTAG00000044118	Transcript	ENSBTAT00000061005	protein_coding	-	3/4	-	-	-	-	-	-	-	rs134856092	-	-1	-	VGNC	-	-	-	-	-	-	-
.	5:48076221-48076221	C	intron_variant	MODIFIER	HMGA2	ENSBTAG00000044118	Transcript	ENSBTAT00000061005	protein_coding	-	3/4	-	-	-	-	-	-	-	rs136078423	-	-1	-	VGNC	-	-	-	-	-	-	-
.	5:48079987-48079987	T	intron_variant	MODIFIER	HMGA2	ENSBTAG00000044118	Transcript	ENSBTAT00000061005	protein_coding	-	3/4	-	-	-	-	-	-	-	rs133325713	-	-1	-	VGNC	-	-	-	-	-	-	-
.	5:48081231-48081231	G	intron_variant	MODIFIER	HMGA2	ENSBTAG00000044118	Transcript	ENSBTAT00000061005	protein_coding	-	3/4	-	-	-	-	-	-	-	rs136241598	-	-1	-	VGNC	-	-	-	-	-	-	-
.	5:48083534-48083534	T	intron_variant	MODIFIER	HMGA2	ENSBTAG00000044118	Transcript	ENSBTAT00000061005	protein_coding	-	3/4	-	-	-	-	-	-	-	rs137767453	-	-1	-	VGNC	-	-	-	-	-	-	-
.	5:48085900-48085900	G	intron_variant	MODIFIER	HMGA2	ENSBTAG00000044118	Transcript	ENSBTAT00000061005	protein_coding	-	3/4	-	-	-	-	-	-	-	rs132632740	-	-1	-	VGNC	-	-	-	-	-	-	-
.	5:48085918-48085918	A	intron_variant	MODIFIER	HMGA2	ENSBTAG00000044118	Transcript	ENSBTAT00000061005	protein_coding	-	3/4	-	-	-	-	-	-	-	rs134124658	-	-1	-	VGNC	-	-	-	-	-	-	-
.	5:48089013-48089013	G	intron_variant	MODIFIER	HMGA2	ENSBTAG00000044118	Transcript	ENSBTAT00000061005	protein_coding	-	3/4	-	-	-	-	-	-	-	rs133797593	-	-1	-	VGNC	-	-	-	-	-	-	-
.	5:48090130-48090130	G	intron_variant	MODIFIER	HMGA2	ENSBTAG00000044118	Transcript	ENSBTAT00000061005	protein_coding	-	3/4	-	-	-	-	-	-	-	rs137770463	-	-1	-	VGNC	-	-	-	-	-	-	-
.	5:48090136-48090136	C	intron_variant	MODIFIER	HMGA2	ENSBTAG00000044118	Transcript	ENSBTAT00000061005	protein_coding	-	3/4	-	-	-	-	-	-	-	rs133861312	-	-1	-	VGNC	-	-	-	-	-	-	-
.	5:48090294-48090294	G	intron_variant	MODIFIER	HMGA2	ENSBTAG00000044118	Transcript	ENSBTAT00000061005	protein_coding	-	3/4	-	-	-	-	-	-	-	rs137514758	-	-1	-	VGNC	-	-	-	-	-	-	-
.	5:48090877-48090877	C	intron_variant	MODIFIER	HMGA2	ENSBTAG00000044118	Transcript	ENSBTAT00000061005	protein_coding	-	3/4	-	-	-	-	-	-	-	rs135753791	-	-1	-	VGNC	-	-	-	-	-	-	-
.	5:48090909-48090909	G	intron_variant	MODIFIER	HMGA2	ENSBTAG00000044118	Transcript	ENSBTAT00000061005	protein_coding	-	3/4	-	-	-	-	-	-	-	rs132928320	-	-1	-	VGNC	-	-	-	-	-	-	-
.	5:48091328-48091328	T	intron_variant	MODIFIER	HMGA2	ENSBTAG00000044118	Transcript	ENSBTAT00000061005	protein_coding	-	3/4	-	-	-	-	-	-	-	rs134952126	-	-1	-	VGNC	-	-	-	-	-	-	-
.	5:48091559-48091559	C	intron_variant	MODIFIER	HMGA2	ENSBTAG00000044118	Transcript	ENSBTAT00000061005	protein_coding	-	3/4	-	-	-	-	-	-	-	rs133196018	-	-1	-	VGNC	-	-	-	-	-	-	-
.	5:48091744-48091744	T	intron_variant	MODIFIER	HMGA2	ENSBTAG00000044118	Transcript	ENSBTAT00000061005	protein_coding	-	3/4	-	-	-	-	-	-	-	rs134534420	-	-1	-	VGNC	-	-	-	-	-	-	-
.	5:48092111-48092111	A	intron_variant	MODIFIER	HMGA2	ENSBTAG00000044118	Transcript	ENSBTAT00000061005	protein_coding	-	3/4	-	-	-	-	-	-	-	rs133614446	-	-1	-	VGNC	-	-	-	-	-	-	-
.	5:48092223-48092223	G	intron_variant	MODIFIER	HMGA2	ENSBTAG00000044118	Transcript	ENSBTAT00000061005	protein_coding	-	3/4	-	-	-	-	-	-	-	rs137346974	-	-1	-	VGNC	-	-	-	-	-	-	-
.	5:48721551-48721551	G	intron_variant	MODIFIER	MSRB3	ENSBTAG00000044017	Transcript	ENSBTAT00000060985	protein_coding	-	1/5	-	-	-	-	-	-	-	-	-	-1	-	VGNC	-	-	-	-	-	-	-
.	7:28226827-28226827	G	intergenic_variant	MODIFIER	-	-	-	-	-	-	-	-	-	-	-	-	-	-	rs456798224	-	-	-	-	-	-	-	-	-	-	-
.	7:28229429-28229429	C	intergenic_variant	MODIFIER	-	-	-	-	-	-	-	-	-	-	-	-	-	-	rs460140582	-	-	-	-	-	-	-	-	-	-	-
.	7:28229539-28229539	G	intergenic_variant	MODIFIER	-	-	-	-	-	-	-	-	-	-	-	-	-	-	rs714369116	-	-	-	-	-	-	-	-	-	-	-
.	7:28229762-28229762	T	intergenic_variant	MODIFIER	-	-	-	-	-	-	-	-	-	-	-	-	-	-	rs472219186	-	-	-	-	-	-	-	-	-	-	-
.	7:28231721-28231721	C	intergenic_variant	MODIFIER	-	-	-	-	-	-	-	-	-	-	-	-	-	-	rs1117101246	-	-	-	-	-	-	-	-	-	-	-
.	7:28231955-28231955	G	intergenic_variant	MODIFIER	-	-	-	-	-	-	-	-	-	-	-	-	-	-	rs715105666	-	-	-	-	-	-	-	-	-	-	-
.	7:28232195-28232195	A	intergenic_variant	MODIFIER	-	-	-	-	-	-	-	-	-	-	-	-	-	-	rs439250384	-	-	-	-	-	-	-	-	-	-	-
.	7:28232204-28232204	G	intergenic_variant	MODIFIER	-	-	-	-	-	-	-	-	-	-	-	-	-	-	rs715850411	-	-	-	-	-	-	-	-	-	-	-
.	7:44188167-44188167	C	intergenic_variant	MODIFIER	-	-	-	-	-	-	-	-	-	-	-	-	-	-	rs464266824	-	-	-	-	-	-	-	-	-	-	-
.	7:44188961-44188961	A	intergenic_variant	MODIFIER	-	-	-	-	-	-	-	-	-	-	-	-	-	-	rs719415470	-	-	-	-	-	-	-	-	-	-	-
.	7:44189000-44189000	A	intergenic_variant	MODIFIER	-	-	-	-	-	-	-	-	-	-	-	-	-	-	rs437558206	-	-	-	-	-	-	-	-	-	-	-
.	7:44189076-44189076	G	intergenic_variant	MODIFIER	-	-	-	-	-	-	-	-	-	-	-	-	-	-	rs456135308	-	-	-	-	-	-	-	-	-	-	-
.	7:44190570-44190570	C	intergenic_variant	MODIFIER	-	-	-	-	-	-	-	-	-	-	-	-	-	-	rs468178399	-	-	-	-	-	-	-	-	-	-	-
.	7:44191105-44191105	A	intergenic_variant	MODIFIER	-	-	-	-	-	-	-	-	-	-	-	-	-	-	rs436676019	-	-	-	-	-	-	-	-	-	-	-
.	7:44193190-44193190	C	intergenic_variant	MODIFIER	-	-	-	-	-	-	-	-	-	-	-	-	-	-	rs714040197	-	-	-	-	-	-	-	-	-	-	-
.	7:44193309-44193309	A	intergenic_variant	MODIFIER	-	-	-	-	-	-	-	-	-	-	-	-	-	-	rs717234062	-	-	-	-	-	-	-	-	-	-	-
.	7:44193819-44193819	A	intergenic_variant	MODIFIER	-	-	-	-	-	-	-	-	-	-	-	-	-	-	rs455187434	-	-	-	-	-	-	-	-	-	-	-
.	7:44196935-44196935	G	intergenic_variant	MODIFIER	-	-	-	-	-	-	-	-	-	-	-	-	-	-	rs714482881	-	-	-	-	-	-	-	-	-	-	-
.	7:44197468-44197468	T	intergenic_variant	MODIFIER	-	-	-	-	-	-	-	-	-	-	-	-	-	-	rs452447221	-	-	-	-	-	-	-	-	-	-	-
.	7:44197507-44197507	C	intergenic_variant	MODIFIER	-	-	-	-	-	-	-	-	-	-	-	-	-	-	rs722219157	-	-	-	-	-	-	-	-	-	-	-
.	7:44197564-44197564	C	intergenic_variant	MODIFIER	-	-	-	-	-	-	-	-	-	-	-	-	-	-	rs470920267	-	-	-	-	-	-	-	-	-	-	-
.	7:44197791-44197791	G	intergenic_variant	MODIFIER	-	-	-	-	-	-	-	-	-	-	-	-	-	-	rs444360311	-	-	-	-	-	-	-	-	-	-	-
.	7:44198808-44198808	G	intergenic_variant	MODIFIER	-	-	-	-	-	-	-	-	-	-	-	-	-	-	rs462935438	-	-	-	-	-	-	-	-	-	-	-
.	7:44199078-44199078	A	intergenic_variant	MODIFIER	-	-	-	-	-	-	-	-	-	-	-	-	-	-	rs715716904	-	-	-	-	-	-	-	-	-	-	-
.	X:58034856-58034856	A	intergenic_variant	MODIFIER	-	-	-	-	-	-	-	-	-	-	-	-	-	-	rs798331509	-	-	-	-	-	-	-	-	-	-	-
.	X:58036604-58036604	T	intergenic_variant	MODIFIER	-	-	-	-	-	-	-	-	-	-	-	-	-	-	rs720061255	-	-	-	-	-	-	-	-	-	-	-
.	X:58037461-58037461	T	intergenic_variant	MODIFIER	-	-	-	-	-	-	-	-	-	-	-	-	-	-	rs723139914	-	-	-	-	-	-	-	-	-	-	-
.	X:58037897-58037897	C	intergenic_variant	MODIFIER	-	-	-	-	-	-	-	-	-	-	-	-	-	-	rs482518637	-	-	-	-	-	-	-	-	-	-	-
.	X:58038124-58038124	C	intergenic_variant	MODIFIER	-	-	-	-	-	-	-	-	-	-	-	-	-	-	rs444976329	-	-	-	-	-	-	-	-	-	-	-
.	X:58038406-58038406	T	intergenic_variant	MODIFIER	-	-	-	-	-	-	-	-	-	-	-	-	-	-	rs447072831	-	-	-	-	-	-	-	-	-	-	-
.	X:58038442-58038442	A	intergenic_variant	MODIFIER	-	-	-	-	-	-	-	-	-	-	-	-	-	-	rs714144653	-	-	-	-	-	-	-	-	-	-	-
.	X:58039313-58039313	C	intergenic_variant	MODIFIER	-	-	-	-	-	-	-	-	-	-	-	-	-	-	rs717202720	-	-	-	-	-	-	-	-	-	-	-
.	X:58040825-58040825	A	intergenic_variant	MODIFIER	-	-	-	-	-	-	-	-	-	-	-	-	-	-	rs714685497	-	-	-	-	-	-	-	-	-	-	-
.	X:58040835-58040835	A	intergenic_variant	MODIFIER	-	-	-	-	-	-	-	-	-	-	-	-	-	-	rs718979619	-	-	-	-	-	-	-	-	-	-	-
.	X:58041323-58041323	G	intergenic_variant	MODIFIER	-	-	-	-	-	-	-	-	-	-	-	-	-	-	rs435536961	-	-	-	-	-	-	-	-	-	-	-
.	X:58042662-58042662	A	intergenic_variant	MODIFIER	-	-	-	-	-	-	-	-	-	-	-	-	-	-	rs718368457	-	-	-	-	-	-	-	-	-	-	-
.	X:58043327-58043327	G	intergenic_variant	MODIFIER	-	-	-	-	-	-	-	-	-	-	-	-	-	-	rs456620672	-	-	-	-	-	-	-	-	-	-	-
.	X:58044512-58044512	C	intergenic_variant	MODIFIER	-	-	-	-	-	-	-	-	-	-	-	-	-	-	rs475843303	-	-	-	-	-	-	-	-	-	-	-
.	X:58045370-58045370	C	intergenic_variant	MODIFIER	-	-	-	-	-	-	-	-	-	-	-	-	-	-	rs438081308	-	-	-	-	-	-	-	-	-	-	-
.	X:58045544-58045544	A	intergenic_variant	MODIFIER	-	-	-	-	-	-	-	-	-	-	-	-	-	-	rs451815947	-	-	-	-	-	-	-	-	-	-	-
.	X:58046501-58046501	C	intergenic_variant	MODIFIER	-	-	-	-	-	-	-	-	-	-	-	-	-	-	rs471541450	-	-	-	-	-	-	-	-	-	-	-
.	X:58047128-58047128	C	intergenic_variant	MODIFIER	-	-	-	-	-	-	-	-	-	-	-	-	-	-	rs723868551	-	-	-	-	-	-	-	-	-	-	-
.	X:58047132-58047132	T	intergenic_variant	MODIFIER	-	-	-	-	-	-	-	-	-	-	-	-	-	-	rs716743631	-	-	-	-	-	-	-	-	-	-	-
.	X:58047534-58047534	T	intergenic_variant	MODIFIER	-	-	-	-	-	-	-	-	-	-	-	-	-	-	rs719986771	-	-	-	-	-	-	-	-	-	-	-
.	X:58047780-58047780	T	intergenic_variant	MODIFIER	-	-	-	-	-	-	-	-	-	-	-	-	-	-	rs460358203	-	-	-	-	-	-	-	-	-	-	-
.	X:58051885-58051885	T	intergenic_variant	MODIFIER	-	-	-	-	-	-	-	-	-	-	-	-	-	-	rs722808401	-	-	-	-	-	-	-	-	-	-	-
.	X:58051961-58051961	A	intergenic_variant	MODIFIER	-	-	-	-	-	-	-	-	-	-	-	-	-	-	rs714522257	-	-	-	-	-	-	-	-	-	-	-
.	X:143363818-143363818	A	downstream_gene_variant	MODIFIER	DDX3Y	ENSBTAG00000045750	Transcript	ENSBTAT00000065838	protein_coding	-	-	-	-	-	-	-	-	-	rs443918485	1008	-1	-	EntrezGene	-	-	-	-	-	-	-
.	X:143364919-143364919	G	3_prime_UTR_variant	MODIFIER	DDX3Y	ENSBTAG00000045750	Transcript	ENSBTAT00000065838	protein_coding	17/17	-	-	-	2676	-	-	-	-	rs474532797	-	-1	-	EntrezGene	-	-	-	-	-	-	-
.	X:143365129-143365129	T	3_prime_UTR_variant	MODIFIER	DDX3Y	ENSBTAG00000045750	Transcript	ENSBTAT00000065838	protein_coding	17/17	-	-	-	2466	-	-	-	-	rs459326534	-	-1	-	EntrezGene	-	-	-	-	-	-	-
.	X:143365277-143365277	C	3_prime_UTR_variant	MODIFIER	DDX3Y	ENSBTAG00000045750	Transcript	ENSBTAT00000065838	protein_coding	17/17	-	-	-	2318	-	-	-	-	rs718757987	-	-1	-	EntrezGene	-	-	-	-	-	-	-
.	X:143368358-143368358	T	intron_variant	MODIFIER	DDX3Y	ENSBTAG00000045750	Transcript	ENSBTAT00000065838	protein_coding	-	8/16	-	-	-	-	-	-	-	rs477901433	-	-1	-	EntrezGene	-	-	-	-	-	-	-
.	X:143369431-143369431	A	intron_variant	MODIFIER	DDX3Y	ENSBTAG00000045750	Transcript	ENSBTAT00000065838	protein_coding	-	7/16	-	-	-	-	-	-	-	rs463357841	-	-1	-	EntrezGene	-	-	-	-	-	-	-
.	X:143369795-143369795	T	intron_variant	MODIFIER	DDX3Y	ENSBTAG00000045750	Transcript	ENSBTAT00000065838	protein_coding	-	6/16	-	-	-	-	-	-	-	rs481802218	-	-1	-	EntrezGene	-	-	-	-	-	-	-
.	X:143370678-143370678	A	intron_variant	MODIFIER	DDX3Y	ENSBTAG00000045750	Transcript	ENSBTAT00000065838	protein_coding	-	4/16	-	-	-	-	-	-	-	rs449028453	-	-1	-	EntrezGene	-	-	-	-	-	-	-
.	X:143372367-143372367	C	intron_variant	MODIFIER	DDX3Y	ENSBTAG00000045750	Transcript	ENSBTAT00000065838	protein_coding	-	2/16	-	-	-	-	-	-	-	rs479805927	-	-1	-	EntrezGene	-	-	-	-	-	-	-
.	X:143372608-143372608	C	intron_variant	MODIFIER	DDX3Y	ENSBTAG00000045750	Transcript	ENSBTAT00000065838	protein_coding	-	2/16	-	-	-	-	-	-	-	rs447599124	-	-1	-	EntrezGene	-	-	-	-	-	-	-
.	X:143373583-143373583	A	upstream_gene_variant	MODIFIER	-	ENSBTAG00000047068	Transcript	ENSBTAT00000065700	protein_coding	-	-	-	-	-	-	-	-	-	rs433237260	4847	1	-	-	-	-	-	-	-	-	-
.	X:143373583-143373583	A	intron_variant	MODIFIER	DDX3Y	ENSBTAG00000045750	Transcript	ENSBTAT00000065838	protein_coding	-	1/16	-	-	-	-	-	-	-	rs433237260	-	-1	-	EntrezGene	-	-	-	-	-	-	-
.	X:143374241-143374241	C	upstream_gene_variant	MODIFIER	-	ENSBTAG00000047068	Transcript	ENSBTAT00000065700	protein_coding	-	-	-	-	-	-	-	-	-	rs1117299181	4189	1	-	-	-	-	-	-	-	-	-
.	X:143374241-143374241	C	intron_variant	MODIFIER	DDX3Y	ENSBTAG00000045750	Transcript	ENSBTAT00000065838	protein_coding	-	1/16	-	-	-	-	-	-	-	rs1117299181	-	-1	-	EntrezGene	-	-	-	-	-	-	-
.	X:143374623-143374623	A	upstream_gene_variant	MODIFIER	-	ENSBTAG00000047068	Transcript	ENSBTAT00000065700	protein_coding	-	-	-	-	-	-	-	-	-	rs437378157	3807	1	-	-	-	-	-	-	-	-	-
.	X:143374623-143374623	A	intron_variant	MODIFIER	DDX3Y	ENSBTAG00000045750	Transcript	ENSBTAT00000065838	protein_coding	-	1/16	-	-	-	-	-	-	-	rs437378157	-	-1	-	EntrezGene	-	-	-	-	-	-	-
.	X:143374944-143374944	T	upstream_gene_variant	MODIFIER	-	ENSBTAG00000047068	Transcript	ENSBTAT00000065700	protein_coding	-	-	-	-	-	-	-	-	-	rs455969407	3486	1	-	-	-	-	-	-	-	-	-
.	X:143374944-143374944	T	intron_variant	MODIFIER	DDX3Y	ENSBTAG00000045750	Transcript	ENSBTAT00000065838	protein_coding	-	1/16	-	-	-	-	-	-	-	rs455969407	-	-1	-	EntrezGene	-	-	-	-	-	-	-
.	X:143454961-143454961	T	intron_variant	MODIFIER	-	ENSBTAG00000035438	Transcript	ENSBTAT00000049934	protein_coding	-	9/10	-	-	-	-	-	-	-	rs722109790	-	-1	-	-	-	-	-	-	-	-	-
.	X:143454961-143454961	T	intron_variant	MODIFIER	-	ENSBTAG00000035438	Transcript	ENSBTAT00000065773	protein_coding	-	22/24	-	-	-	-	-	-	-	rs722109790	-	-1	-	-	-	-	-	-	-	-	-
.	X:143454961-143454961	T	intron_variant	MODIFIER	-	ENSBTAG00000035438	Transcript	ENSBTAT00000066029	protein_coding	-	6/7	-	-	-	-	-	-	-	rs722109790	-	-1	-	-	-	-	-	-	-	-	-
.	X:143455026-143455026	G	intron_variant	MODIFIER	-	ENSBTAG00000035438	Transcript	ENSBTAT00000049934	protein_coding	-	9/10	-	-	-	-	-	-	-	rs714956900	-	-1	-	-	-	-	-	-	-	-	-
.	X:143455026-143455026	G	intron_variant	MODIFIER	-	ENSBTAG00000035438	Transcript	ENSBTAT00000065773	protein_coding	-	22/24	-	-	-	-	-	-	-	rs714956900	-	-1	-	-	-	-	-	-	-	-	-
.	X:143455026-143455026	G	intron_variant	MODIFIER	-	ENSBTAG00000035438	Transcript	ENSBTAT00000066029	protein_coding	-	6/7	-	-	-	-	-	-	-	rs714956900	-	-1	-	-	-	-	-	-	-	-	-
.	X:143456224-143456224	T	intron_variant	MODIFIER	-	ENSBTAG00000035438	Transcript	ENSBTAT00000049934	protein_coding	-	9/10	-	-	-	-	-	-	-	rs718220932	-	-1	-	-	-	-	-	-	-	-	-
.	X:143456224-143456224	T	intron_variant	MODIFIER	-	ENSBTAG00000035438	Transcript	ENSBTAT00000065773	protein_coding	-	22/24	-	-	-	-	-	-	-	rs718220932	-	-1	-	-	-	-	-	-	-	-	-
.	X:143456224-143456224	T	intron_variant	MODIFIER	-	ENSBTAG00000035438	Transcript	ENSBTAT00000066029	protein_coding	-	6/7	-	-	-	-	-	-	-	rs718220932	-	-1	-	-	-	-	-	-	-	-	-
.	X:143456438-143456438	A	intron_variant	MODIFIER	-	ENSBTAG00000035438	Transcript	ENSBTAT00000049934	protein_coding	-	9/10	-	-	-	-	-	-	-	rs722891506	-	-1	-	-	-	-	-	-	-	-	-
.	X:143456438-143456438	A	intron_variant	MODIFIER	-	ENSBTAG00000035438	Transcript	ENSBTAT00000065773	protein_coding	-	22/24	-	-	-	-	-	-	-	rs722891506	-	-1	-	-	-	-	-	-	-	-	-
.	X:143456438-143456438	A	intron_variant	MODIFIER	-	ENSBTAG00000035438	Transcript	ENSBTAT00000066029	protein_coding	-	6/7	-	-	-	-	-	-	-	rs722891506	-	-1	-	-	-	-	-	-	-	-	-
.	X:143456547-143456547	A	intron_variant	MODIFIER	-	ENSBTAG00000035438	Transcript	ENSBTAT00000049934	protein_coding	-	9/10	-	-	-	-	-	-	-	rs715877834	-	-1	-	-	-	-	-	-	-	-	-
.	X:143456547-143456547	A	intron_variant	MODIFIER	-	ENSBTAG00000035438	Transcript	ENSBTAT00000065773	protein_coding	-	22/24	-	-	-	-	-	-	-	rs715877834	-	-1	-	-	-	-	-	-	-	-	-
.	X:143456547-143456547	A	intron_variant	MODIFIER	-	ENSBTAG00000035438	Transcript	ENSBTAT00000066029	protein_coding	-	6/7	-	-	-	-	-	-	-	rs715877834	-	-1	-	-	-	-	-	-	-	-	-
.	X:143462476-143462476	G	intron_variant	MODIFIER	-	ENSBTAG00000035438	Transcript	ENSBTAT00000049934	protein_coding	-	8/10	-	-	-	-	-	-	-	rs720824273	-	-1	-	-	-	-	-	-	-	-	-
.	X:143462476-143462476	G	intron_variant	MODIFIER	-	ENSBTAG00000035438	Transcript	ENSBTAT00000065773	protein_coding	-	18/24	-	-	-	-	-	-	-	rs720824273	-	-1	-	-	-	-	-	-	-	-	-
.	X:143462476-143462476	G	intron_variant	MODIFIER	-	ENSBTAG00000035438	Transcript	ENSBTAT00000066029	protein_coding	-	4/7	-	-	-	-	-	-	-	rs720824273	-	-1	-	-	-	-	-	-	-	-	-
.	X:143463310-143463310	T	intron_variant	MODIFIER	-	ENSBTAG00000035438	Transcript	ENSBTAT00000049934	protein_coding	-	8/10	-	-	-	-	-	-	-	rs718176233	-	-1	-	-	-	-	-	-	-	-	-
.	X:143463310-143463310	T	intron_variant	MODIFIER	-	ENSBTAG00000035438	Transcript	ENSBTAT00000065773	protein_coding	-	16/24	-	-	-	-	-	-	-	rs718176233	-	-1	-	-	-	-	-	-	-	-	-
.	X:143463310-143463310	T	intron_variant	MODIFIER	-	ENSBTAG00000035438	Transcript	ENSBTAT00000066029	protein_coding	-	4/7	-	-	-	-	-	-	-	rs718176233	-	-1	-	-	-	-	-	-	-	-	-
.	X:143463688-143463688	C	intron_variant	MODIFIER	-	ENSBTAG00000035438	Transcript	ENSBTAT00000049934	protein_coding	-	8/10	-	-	-	-	-	-	-	rs473828052	-	-1	-	-	-	-	-	-	-	-	-
.	X:143463688-143463688	C	intron_variant	MODIFIER	-	ENSBTAG00000035438	Transcript	ENSBTAT00000065773	protein_coding	-	16/24	-	-	-	-	-	-	-	rs473828052	-	-1	-	-	-	-	-	-	-	-	-
.	X:143463688-143463688	C	intron_variant	MODIFIER	-	ENSBTAG00000035438	Transcript	ENSBTAT00000066029	protein_coding	-	4/7	-	-	-	-	-	-	-	rs473828052	-	-1	-	-	-	-	-	-	-	-	-
.	X:143464630-143464630	A	intron_variant	MODIFIER	-	ENSBTAG00000035438	Transcript	ENSBTAT00000049934	protein_coding	-	8/10	-	-	-	-	-	-	-	rs718991882	-	-1	-	-	-	-	-	-	-	-	-
.	X:143464630-143464630	A	intron_variant	MODIFIER	-	ENSBTAG00000035438	Transcript	ENSBTAT00000065773	protein_coding	-	15/24	-	-	-	-	-	-	-	rs718991882	-	-1	-	-	-	-	-	-	-	-	-
.	X:143464630-143464630	A	intron_variant	MODIFIER	-	ENSBTAG00000035438	Transcript	ENSBTAT00000066029	protein_coding	-	4/7	-	-	-	-	-	-	-	rs718991882	-	-1	-	-	-	-	-	-	-	-	-
.	X:143732527-143732527	A	downstream_gene_variant	MODIFIER	-	ENSBTAG00000048102	Transcript	ENSBTAT00000065066	protein_coding	-	-	-	-	-	-	-	-	-	rs479888726	4211	-1	-	-	-	-	-	-	-	-	-
.	X:143733135-143733135	T	downstream_gene_variant	MODIFIER	-	ENSBTAG00000048102	Transcript	ENSBTAT00000065066	protein_coding	-	-	-	-	-	-	-	-	-	rs714409591	3603	-1	-	-	-	-	-	-	-	-	-
.	X:143733603-143733603	T	downstream_gene_variant	MODIFIER	-	ENSBTAG00000048102	Transcript	ENSBTAT00000065066	protein_coding	-	-	-	-	-	-	-	-	-	rs717594209	3135	-1	-	-	-	-	-	-	-	-	-
.	X:143733791-143733791	C	downstream_gene_variant	MODIFIER	-	ENSBTAG00000048102	Transcript	ENSBTAT00000065066	protein_coding	-	-	-	-	-	-	-	-	-	rs459116504	2947	-1	-	-	-	-	-	-	-	-	-
.	X:143733886-143733886	G	downstream_gene_variant	MODIFIER	-	ENSBTAG00000048102	Transcript	ENSBTAT00000065066	protein_coding	-	-	-	-	-	-	-	-	-	rs715013472	2852	-1	-	-	-	-	-	-	-	-	-
.	X:143734051-143734051	C	downstream_gene_variant	MODIFIER	-	ENSBTAG00000048102	Transcript	ENSBTAT00000065066	protein_coding	-	-	-	-	-	-	-	-	-	rs477029509	2687	-1	-	-	-	-	-	-	-	-	-
.	X:143734093-143734093	T	downstream_gene_variant	MODIFIER	-	ENSBTAG00000048102	Transcript	ENSBTAT00000065066	protein_coding	-	-	-	-	-	-	-	-	-	rs450446457	2645	-1	-	-	-	-	-	-	-	-	-
.	X:143734698-143734698	T	downstream_gene_variant	MODIFIER	-	ENSBTAG00000048102	Transcript	ENSBTAT00000065066	protein_coding	-	-	-	-	-	-	-	-	-	rs469057314	2040	-1	-	-	-	-	-	-	-	-	-
.	X:143735002-143735002	C	downstream_gene_variant	MODIFIER	-	ENSBTAG00000048102	Transcript	ENSBTAT00000065066	protein_coding	-	-	-	-	-	-	-	-	-	rs715978442	1736	-1	-	-	-	-	-	-	-	-	-
.	X:143735035-143735035	G	downstream_gene_variant	MODIFIER	-	ENSBTAG00000048102	Transcript	ENSBTAT00000065066	protein_coding	-	-	-	-	-	-	-	-	-	rs448256372	1703	-1	-	-	-	-	-	-	-	-	-
.	X:143735315-143735315	T	downstream_gene_variant	MODIFIER	-	ENSBTAG00000048102	Transcript	ENSBTAT00000065066	protein_coding	-	-	-	-	-	-	-	-	-	rs722259823	1423	-1	-	-	-	-	-	-	-	-	-
.	X:143735844-143735844	T	downstream_gene_variant	MODIFIER	-	ENSBTAG00000048102	Transcript	ENSBTAT00000065066	protein_coding	-	-	-	-	-	-	-	-	-	rs466790938	894	-1	-	-	-	-	-	-	-	-	-
.	X:143736948-143736948	A	intron_variant	MODIFIER	-	ENSBTAG00000048102	Transcript	ENSBTAT00000065066	protein_coding	-	25/25	-	-	-	-	-	-	-	rs433792986	-	-1	-	-	-	-	-	-	-	-	-
.	X:143737387-143737387	C	intron_variant	MODIFIER	-	ENSBTAG00000048102	Transcript	ENSBTAT00000065066	protein_coding	-	24/25	-	-	-	-	-	-	-	rs452411356	-	-1	-	-	-	-	-	-	-	-	-
.	X:143738040-143738040	A	intron_variant	MODIFIER	-	ENSBTAG00000048102	Transcript	ENSBTAT00000065066	protein_coding	-	22/25	-	-	-	-	-	-	-	rs470917376	-	-1	-	-	-	-	-	-	-	-	-
.	X:143738144-143738144	T	intron_variant	MODIFIER	-	ENSBTAG00000048102	Transcript	ENSBTAT00000065066	protein_coding	-	22/25	-	-	-	-	-	-	-	rs719267621	-	-1	-	-	-	-	-	-	-	-	-
.	X:143738937-143738937	C	intron_variant	MODIFIER	-	ENSBTAG00000048102	Transcript	ENSBTAT00000065066	protein_coding	-	21/25	-	-	-	-	-	-	-	rs723693183	-	-1	-	-	-	-	-	-	-	-	-
.	X:143740211-143740211	C	intron_variant	MODIFIER	-	ENSBTAG00000048102	Transcript	ENSBTAT00000065066	protein_coding	-	21/25	-	-	-	-	-	-	-	rs432306118	-	-1	-	-	-	-	-	-	-	-	-
.	X:143740540-143740540	C	intron_variant	MODIFIER	-	ENSBTAG00000048102	Transcript	ENSBTAT00000065066	protein_coding	-	21/25	-	-	-	-	-	-	-	rs714974068	-	-1	-	-	-	-	-	-	-	-	-
.	X:143742611-143742611	C	intron_variant	MODIFIER	-	ENSBTAG00000048102	Transcript	ENSBTAT00000065066	protein_coding	-	21/25	-	-	-	-	-	-	-	rs716947077	-	-1	-	-	-	-	-	-	-	-	-
.	X:143742786-143742786	T	intron_variant	MODIFIER	-	ENSBTAG00000048102	Transcript	ENSBTAT00000065066	protein_coding	-	21/25	-	-	-	-	-	-	-	rs457278788	-	-1	-	-	-	-	-	-	-	-	-
.	X:143743998-143743998	G	intron_variant	MODIFIER	-	ENSBTAG00000048102	Transcript	ENSBTAT00000065066	protein_coding	-	21/25	-	-	-	-	-	-	-	rs461307570	-	-1	-	-	-	-	-	-	-	-	-
.	X:143746400-143746400	C	downstream_gene_variant	MODIFIER	RF00026	ENSBTAG00000046483	Transcript	ENSBTAT00000064707	snRNA	-	-	-	-	-	-	-	-	-	rs720807595	4056	-1	-	RFAM	-	-	-	-	-	-	-
.	X:143746400-143746400	C	intron_variant	MODIFIER	-	ENSBTAG00000048102	Transcript	ENSBTAT00000065066	protein_coding	-	18/25	-	-	-	-	-	-	-	rs720807595	-	-1	-	-	-	-	-	-	-	-	-
.	X:143746425-143746425	C	downstream_gene_variant	MODIFIER	RF00026	ENSBTAG00000046483	Transcript	ENSBTAT00000064707	snRNA	-	-	-	-	-	-	-	-	-	rs715168981	4031	-1	-	RFAM	-	-	-	-	-	-	-
.	X:143746425-143746425	C	intron_variant	MODIFIER	-	ENSBTAG00000048102	Transcript	ENSBTAT00000065066	protein_coding	-	18/25	-	-	-	-	-	-	-	rs715168981	-	-1	-	-	-	-	-	-	-	-	-
.	X:143746573-143746573	T	downstream_gene_variant	MODIFIER	RF00026	ENSBTAG00000046483	Transcript	ENSBTAT00000064707	snRNA	-	-	-	-	-	-	-	-	-	rs722362578	3883	-1	-	RFAM	-	-	-	-	-	-	-
.	X:143746573-143746573	T	intron_variant	MODIFIER	-	ENSBTAG00000048102	Transcript	ENSBTAT00000065066	protein_coding	-	18/25	-	-	-	-	-	-	-	rs722362578	-	-1	-	-	-	-	-	-	-	-	-
.	X:143748199-143748199	A	downstream_gene_variant	MODIFIER	RF00026	ENSBTAG00000046483	Transcript	ENSBTAT00000064707	snRNA	-	-	-	-	-	-	-	-	-	rs473388106	2257	-1	-	RFAM	-	-	-	-	-	-	-
.	X:143748199-143748199	A	intron_variant	MODIFIER	-	ENSBTAG00000048102	Transcript	ENSBTAT00000065066	protein_coding	-	18/25	-	-	-	-	-	-	-	rs473388106	-	-1	-	-	-	-	-	-	-	-	-
.	X:143748511-143748511	G	downstream_gene_variant	MODIFIER	RF00026	ENSBTAG00000046483	Transcript	ENSBTAT00000064707	snRNA	-	-	-	-	-	-	-	-	-	rs716150834	1945	-1	-	RFAM	-	-	-	-	-	-	-
.	X:143748511-143748511	G	intron_variant	MODIFIER	-	ENSBTAG00000048102	Transcript	ENSBTAT00000065066	protein_coding	-	18/25	-	-	-	-	-	-	-	rs716150834	-	-1	-	-	-	-	-	-	-	-	-
.	X:143750533-143750533	T	non_coding_transcript_exon_variant	MODIFIER	RF00026	ENSBTAG00000046483	Transcript	ENSBTAT00000064707	snRNA	1/1	-	-	-	28	-	-	-	-	rs440604570	-	-1	-	RFAM	-	-	-	-	-	-	-
.	X:143750533-143750533	T	intron_variant	MODIFIER	-	ENSBTAG00000048102	Transcript	ENSBTAT00000065066	protein_coding	-	18/25	-	-	-	-	-	-	-	rs440604570	-	-1	-	-	-	-	-	-	-	-	-
.	X:143752753-143752753	G	upstream_gene_variant	MODIFIER	RF00026	ENSBTAG00000046483	Transcript	ENSBTAT00000064707	snRNA	-	-	-	-	-	-	-	-	-	rs723692323	2193	-1	-	RFAM	-	-	-	-	-	-	-
.	X:143752753-143752753	G	intron_variant	MODIFIER	-	ENSBTAG00000048102	Transcript	ENSBTAT00000065066	protein_coding	-	16/25	-	-	-	-	-	-	-	rs723692323	-	-1	-	-	-	-	-	-	-	-	-
.	X:143752879-143752879	G	upstream_gene_variant	MODIFIER	RF00026	ENSBTAG00000046483	Transcript	ENSBTAT00000064707	snRNA	-	-	-	-	-	-	-	-	-	rs715477844	2319	-1	-	RFAM	-	-	-	-	-	-	-
.	X:143752879-143752879	G	intron_variant	MODIFIER	-	ENSBTAG00000048102	Transcript	ENSBTAT00000065066	protein_coding	-	16/25	-	-	-	-	-	-	-	rs715477844	-	-1	-	-	-	-	-	-	-	-	-
.	X:143756313-143756313	T	intron_variant	MODIFIER	-	ENSBTAG00000048102	Transcript	ENSBTAT00000065066	protein_coding	-	16/25	-	-	-	-	-	-	-	rs459077915	-	-1	-	-	-	-	-	-	-	-	-
.	X:143756860-143756860	G	intron_variant	MODIFIER	-	ENSBTAG00000048102	Transcript	ENSBTAT00000065066	protein_coding	-	16/25	-	-	-	-	-	-	-	rs443977012	-	-1	-	-	-	-	-	-	-	-	-
.	X:143757966-143757966	A	intron_variant	MODIFIER	-	ENSBTAG00000048102	Transcript	ENSBTAT00000065066	protein_coding	-	16/25	-	-	-	-	-	-	-	rs462540100	-	-1	-	-	-	-	-	-	-	-	-
.	X:143758293-143758293	T	intron_variant	MODIFIER	-	ENSBTAG00000048102	Transcript	ENSBTAT00000065066	protein_coding	-	16/25	-	-	-	-	-	-	-	rs481132155	-	-1	-	-	-	-	-	-	-	-	-
.	X:143758438-143758438	T	intron_variant	MODIFIER	-	ENSBTAG00000048102	Transcript	ENSBTAT00000065066	protein_coding	-	16/25	-	-	-	-	-	-	-	rs723303576	-	-1	-	-	-	-	-	-	-	-	-
.	X:143759760-143759760	T	intron_variant	MODIFIER	-	ENSBTAG00000048102	Transcript	ENSBTAT00000065066	protein_coding	-	16/25	-	-	-	-	-	-	-	rs448165616	-	-1	-	-	-	-	-	-	-	-	-
.	X:143759867-143759867	C	intron_variant	MODIFIER	-	ENSBTAG00000048102	Transcript	ENSBTAT00000065066	protein_coding	-	16/25	-	-	-	-	-	-	-	rs466706795	-	-1	-	-	-	-	-	-	-	-	-
.	X:143762793-143762793	T	intron_variant	MODIFIER	-	ENSBTAG00000048102	Transcript	ENSBTAT00000065066	protein_coding	-	16/25	-	-	-	-	-	-	-	rs718578219	-	-1	-	-	-	-	-	-	-	-	-
.	X:143763019-143763019	C	intron_variant	MODIFIER	-	ENSBTAG00000048102	Transcript	ENSBTAT00000065066	protein_coding	-	16/25	-	-	-	-	-	-	-	rs715981230	-	-1	-	-	-	-	-	-	-	-	-
.	X:143763238-143763238	A	intron_variant	MODIFIER	-	ENSBTAG00000048102	Transcript	ENSBTAT00000065066	protein_coding	-	16/25	-	-	-	-	-	-	-	rs464421032	-	-1	-	-	-	-	-	-	-	-	-
.	X:143763270-143763270	C	intron_variant	MODIFIER	-	ENSBTAG00000048102	Transcript	ENSBTAT00000065066	protein_coding	-	16/25	-	-	-	-	-	-	-	rs722527777	-	-1	-	-	-	-	-	-	-	-	-
.	X:143765962-143765962	C	intron_variant	MODIFIER	-	ENSBTAG00000048102	Transcript	ENSBTAT00000065066	protein_coding	-	14/25	-	-	-	-	-	-	-	rs457304032	-	-1	-	-	-	-	-	-	-	-	-
.	X:143766800-143766800	A	intron_variant	MODIFIER	-	ENSBTAG00000048102	Transcript	ENSBTAT00000065066	protein_coding	-	14/25	-	-	-	-	-	-	-	rs436386273	-	-1	-	-	-	-	-	-	-	-	-
.	X:143768373-143768373	G	synonymous_variant	LOW	-	ENSBTAG00000048102	Transcript	ENSBTAT00000065066	protein_coding	14/26	-	-	-	1407	1407	469	H	caT/caC	rs440518141	-	-1	-	-	-	-	-	-	-	-	-
.	X:143768743-143768743	C	intron_variant	MODIFIER	-	ENSBTAG00000048102	Transcript	ENSBTAT00000065066	protein_coding	-	13/25	-	-	-	-	-	-	-	rs720906868	-	-1	-	-	-	-	-	-	-	-	-
.	X:143769543-143769543	A	intron_variant	MODIFIER	-	ENSBTAG00000048102	Transcript	ENSBTAT00000065066	protein_coding	-	13/25	-	-	-	-	-	-	-	rs452632788	-	-1	-	-	-	-	-	-	-	-	-
.	X:143770708-143770708	A	intron_variant	MODIFIER	-	ENSBTAG00000048102	Transcript	ENSBTAT00000065066	protein_coding	-	11/25	-	-	-	-	-	-	-	rs441646688	-	-1	-	-	-	-	-	-	-	-	-
.	X:143771867-143771867	A	intron_variant	MODIFIER	-	ENSBTAG00000048102	Transcript	ENSBTAT00000065066	protein_coding	-	10/25	-	-	-	-	-	-	-	rs460184854	-	-1	-	-	-	-	-	-	-	-	-
.	X:143772818-143772818	G	intron_variant	MODIFIER	-	ENSBTAG00000048102	Transcript	ENSBTAT00000065066	protein_coding	-	10/25	-	-	-	-	-	-	-	rs720502219	-	-1	-	-	-	-	-	-	-	-	-
.	X:143774681-143774681	G	upstream_gene_variant	MODIFIER	RF00026	ENSBTAG00000047469	Transcript	ENSBTAT00000063254	snRNA	-	-	-	-	-	-	-	-	-	rs478749543	4874	1	-	RFAM	-	-	-	-	-	-	-
.	X:143774681-143774681	G	intron_variant	MODIFIER	-	ENSBTAG00000048102	Transcript	ENSBTAT00000065066	protein_coding	-	9/25	-	-	-	-	-	-	-	rs478749543	-	-1	-	-	-	-	-	-	-	-	-
.	X:143775235-143775235	T	upstream_gene_variant	MODIFIER	RF00026	ENSBTAG00000047469	Transcript	ENSBTAT00000063254	snRNA	-	-	-	-	-	-	-	-	-	rs717805086	4320	1	-	RFAM	-	-	-	-	-	-	-
.	X:143775235-143775235	T	intron_variant	MODIFIER	-	ENSBTAG00000048102	Transcript	ENSBTAT00000065066	protein_coding	-	9/25	-	-	-	-	-	-	-	rs717805086	-	-1	-	-	-	-	-	-	-	-	-
.	X:143775808-143775808	G	upstream_gene_variant	MODIFIER	RF00026	ENSBTAG00000047469	Transcript	ENSBTAT00000063254	snRNA	-	-	-	-	-	-	-	-	-	rs445849626	3747	1	-	RFAM	-	-	-	-	-	-	-
.	X:143775808-143775808	G	intron_variant	MODIFIER	-	ENSBTAG00000048102	Transcript	ENSBTAT00000065066	protein_coding	-	8/25	-	-	-	-	-	-	-	rs445849626	-	-1	-	-	-	-	-	-	-	-	-
.	X:143776308-143776308	T	upstream_gene_variant	MODIFIER	RF00026	ENSBTAG00000047469	Transcript	ENSBTAT00000063254	snRNA	-	-	-	-	-	-	-	-	-	rs464354368	3247	1	-	RFAM	-	-	-	-	-	-	-
.	X:143776308-143776308	T	intron_variant	MODIFIER	-	ENSBTAG00000048102	Transcript	ENSBTAT00000065066	protein_coding	-	8/25	-	-	-	-	-	-	-	rs464354368	-	-1	-	-	-	-	-	-	-	-	-
.	X:143776418-143776418	G	upstream_gene_variant	MODIFIER	RF00026	ENSBTAG00000047469	Transcript	ENSBTAT00000063254	snRNA	-	-	-	-	-	-	-	-	-	rs482892762	3137	1	-	RFAM	-	-	-	-	-	-	-
.	X:143776418-143776418	G	intron_variant	MODIFIER	-	ENSBTAG00000048102	Transcript	ENSBTAT00000065066	protein_coding	-	8/25	-	-	-	-	-	-	-	rs482892762	-	-1	-	-	-	-	-	-	-	-	-
.	X:143776582-143776582	G	upstream_gene_variant	MODIFIER	RF00026	ENSBTAG00000047469	Transcript	ENSBTAT00000063254	snRNA	-	-	-	-	-	-	-	-	-	rs449870760	2973	1	-	RFAM	-	-	-	-	-	-	-
.	X:143776582-143776582	G	intron_variant	MODIFIER	-	ENSBTAG00000048102	Transcript	ENSBTAT00000065066	protein_coding	-	8/25	-	-	-	-	-	-	-	rs449870760	-	-1	-	-	-	-	-	-	-	-	-
.	X:143776748-143776748	C	upstream_gene_variant	MODIFIER	RF00026	ENSBTAG00000047469	Transcript	ENSBTAT00000063254	snRNA	-	-	-	-	-	-	-	-	-	rs716150489	2807	1	-	RFAM	-	-	-	-	-	-	-
.	X:143776748-143776748	C	intron_variant	MODIFIER	-	ENSBTAG00000048102	Transcript	ENSBTAT00000065066	protein_coding	-	8/25	-	-	-	-	-	-	-	rs716150489	-	-1	-	-	-	-	-	-	-	-	-
.	X:143776813-143776813	C	upstream_gene_variant	MODIFIER	RF00026	ENSBTAG00000047469	Transcript	ENSBTAT00000063254	snRNA	-	-	-	-	-	-	-	-	-	rs468507430	2742	1	-	RFAM	-	-	-	-	-	-	-
.	X:143776813-143776813	C	intron_variant	MODIFIER	-	ENSBTAG00000048102	Transcript	ENSBTAT00000065066	protein_coding	-	8/25	-	-	-	-	-	-	-	rs468507430	-	-1	-	-	-	-	-	-	-	-	-
.	X:143779792-143779792	C	downstream_gene_variant	MODIFIER	RF00026	ENSBTAG00000047469	Transcript	ENSBTAT00000063254	snRNA	-	-	-	-	-	-	-	-	-	rs434084698	132	1	-	RFAM	-	-	-	-	-	-	-
.	X:143779792-143779792	C	intron_variant	MODIFIER	-	ENSBTAG00000048102	Transcript	ENSBTAT00000065066	protein_coding	-	8/25	-	-	-	-	-	-	-	rs434084698	-	-1	-	-	-	-	-	-	-	-	-
.	X:143782481-143782481	T	downstream_gene_variant	MODIFIER	RF00026	ENSBTAG00000047469	Transcript	ENSBTAT00000063254	snRNA	-	-	-	-	-	-	-	-	-	rs452655765	2821	1	-	RFAM	-	-	-	-	-	-	-
.	X:143782481-143782481	T	intron_variant	MODIFIER	-	ENSBTAG00000048102	Transcript	ENSBTAT00000065066	protein_coding	-	6/25	-	-	-	-	-	-	-	rs452655765	-	-1	-	-	-	-	-	-	-	-	-
.	X:143784404-143784404	G	downstream_gene_variant	MODIFIER	RF00026	ENSBTAG00000047469	Transcript	ENSBTAT00000063254	snRNA	-	-	-	-	-	-	-	-	-	rs471144376	4744	1	-	RFAM	-	-	-	-	-	-	-
.	X:143784404-143784404	G	intron_variant	MODIFIER	-	ENSBTAG00000048102	Transcript	ENSBTAT00000065066	protein_coding	-	5/25	-	-	-	-	-	-	-	rs471144376	-	-1	-	-	-	-	-	-	-	-	-
.	X:143785571-143785571	T	intron_variant	MODIFIER	-	ENSBTAG00000048102	Transcript	ENSBTAT00000065066	protein_coding	-	5/25	-	-	-	-	-	-	-	rs456735121	-	-1	-	-	-	-	-	-	-	-	-
.	X:143785905-143785905	G	intron_variant	MODIFIER	-	ENSBTAG00000048102	Transcript	ENSBTAT00000065066	protein_coding	-	5/25	-	-	-	-	-	-	-	rs475299879	-	-1	-	-	-	-	-	-	-	-	-
.	X:143786082-143786082	A	intron_variant	MODIFIER	-	ENSBTAG00000048102	Transcript	ENSBTAT00000065066	protein_coding	-	5/25	-	-	-	-	-	-	-	rs441634204	-	-1	-	-	-	-	-	-	-	-	-
.	X:143786958-143786958	A	intron_variant	MODIFIER	-	ENSBTAG00000048102	Transcript	ENSBTAT00000065066	protein_coding	-	5/25	-	-	-	-	-	-	-	rs460170855	-	-1	-	-	-	-	-	-	-	-	-
.	X:143787768-143787768	A	intron_variant	MODIFIER	-	ENSBTAG00000048102	Transcript	ENSBTAT00000065066	protein_coding	-	5/25	-	-	-	-	-	-	-	rs721966889	-	-1	-	-	-	-	-	-	-	-	-
.	X:143788827-143788827	T	intron_variant	MODIFIER	-	ENSBTAG00000048102	Transcript	ENSBTAT00000065066	protein_coding	-	5/25	-	-	-	-	-	-	-	rs714822009	-	-1	-	-	-	-	-	-	-	-	-
.	X:143793709-143793709	C	intron_variant	MODIFIER	-	ENSBTAG00000048102	Transcript	ENSBTAT00000065066	protein_coding	-	3/25	-	-	-	-	-	-	-	rs482848597	-	-1	-	-	-	-	-	-	-	-	-
.	X:143796767-143796767	T	intron_variant	MODIFIER	-	ENSBTAG00000048102	Transcript	ENSBTAT00000065066	protein_coding	-	2/25	-	-	-	-	-	-	-	rs449870598	-	-1	-	-	-	-	-	-	-	-	-
.	X:143798198-143798198	A	intron_variant	MODIFIER	-	ENSBTAG00000048102	Transcript	ENSBTAT00000065066	protein_coding	-	2/25	-	-	-	-	-	-	-	rs448376297	-	-1	-	-	-	-	-	-	-	-	-
.	X:143798245-143798245	G	intron_variant	MODIFIER	-	ENSBTAG00000048102	Transcript	ENSBTAT00000065066	protein_coding	-	2/25	-	-	-	-	-	-	-	rs466830325	-	-1	-	-	-	-	-	-	-	-	-
.	X:143798510-143798510	T	intron_variant	MODIFIER	-	ENSBTAG00000048102	Transcript	ENSBTAT00000065066	protein_coding	-	2/25	-	-	-	-	-	-	-	rs433973709	-	-1	-	-	-	-	-	-	-	-	-
.	X:143801306-143801306	A	upstream_gene_variant	MODIFIER	-	ENSBTAG00000048102	Transcript	ENSBTAT00000065066	protein_coding	-	-	-	-	-	-	-	-	-	rs716633935	352	-1	-	-	-	-	-	-	-	-	-
.	X:143801529-143801529	C	upstream_gene_variant	MODIFIER	-	ENSBTAG00000048102	Transcript	ENSBTAT00000065066	protein_coding	-	-	-	-	-	-	-	-	-	rs721115026	575	-1	-	-	-	-	-	-	-	-	-
.	X:143802735-143802735	C	upstream_gene_variant	MODIFIER	-	ENSBTAG00000048102	Transcript	ENSBTAT00000065066	protein_coding	-	-	-	-	-	-	-	-	-	rs456762555	1781	-1	-	-	-	-	-	-	-	-	-
.	X:143804839-143804839	C	upstream_gene_variant	MODIFIER	-	ENSBTAG00000048102	Transcript	ENSBTAT00000065066	protein_coding	-	-	-	-	-	-	-	-	-	rs435907242	3885	-1	-	-	-	-	-	-	-	-	-
.	X:143805918-143805918	C	upstream_gene_variant	MODIFIER	-	ENSBTAG00000048102	Transcript	ENSBTAT00000065066	protein_coding	-	-	-	-	-	-	-	-	-	rs454446958	4964	-1	-	-	-	-	-	-	-	-	-
.	X:144746353-144746353	A	intergenic_variant	MODIFIER	-	-	-	-	-	-	-	-	-	-	-	-	-	-	-	-	-	-	-	-	-	-	-	-	-	-
.	X:144746671-144746671	G	intergenic_variant	MODIFIER	-	-	-	-	-	-	-	-	-	-	-	-	-	-	rs1115758173	-	-	-	-	-	-	-	-	-	-	-
.	X:144747180-144747180	G	intergenic_variant	MODIFIER	-	-	-	-	-	-	-	-	-	-	-	-	-	-	rs714213704	-	-	-	-	-	-	-	-	-	-	-
.	X:144748589-144748589	G	intergenic_variant	MODIFIER	-	-	-	-	-	-	-	-	-	-	-	-	-	-	rs481096879	-	-	-	-	-	-	-	-	-	-	-
.	X:144748887-144748887	A	intergenic_variant	MODIFIER	-	-	-	-	-	-	-	-	-	-	-	-	-	-	rs722670434	-	-	-	-	-	-	-	-	-	-	-
.	X:144780680-144780680	G	intergenic_variant	MODIFIER	-	-	-	-	-	-	-	-	-	-	-	-	-	-	rs472201033	-	-	-	-	-	-	-	-	-	-	-
