# Supplementary material for: Selection signatures in tropical cattle are enriched for promoter and coding regions and reveal missense mutations in the damage response gene HELB
Source: Genet Sel Evol. 2020 May 27;52:27. doi: 10.1186/s12711-020-00546-6 (PMC7251699; doi:10.1186/s12711-020-00546-6)
Supplement: Supplementary file 23 — Additional file 23: Table S22. Variant Effect Predictor results for fixed SNPs between taurine and indicine cattle ΔAF = 1, AND 476 SNPs. [file 12711_2020_546_MOESM23_ESM.txt]

## ENSEMBL VARIANT EFFECT PREDICTOR v87
## Output produced at 2019-02-02 17:30:29
## Using cache in /data/mcw014/vep/bos_taurus/87_UMD3.1
## Using API version 87, DB version ?
## dbSNP version 148
## genebuild version 2011-09
## assembly version UMD3.1
## sift version sift5.2.2
## Extra column keys:
## IMPACT : Subjective impact classification of consequence type
## DISTANCE : Shortest distance from variant to transcript
## STRAND : Strand of the feature (1/-1)
## FLAGS : Transcript quality flags
## SYMBOL : Gene symbol (e.g. HGNC)
## SYMBOL_SOURCE : Source of gene symbol
## HGNC_ID : Stable identifer of HGNC gene symbol
## SIFT : SIFT prediction and/or score
#Uploaded_variation	Location	Allele	Gene	Feature	Feature_type	Consequence	cDNA_position	CDS_position	Protein_position	Amino_acids	Codons	Existing_variation	IMPACT	DISTANCE	STRAND	FLAGS	SYMBOL	SYMBOL_SOURCE	HGNC_ID	SIFT
11_38406422_A/G	11:38406422	G	ENSBTAG00000017448	ENSBTAT00000023206	Transcript	intron_variant	-	-	-	-	-	-	MODIFIER	-	-1	-	EFEMP1	HGNC	HGNC:3218	-
11_38407147_G/A	11:38407147	A	ENSBTAG00000017448	ENSBTAT00000023206	Transcript	intron_variant	-	-	-	-	-	-	MODIFIER	-	-1	-	EFEMP1	HGNC	HGNC:3218	-
11_38423855_A/C	11:38423855	C	-	-	-	intergenic_variant	-	-	-	-	-	-	MODIFIER	-	-	-	-	-	-	-
11_38427273_C/T	11:38427273	T	-	-	-	intergenic_variant	-	-	-	-	-	-	MODIFIER	-	-	-	-	-	-	-
11_38435438_C/T	11:38435438	T	-	-	-	intergenic_variant	-	-	-	-	-	-	MODIFIER	-	-	-	-	-	-	-
11_40689559_A/G	11:40689559	G	ENSBTAG00000005870	ENSBTAT00000007713	Transcript	intron_variant	-	-	-	-	-	-	MODIFIER	-	-1	-	FANCL	HGNC	HGNC:20748	-
11_48751547_T/C	11:48751547	C	-	-	-	intergenic_variant	-	-	-	-	-	-	MODIFIER	-	-	-	-	-	-	-
11_48751907_G/T	11:48751907	T	-	-	-	intergenic_variant	-	-	-	-	-	-	MODIFIER	-	-	-	-	-	-	-
11_48752053_G/T	11:48752053	T	-	-	-	intergenic_variant	-	-	-	-	-	-	MODIFIER	-	-	-	-	-	-	-
11_48753326_T/G	11:48753326	G	-	-	-	intergenic_variant	-	-	-	-	-	-	MODIFIER	-	-	-	-	-	-	-
11_48754361_T/C	11:48754361	C	-	-	-	intergenic_variant	-	-	-	-	-	-	MODIFIER	-	-	-	-	-	-	-
11_48754390_A/G	11:48754390	G	-	-	-	intergenic_variant	-	-	-	-	-	-	MODIFIER	-	-	-	-	-	-	-
11_48754562_A/G	11:48754562	G	-	-	-	intergenic_variant	-	-	-	-	-	-	MODIFIER	-	-	-	-	-	-	-
11_48754576_A/G	11:48754576	G	-	-	-	intergenic_variant	-	-	-	-	-	-	MODIFIER	-	-	-	-	-	-	-
11_48754728_C/T	11:48754728	T	-	-	-	intergenic_variant	-	-	-	-	-	-	MODIFIER	-	-	-	-	-	-	-
11_48754746_T/C	11:48754746	C	-	-	-	intergenic_variant	-	-	-	-	-	-	MODIFIER	-	-	-	-	-	-	-
11_48754884_C/T	11:48754884	T	-	-	-	intergenic_variant	-	-	-	-	-	-	MODIFIER	-	-	-	-	-	-	-
11_48755403_T/C	11:48755403	C	-	-	-	intergenic_variant	-	-	-	-	-	-	MODIFIER	-	-	-	-	-	-	-
11_48755830_C/T	11:48755830	T	-	-	-	intergenic_variant	-	-	-	-	-	-	MODIFIER	-	-	-	-	-	-	-
11_48755946_G/A	11:48755946	A	-	-	-	intergenic_variant	-	-	-	-	-	-	MODIFIER	-	-	-	-	-	-	-
11_48756029_T/C	11:48756029	C	-	-	-	intergenic_variant	-	-	-	-	-	-	MODIFIER	-	-	-	-	-	-	-
11_48756173_T/C	11:48756173	C	-	-	-	intergenic_variant	-	-	-	-	-	-	MODIFIER	-	-	-	-	-	-	-
11_48756200_T/C	11:48756200	C	-	-	-	intergenic_variant	-	-	-	-	-	-	MODIFIER	-	-	-	-	-	-	-
11_48756333_T/C	11:48756333	C	-	-	-	intergenic_variant	-	-	-	-	-	-	MODIFIER	-	-	-	-	-	-	-
11_48756367_G/A	11:48756367	A	-	-	-	intergenic_variant	-	-	-	-	-	-	MODIFIER	-	-	-	-	-	-	-
11_48756596_A/C	11:48756596	C	-	-	-	intergenic_variant	-	-	-	-	-	-	MODIFIER	-	-	-	-	-	-	-
11_48756667_T/A	11:48756667	A	-	-	-	intergenic_variant	-	-	-	-	-	-	MODIFIER	-	-	-	-	-	-	-
11_48756678_A/G	11:48756678	G	-	-	-	intergenic_variant	-	-	-	-	-	-	MODIFIER	-	-	-	-	-	-	-
11_48756697_C/T	11:48756697	T	-	-	-	intergenic_variant	-	-	-	-	-	-	MODIFIER	-	-	-	-	-	-	-
11_48756957_T/A	11:48756957	A	-	-	-	intergenic_variant	-	-	-	-	-	-	MODIFIER	-	-	-	-	-	-	-
11_48756965_T/C	11:48756965	C	-	-	-	intergenic_variant	-	-	-	-	-	-	MODIFIER	-	-	-	-	-	-	-
11_48757562_T/C	11:48757562	C	-	-	-	intergenic_variant	-	-	-	-	-	-	MODIFIER	-	-	-	-	-	-	-
11_48757623_C/T	11:48757623	T	-	-	-	intergenic_variant	-	-	-	-	-	-	MODIFIER	-	-	-	-	-	-	-
11_48757744_C/G	11:48757744	G	-	-	-	intergenic_variant	-	-	-	-	-	-	MODIFIER	-	-	-	-	-	-	-
11_48757861_C/T	11:48757861	T	-	-	-	intergenic_variant	-	-	-	-	-	-	MODIFIER	-	-	-	-	-	-	-
11_48757916_C/G	11:48757916	G	-	-	-	intergenic_variant	-	-	-	-	-	-	MODIFIER	-	-	-	-	-	-	-
11_48757986_A/T	11:48757986	T	-	-	-	intergenic_variant	-	-	-	-	-	-	MODIFIER	-	-	-	-	-	-	-
11_48758001_C/T	11:48758001	T	-	-	-	intergenic_variant	-	-	-	-	-	-	MODIFIER	-	-	-	-	-	-	-
11_48758549_G/C	11:48758549	C	-	-	-	intergenic_variant	-	-	-	-	-	-	MODIFIER	-	-	-	-	-	-	-
11_48758569_A/C	11:48758569	C	-	-	-	intergenic_variant	-	-	-	-	-	-	MODIFIER	-	-	-	-	-	-	-
11_48758715_A/C	11:48758715	C	-	-	-	intergenic_variant	-	-	-	-	-	-	MODIFIER	-	-	-	-	-	-	-
11_48762295_A/T	11:48762295	T	-	-	-	intergenic_variant	-	-	-	-	-	-	MODIFIER	-	-	-	-	-	-	-
11_48762831_C/G	11:48762831	G	-	-	-	intergenic_variant	-	-	-	-	-	-	MODIFIER	-	-	-	-	-	-	-
11_48763273_G/A	11:48763273	A	-	-	-	intergenic_variant	-	-	-	-	-	-	MODIFIER	-	-	-	-	-	-	-
11_48763478_A/G	11:48763478	G	-	-	-	intergenic_variant	-	-	-	-	-	-	MODIFIER	-	-	-	-	-	-	-
11_48770280_A/T	11:48770280	T	-	-	-	intergenic_variant	-	-	-	-	-	-	MODIFIER	-	-	-	-	-	-	-
11_48770647_C/T	11:48770647	T	-	-	-	intergenic_variant	-	-	-	-	-	-	MODIFIER	-	-	-	-	-	-	-
11_48772089_T/G	11:48772089	G	-	-	-	intergenic_variant	-	-	-	-	-	-	MODIFIER	-	-	-	-	-	-	-
11_48781184_G/A	11:48781184	A	-	-	-	intergenic_variant	-	-	-	-	-	-	MODIFIER	-	-	-	-	-	-	-
11_48781893_T/C	11:48781893	C	-	-	-	intergenic_variant	-	-	-	-	-	-	MODIFIER	-	-	-	-	-	-	-
11_48782389_A/G	11:48782389	G	-	-	-	intergenic_variant	-	-	-	-	-	-	MODIFIER	-	-	-	-	-	-	-
11_48782402_A/G	11:48782402	G	-	-	-	intergenic_variant	-	-	-	-	-	-	MODIFIER	-	-	-	-	-	-	-
11_48783439_C/T	11:48783439	T	-	-	-	intergenic_variant	-	-	-	-	-	-	MODIFIER	-	-	-	-	-	-	-
11_48783505_G/A	11:48783505	A	-	-	-	intergenic_variant	-	-	-	-	-	-	MODIFIER	-	-	-	-	-	-	-
11_48784028_G/C	11:48784028	C	-	-	-	intergenic_variant	-	-	-	-	-	-	MODIFIER	-	-	-	-	-	-	-
11_48784341_G/C	11:48784341	C	-	-	-	intergenic_variant	-	-	-	-	-	-	MODIFIER	-	-	-	-	-	-	-
11_48784932_G/T	11:48784932	T	-	-	-	intergenic_variant	-	-	-	-	-	-	MODIFIER	-	-	-	-	-	-	-
11_48785006_A/G	11:48785006	G	-	-	-	intergenic_variant	-	-	-	-	-	-	MODIFIER	-	-	-	-	-	-	-
11_48785909_C/A	11:48785909	A	-	-	-	intergenic_variant	-	-	-	-	-	-	MODIFIER	-	-	-	-	-	-	-
11_48787442_C/T	11:48787442	T	-	-	-	intergenic_variant	-	-	-	-	-	-	MODIFIER	-	-	-	-	-	-	-
11_48787824_G/A	11:48787824	A	-	-	-	intergenic_variant	-	-	-	-	-	-	MODIFIER	-	-	-	-	-	-	-
11_48791503_T/C	11:48791503	C	-	-	-	intergenic_variant	-	-	-	-	-	-	MODIFIER	-	-	-	-	-	-	-
11_48792926_T/C	11:48792926	C	-	-	-	intergenic_variant	-	-	-	-	-	-	MODIFIER	-	-	-	-	-	-	-
11_48793105_A/C	11:48793105	C	-	-	-	intergenic_variant	-	-	-	-	-	-	MODIFIER	-	-	-	-	-	-	-
11_48793386_G/C	11:48793386	C	-	-	-	intergenic_variant	-	-	-	-	-	-	MODIFIER	-	-	-	-	-	-	-
11_48793496_A/G	11:48793496	G	-	-	-	intergenic_variant	-	-	-	-	-	-	MODIFIER	-	-	-	-	-	-	-
11_48793596_A/C	11:48793596	C	-	-	-	intergenic_variant	-	-	-	-	-	-	MODIFIER	-	-	-	-	-	-	-
11_48794283_T/G	11:48794283	G	-	-	-	intergenic_variant	-	-	-	-	-	-	MODIFIER	-	-	-	-	-	-	-
11_48795500_G/A	11:48795500	A	-	-	-	intergenic_variant	-	-	-	-	-	-	MODIFIER	-	-	-	-	-	-	-
11_48796567_T/C	11:48796567	C	-	-	-	intergenic_variant	-	-	-	-	-	-	MODIFIER	-	-	-	-	-	-	-
11_48796780_A/G	11:48796780	G	-	-	-	intergenic_variant	-	-	-	-	-	-	MODIFIER	-	-	-	-	-	-	-
11_48797607_C/A	11:48797607	A	-	-	-	intergenic_variant	-	-	-	-	-	-	MODIFIER	-	-	-	-	-	-	-
11_48797612_T/C	11:48797612	C	-	-	-	intergenic_variant	-	-	-	-	-	-	MODIFIER	-	-	-	-	-	-	-
11_48798830_A/G	11:48798830	G	-	-	-	intergenic_variant	-	-	-	-	-	-	MODIFIER	-	-	-	-	-	-	-
11_48799132_G/T	11:48799132	T	-	-	-	intergenic_variant	-	-	-	-	-	-	MODIFIER	-	-	-	-	-	-	-
11_48799394_G/A	11:48799394	A	-	-	-	intergenic_variant	-	-	-	-	-	-	MODIFIER	-	-	-	-	-	-	-
11_48799417_G/T	11:48799417	T	-	-	-	intergenic_variant	-	-	-	-	-	-	MODIFIER	-	-	-	-	-	-	-
11_48799427_G/A	11:48799427	A	-	-	-	intergenic_variant	-	-	-	-	-	-	MODIFIER	-	-	-	-	-	-	-
11_48799516_T/G	11:48799516	G	-	-	-	intergenic_variant	-	-	-	-	-	-	MODIFIER	-	-	-	-	-	-	-
11_48800005_A/G	11:48800005	G	-	-	-	intergenic_variant	-	-	-	-	-	-	MODIFIER	-	-	-	-	-	-	-
11_48800020_A/G	11:48800020	G	-	-	-	intergenic_variant	-	-	-	-	-	-	MODIFIER	-	-	-	-	-	-	-
11_48800347_T/C	11:48800347	C	-	-	-	intergenic_variant	-	-	-	-	-	-	MODIFIER	-	-	-	-	-	-	-
11_48800385_G/A	11:48800385	A	-	-	-	intergenic_variant	-	-	-	-	-	-	MODIFIER	-	-	-	-	-	-	-
11_48800438_A/C	11:48800438	C	-	-	-	intergenic_variant	-	-	-	-	-	-	MODIFIER	-	-	-	-	-	-	-
11_48800479_A/T	11:48800479	T	-	-	-	intergenic_variant	-	-	-	-	-	-	MODIFIER	-	-	-	-	-	-	-
11_48800591_C/T	11:48800591	T	-	-	-	intergenic_variant	-	-	-	-	-	-	MODIFIER	-	-	-	-	-	-	-
11_48800607_G/A	11:48800607	A	-	-	-	intergenic_variant	-	-	-	-	-	-	MODIFIER	-	-	-	-	-	-	-
11_48800649_T/C	11:48800649	C	-	-	-	intergenic_variant	-	-	-	-	-	-	MODIFIER	-	-	-	-	-	-	-
11_48800699_G/A	11:48800699	A	-	-	-	intergenic_variant	-	-	-	-	-	-	MODIFIER	-	-	-	-	-	-	-
11_48800782_C/A	11:48800782	A	-	-	-	intergenic_variant	-	-	-	-	-	-	MODIFIER	-	-	-	-	-	-	-
11_48801197_G/A	11:48801197	A	-	-	-	intergenic_variant	-	-	-	-	-	-	MODIFIER	-	-	-	-	-	-	-
11_48801279_A/G	11:48801279	G	-	-	-	intergenic_variant	-	-	-	-	-	-	MODIFIER	-	-	-	-	-	-	-
11_48801418_T/C	11:48801418	C	-	-	-	intergenic_variant	-	-	-	-	-	-	MODIFIER	-	-	-	-	-	-	-
11_48801449_A/G	11:48801449	G	-	-	-	intergenic_variant	-	-	-	-	-	-	MODIFIER	-	-	-	-	-	-	-
11_48801739_G/C	11:48801739	C	-	-	-	intergenic_variant	-	-	-	-	-	-	MODIFIER	-	-	-	-	-	-	-
11_48801933_G/A	11:48801933	A	-	-	-	intergenic_variant	-	-	-	-	-	-	MODIFIER	-	-	-	-	-	-	-
11_48802840_T/G	11:48802840	G	-	-	-	intergenic_variant	-	-	-	-	-	-	MODIFIER	-	-	-	-	-	-	-
11_48805246_T/G	11:48805246	G	-	-	-	intergenic_variant	-	-	-	-	-	-	MODIFIER	-	-	-	-	-	-	-
11_48805599_T/C	11:48805599	C	-	-	-	intergenic_variant	-	-	-	-	-	-	MODIFIER	-	-	-	-	-	-	-
11_48806522_G/A	11:48806522	A	-	-	-	intergenic_variant	-	-	-	-	-	-	MODIFIER	-	-	-	-	-	-	-
11_48807275_A/G	11:48807275	G	-	-	-	intergenic_variant	-	-	-	-	-	-	MODIFIER	-	-	-	-	-	-	-
11_48808489_T/C	11:48808489	C	-	-	-	intergenic_variant	-	-	-	-	-	-	MODIFIER	-	-	-	-	-	-	-
11_48808971_A/G	11:48808971	G	-	-	-	intergenic_variant	-	-	-	-	-	-	MODIFIER	-	-	-	-	-	-	-
11_48810880_G/T	11:48810880	T	-	-	-	intergenic_variant	-	-	-	-	-	-	MODIFIER	-	-	-	-	-	-	-
11_48810938_A/G	11:48810938	G	-	-	-	intergenic_variant	-	-	-	-	-	-	MODIFIER	-	-	-	-	-	-	-
11_48811632_A/G	11:48811632	G	-	-	-	intergenic_variant	-	-	-	-	-	-	MODIFIER	-	-	-	-	-	-	-
11_48811708_T/C	11:48811708	C	-	-	-	intergenic_variant	-	-	-	-	-	-	MODIFIER	-	-	-	-	-	-	-
11_48811903_T/G	11:48811903	G	-	-	-	intergenic_variant	-	-	-	-	-	-	MODIFIER	-	-	-	-	-	-	-
11_48839042_C/T	11:48839042	T	-	-	-	intergenic_variant	-	-	-	-	-	-	MODIFIER	-	-	-	-	-	-	-
11_48844372_G/A	11:48844372	A	ENSBTAG00000011601	ENSBTAT00000015414	Transcript	upstream_gene_variant	-	-	-	-	-	-	MODIFIER	4252	1	-	ST3GAL5	HGNC	HGNC:10872	-
11_48867962_G/T	11:48867962	T	ENSBTAG00000011601	ENSBTAT00000015414	Transcript	intron_variant	-	-	-	-	-	-	MODIFIER	-	1	-	ST3GAL5	HGNC	HGNC:10872	-
11_48869062_A/G	11:48869062	G	ENSBTAG00000011601	ENSBTAT00000015414	Transcript	intron_variant	-	-	-	-	-	-	MODIFIER	-	1	-	ST3GAL5	HGNC	HGNC:10872	-
11_48881609_A/G	11:48881609	G	ENSBTAG00000011601	ENSBTAT00000015414	Transcript	intron_variant	-	-	-	-	-	-	MODIFIER	-	1	-	ST3GAL5	HGNC	HGNC:10872	-
11_48892016_T/A	11:48892016	A	ENSBTAG00000011601	ENSBTAT00000015414	Transcript	intron_variant	-	-	-	-	-	-	MODIFIER	-	1	-	ST3GAL5	HGNC	HGNC:10872	-
11_48942589_A/C	11:48942589	C	-	-	-	intergenic_variant	-	-	-	-	-	-	MODIFIER	-	-	-	-	-	-	-
11_48942610_G/A	11:48942610	A	-	-	-	intergenic_variant	-	-	-	-	-	-	MODIFIER	-	-	-	-	-	-	-
11_48946345_G/A	11:48946345	A	-	-	-	intergenic_variant	-	-	-	-	-	-	MODIFIER	-	-	-	-	-	-	-
11_48946583_C/A	11:48946583	A	-	-	-	intergenic_variant	-	-	-	-	-	-	MODIFIER	-	-	-	-	-	-	-
11_48951222_A/T	11:48951222	T	ENSBTAG00000024000	ENSBTAT00000033053	Transcript	downstream_gene_variant	-	-	-	-	-	-	MODIFIER	3147	-1	-	ATOH8	HGNC	HGNC:24126	-
11_48953888_A/T	11:48953888	T	ENSBTAG00000024000	ENSBTAT00000033053	Transcript	downstream_gene_variant	-	-	-	-	-	-	MODIFIER	481	-1	-	ATOH8	HGNC	HGNC:24126	-
11_48954071_T/C	11:48954071	C	ENSBTAG00000024000	ENSBTAT00000033053	Transcript	downstream_gene_variant	-	-	-	-	-	-	MODIFIER	298	-1	-	ATOH8	HGNC	HGNC:24126	-
11_48956028_C/T	11:48956028	T	ENSBTAG00000024000	ENSBTAT00000033053	Transcript	intron_variant	-	-	-	-	-	-	MODIFIER	-	-1	-	ATOH8	HGNC	HGNC:24126	-
11_48956716_A/G	11:48956716	G	ENSBTAG00000024000	ENSBTAT00000033053	Transcript	intron_variant	-	-	-	-	-	-	MODIFIER	-	-1	-	ATOH8	HGNC	HGNC:24126	-
11_48957691_C/T	11:48957691	T	ENSBTAG00000024000	ENSBTAT00000033053	Transcript	intron_variant	-	-	-	-	-	-	MODIFIER	-	-1	-	ATOH8	HGNC	HGNC:24126	-
11_48957992_A/G	11:48957992	G	ENSBTAG00000024000	ENSBTAT00000033053	Transcript	intron_variant	-	-	-	-	-	-	MODIFIER	-	-1	-	ATOH8	HGNC	HGNC:24126	-
15_26674437_C/T	15:26674437	T	-	-	-	intergenic_variant	-	-	-	-	-	-	MODIFIER	-	-	-	-	-	-	-
15_26674486_G/A	15:26674486	A	-	-	-	intergenic_variant	-	-	-	-	-	-	MODIFIER	-	-	-	-	-	-	-
15_26675845_C/T	15:26675845	T	-	-	-	intergenic_variant	-	-	-	-	-	-	MODIFIER	-	-	-	-	-	-	-
15_26675915_C/T	15:26675915	T	-	-	-	intergenic_variant	-	-	-	-	-	-	MODIFIER	-	-	-	-	-	-	-
15_79380751_T/C	15:79380751	C	-	-	-	intergenic_variant	-	-	-	-	-	-	MODIFIER	-	-	-	-	-	-	-
2_120911168_T/C	2:120911168	C	ENSBTAG00000012363	ENSBTAT00000005937	Transcript	synonymous_variant	688	585	195	A	gcT/gcC	-	LOW	-	1	-	-	-	-	-
2_125601804_C/A	2:125601804	A	ENSBTAG00000003676	ENSBTAT00000004790	Transcript	downstream_gene_variant	-	-	-	-	-	-	MODIFIER	851	1	-	-	-	-	-
2_125602236_A/G	2:125602236	G	ENSBTAG00000003676	ENSBTAT00000004790	Transcript	downstream_gene_variant	-	-	-	-	-	-	MODIFIER	1283	1	-	-	-	-	-
2_125602513_C/A	2:125602513	A	ENSBTAG00000003676	ENSBTAT00000004790	Transcript	downstream_gene_variant	-	-	-	-	-	-	MODIFIER	1560	1	-	-	-	-	-
22_59554119_G/A	22:59554119	A	-	-	-	intergenic_variant	-	-	-	-	-	-	MODIFIER	-	-	-	-	-	-	-
22_59554134_C/A	22:59554134	A	-	-	-	intergenic_variant	-	-	-	-	-	-	MODIFIER	-	-	-	-	-	-	-
22_59556212_T/C	22:59556212	C	-	-	-	intergenic_variant	-	-	-	-	-	-	MODIFIER	-	-	-	-	-	-	-
22_59556316_A/G	22:59556316	G	-	-	-	intergenic_variant	-	-	-	-	-	-	MODIFIER	-	-	-	-	-	-	-
22_59556365_G/A	22:59556365	A	-	-	-	intergenic_variant	-	-	-	-	-	-	MODIFIER	-	-	-	-	-	-	-
22_59556704_G/A	22:59556704	A	-	-	-	intergenic_variant	-	-	-	-	-	-	MODIFIER	-	-	-	-	-	-	-
22_59556719_T/C	22:59556719	C	-	-	-	intergenic_variant	-	-	-	-	-	-	MODIFIER	-	-	-	-	-	-	-
22_59556731_G/C	22:59556731	C	-	-	-	intergenic_variant	-	-	-	-	-	-	MODIFIER	-	-	-	-	-	-	-
22_59556805_G/A	22:59556805	A	-	-	-	intergenic_variant	-	-	-	-	-	-	MODIFIER	-	-	-	-	-	-	-
22_59556812_C/G	22:59556812	G	-	-	-	intergenic_variant	-	-	-	-	-	-	MODIFIER	-	-	-	-	-	-	-
22_59557037_C/G	22:59557037	G	-	-	-	intergenic_variant	-	-	-	-	-	-	MODIFIER	-	-	-	-	-	-	-
22_59557214_C/T	22:59557214	T	-	-	-	intergenic_variant	-	-	-	-	-	-	MODIFIER	-	-	-	-	-	-	-
24_57185054_C/T	24:57185054	T	-	-	-	intergenic_variant	-	-	-	-	-	-	MODIFIER	-	-	-	-	-	-	-
26_35039034_G/A	26:35039034	A	ENSBTAG00000006860	ENSBTAT00000009011	Transcript	intron_variant	-	-	-	-	-	-	MODIFIER	-	1	-	VWA2	HGNC	HGNC:24709	-
26_35039776_G/C	26:35039776	C	ENSBTAG00000006860	ENSBTAT00000009011	Transcript	intron_variant	-	-	-	-	-	-	MODIFIER	-	1	-	VWA2	HGNC	HGNC:24709	-
26_35040019_A/G	26:35040019	G	ENSBTAG00000006860	ENSBTAT00000009011	Transcript	intron_variant	-	-	-	-	-	-	MODIFIER	-	1	-	VWA2	HGNC	HGNC:24709	-
X_152696_A/T	X:152696	T	-	-	-	intergenic_variant	-	-	-	-	-	-	MODIFIER	-	-	-	-	-	-	-
X_153395_A/G	X:153395	G	-	-	-	intergenic_variant	-	-	-	-	-	-	MODIFIER	-	-	-	-	-	-	-
X_153555_G/A	X:153555	A	-	-	-	intergenic_variant	-	-	-	-	-	-	MODIFIER	-	-	-	-	-	-	-
X_154985_A/C	X:154985	C	-	-	-	intergenic_variant	-	-	-	-	-	-	MODIFIER	-	-	-	-	-	-	-
X_155058_T/C	X:155058	C	-	-	-	intergenic_variant	-	-	-	-	-	-	MODIFIER	-	-	-	-	-	-	-
X_912388_T/C	X:912388	C	-	-	-	intergenic_variant	-	-	-	-	-	-	MODIFIER	-	-	-	-	-	-	-
X_912538_A/T	X:912538	T	-	-	-	intergenic_variant	-	-	-	-	-	-	MODIFIER	-	-	-	-	-	-	-
X_913581_C/T	X:913581	T	-	-	-	intergenic_variant	-	-	-	-	-	-	MODIFIER	-	-	-	-	-	-	-
X_959403_C/T	X:959403	T	-	-	-	intergenic_variant	-	-	-	-	-	-	MODIFIER	-	-	-	-	-	-	-
X_960655_C/T	X:960655	T	-	-	-	intergenic_variant	-	-	-	-	-	-	MODIFIER	-	-	-	-	-	-	-
X_961104_G/A	X:961104	A	-	-	-	intergenic_variant	-	-	-	-	-	-	MODIFIER	-	-	-	-	-	-	-
X_962520_A/G	X:962520	G	-	-	-	intergenic_variant	-	-	-	-	-	-	MODIFIER	-	-	-	-	-	-	-
X_963645_G/C	X:963645	C	-	-	-	intergenic_variant	-	-	-	-	-	-	MODIFIER	-	-	-	-	-	-	-
X_964970_G/A	X:964970	A	-	-	-	intergenic_variant	-	-	-	-	-	-	MODIFIER	-	-	-	-	-	-	-
X_965005_C/T	X:965005	T	-	-	-	intergenic_variant	-	-	-	-	-	-	MODIFIER	-	-	-	-	-	-	-
X_965495_C/A	X:965495	A	-	-	-	intergenic_variant	-	-	-	-	-	-	MODIFIER	-	-	-	-	-	-	-
X_965680_A/G	X:965680	G	-	-	-	intergenic_variant	-	-	-	-	-	-	MODIFIER	-	-	-	-	-	-	-
X_967623_G/T	X:967623	T	-	-	-	intergenic_variant	-	-	-	-	-	-	MODIFIER	-	-	-	-	-	-	-
X_972241_C/A	X:972241	A	-	-	-	intergenic_variant	-	-	-	-	-	-	MODIFIER	-	-	-	-	-	-	-
X_973923_G/A	X:973923	A	-	-	-	intergenic_variant	-	-	-	-	-	-	MODIFIER	-	-	-	-	-	-	-
X_974144_G/C	X:974144	C	-	-	-	intergenic_variant	-	-	-	-	-	-	MODIFIER	-	-	-	-	-	-	-
X_974151_A/T	X:974151	T	-	-	-	intergenic_variant	-	-	-	-	-	-	MODIFIER	-	-	-	-	-	-	-
X_979845_A/G	X:979845	G	-	-	-	intergenic_variant	-	-	-	-	-	-	MODIFIER	-	-	-	-	-	-	-
X_982524_C/G	X:982524	G	-	-	-	intergenic_variant	-	-	-	-	-	-	MODIFIER	-	-	-	-	-	-	-
X_983632_G/T	X:983632	T	-	-	-	intergenic_variant	-	-	-	-	-	-	MODIFIER	-	-	-	-	-	-	-
X_983968_A/G	X:983968	G	-	-	-	intergenic_variant	-	-	-	-	-	-	MODIFIER	-	-	-	-	-	-	-
X_984126_C/T	X:984126	T	-	-	-	intergenic_variant	-	-	-	-	-	-	MODIFIER	-	-	-	-	-	-	-
X_985326_C/G	X:985326	G	-	-	-	intergenic_variant	-	-	-	-	-	-	MODIFIER	-	-	-	-	-	-	-
X_986108_A/C	X:986108	C	-	-	-	intergenic_variant	-	-	-	-	-	-	MODIFIER	-	-	-	-	-	-	-
X_986158_T/A	X:986158	A	-	-	-	intergenic_variant	-	-	-	-	-	-	MODIFIER	-	-	-	-	-	-	-
X_986713_T/G	X:986713	G	-	-	-	intergenic_variant	-	-	-	-	-	-	MODIFIER	-	-	-	-	-	-	-
X_992720_G/A	X:992720	A	-	-	-	intergenic_variant	-	-	-	-	-	-	MODIFIER	-	-	-	-	-	-	-
X_1020328_G/A	X:1020328	A	-	-	-	intergenic_variant	-	-	-	-	-	-	MODIFIER	-	-	-	-	-	-	-
X_1030220_C/A	X:1030220	A	ENSBTAG00000040386	ENSBTAT00000052443	Transcript	downstream_gene_variant	-	-	-	-	-	-	MODIFIER	2953	1	-	AGTR2	HGNC	HGNC:338	-
X_1040960_T/C	X:1040960	C	-	-	-	intergenic_variant	-	-	-	-	-	-	MODIFIER	-	-	-	-	-	-	-
X_1044453_A/T	X:1044453	T	-	-	-	intergenic_variant	-	-	-	-	-	-	MODIFIER	-	-	-	-	-	-	-
X_1048402_A/G	X:1048402	G	-	-	-	intergenic_variant	-	-	-	-	-	-	MODIFIER	-	-	-	-	-	-	-
X_1051576_A/C	X:1051576	C	-	-	-	intergenic_variant	-	-	-	-	-	-	MODIFIER	-	-	-	-	-	-	-
X_1057489_C/G	X:1057489	G	-	-	-	intergenic_variant	-	-	-	-	-	-	MODIFIER	-	-	-	-	-	-	-
X_1059954_G/C	X:1059954	C	-	-	-	intergenic_variant	-	-	-	-	-	-	MODIFIER	-	-	-	-	-	-	-
X_1061763_C/T	X:1061763	T	-	-	-	intergenic_variant	-	-	-	-	-	-	MODIFIER	-	-	-	-	-	-	-
X_1062378_C/T	X:1062378	T	-	-	-	intergenic_variant	-	-	-	-	-	-	MODIFIER	-	-	-	-	-	-	-
X_1063528_C/T	X:1063528	T	-	-	-	intergenic_variant	-	-	-	-	-	-	MODIFIER	-	-	-	-	-	-	-
X_1065018_A/G	X:1065018	G	-	-	-	intergenic_variant	-	-	-	-	-	-	MODIFIER	-	-	-	-	-	-	-
X_1065450_G/T	X:1065450	T	-	-	-	intergenic_variant	-	-	-	-	-	-	MODIFIER	-	-	-	-	-	-	-
X_1067137_A/C	X:1067137	C	-	-	-	intergenic_variant	-	-	-	-	-	-	MODIFIER	-	-	-	-	-	-	-
X_1067360_C/T	X:1067360	T	-	-	-	intergenic_variant	-	-	-	-	-	-	MODIFIER	-	-	-	-	-	-	-
X_1069875_A/G	X:1069875	G	-	-	-	intergenic_variant	-	-	-	-	-	-	MODIFIER	-	-	-	-	-	-	-
X_1072745_C/T	X:1072745	T	-	-	-	intergenic_variant	-	-	-	-	-	-	MODIFIER	-	-	-	-	-	-	-
X_1077411_G/C	X:1077411	C	-	-	-	intergenic_variant	-	-	-	-	-	-	MODIFIER	-	-	-	-	-	-	-
X_1083066_G/T	X:1083066	T	-	-	-	intergenic_variant	-	-	-	-	-	-	MODIFIER	-	-	-	-	-	-	-
X_1085678_C/A	X:1085678	A	-	-	-	intergenic_variant	-	-	-	-	-	-	MODIFIER	-	-	-	-	-	-	-
X_1086074_G/C	X:1086074	C	-	-	-	intergenic_variant	-	-	-	-	-	-	MODIFIER	-	-	-	-	-	-	-
X_1088058_A/G	X:1088058	G	-	-	-	intergenic_variant	-	-	-	-	-	-	MODIFIER	-	-	-	-	-	-	-
X_1093673_C/T	X:1093673	T	-	-	-	intergenic_variant	-	-	-	-	-	-	MODIFIER	-	-	-	-	-	-	-
X_1097368_G/A	X:1097368	A	-	-	-	intergenic_variant	-	-	-	-	-	-	MODIFIER	-	-	-	-	-	-	-
X_1097587_C/A	X:1097587	A	-	-	-	intergenic_variant	-	-	-	-	-	-	MODIFIER	-	-	-	-	-	-	-
X_1098977_G/A	X:1098977	A	-	-	-	intergenic_variant	-	-	-	-	-	-	MODIFIER	-	-	-	-	-	-	-
X_1099741_G/A	X:1099741	A	-	-	-	intergenic_variant	-	-	-	-	-	-	MODIFIER	-	-	-	-	-	-	-
X_1944393_G/T	X:1944393	T	-	-	-	intergenic_variant	-	-	-	-	-	-	MODIFIER	-	-	-	-	-	-	-
X_2415747_A/G	X:2415747	G	ENSBTAG00000018697	ENSBTAT00000024883	Transcript	intron_variant	-	-	-	-	-	-	MODIFIER	-	1	-	WDR44	HGNC	HGNC:30512	-
X_20372186_G/T	X:20372186	T	ENSBTAG00000017850	ENSBTAT00000023731	Transcript	intron_variant	-	-	-	-	-	-	MODIFIER	-	-1	-	ARHGEF6	HGNC	HGNC:685	-
X_20376313_G/A	X:20376313	A	ENSBTAG00000017850	ENSBTAT00000023731	Transcript	intron_variant	-	-	-	-	-	-	MODIFIER	-	-1	-	ARHGEF6	HGNC	HGNC:685	-
X_20398545_T/G	X:20398545	G	-	-	-	intergenic_variant	-	-	-	-	-	-	MODIFIER	-	-	-	-	-	-	-
X_20402996_G/A	X:20402996	A	-	-	-	intergenic_variant	-	-	-	-	-	-	MODIFIER	-	-	-	-	-	-	-
X_20403157_A/C	X:20403157	C	-	-	-	intergenic_variant	-	-	-	-	-	-	MODIFIER	-	-	-	-	-	-	-
X_28074787_A/G	X:28074787	G	-	-	-	intergenic_variant	-	-	-	-	-	-	MODIFIER	-	-	-	-	-	-	-
X_28074817_T/G	X:28074817	G	-	-	-	intergenic_variant	-	-	-	-	-	-	MODIFIER	-	-	-	-	-	-	-
X_28692443_A/G	X:28692443	G	-	-	-	intergenic_variant	-	-	-	-	-	-	MODIFIER	-	-	-	-	-	-	-
X_28828650_G/A	X:28828650	A	-	-	-	intergenic_variant	-	-	-	-	-	-	MODIFIER	-	-	-	-	-	-	-
X_28829620_T/C	X:28829620	C	-	-	-	intergenic_variant	-	-	-	-	-	-	MODIFIER	-	-	-	-	-	-	-
X_28847354_T/C	X:28847354	C	-	-	-	intergenic_variant	-	-	-	-	-	-	MODIFIER	-	-	-	-	-	-	-
X_28852608_C/A	X:28852608	A	-	-	-	intergenic_variant	-	-	-	-	-	-	MODIFIER	-	-	-	-	-	-	-
X_29366340_C/A	X:29366340	A	-	-	-	intergenic_variant	-	-	-	-	-	-	MODIFIER	-	-	-	-	-	-	-
X_29379894_A/C	X:29379894	C	-	-	-	intergenic_variant	-	-	-	-	-	-	MODIFIER	-	-	-	-	-	-	-
X_29383361_G/A	X:29383361	A	-	-	-	intergenic_variant	-	-	-	-	-	-	MODIFIER	-	-	-	-	-	-	-
X_29396150_A/T	X:29396150	T	-	-	-	intergenic_variant	-	-	-	-	-	-	MODIFIER	-	-	-	-	-	-	-
X_29399106_G/A	X:29399106	A	-	-	-	intergenic_variant	-	-	-	-	-	-	MODIFIER	-	-	-	-	-	-	-
X_29423502_G/A	X:29423502	A	-	-	-	intergenic_variant	-	-	-	-	-	-	MODIFIER	-	-	-	-	-	-	-
X_29426440_T/C	X:29426440	C	-	-	-	intergenic_variant	-	-	-	-	-	-	MODIFIER	-	-	-	-	-	-	-
X_29427616_G/T	X:29427616	T	-	-	-	intergenic_variant	-	-	-	-	-	-	MODIFIER	-	-	-	-	-	-	-
X_29430981_T/C	X:29430981	C	-	-	-	intergenic_variant	-	-	-	-	-	-	MODIFIER	-	-	-	-	-	-	-
X_29433688_G/T	X:29433688	T	-	-	-	intergenic_variant	-	-	-	-	-	-	MODIFIER	-	-	-	-	-	-	-
X_29436123_C/T	X:29436123	T	-	-	-	intergenic_variant	-	-	-	-	-	-	MODIFIER	-	-	-	-	-	-	-
X_29492878_A/G	X:29492878	G	-	-	-	intergenic_variant	-	-	-	-	-	-	MODIFIER	-	-	-	-	-	-	-
X_29493692_G/A	X:29493692	A	-	-	-	intergenic_variant	-	-	-	-	-	-	MODIFIER	-	-	-	-	-	-	-
X_29493725_G/T	X:29493725	T	-	-	-	intergenic_variant	-	-	-	-	-	-	MODIFIER	-	-	-	-	-	-	-
X_29494502_C/T	X:29494502	T	-	-	-	intergenic_variant	-	-	-	-	-	-	MODIFIER	-	-	-	-	-	-	-
X_29494814_G/A	X:29494814	A	-	-	-	intergenic_variant	-	-	-	-	-	-	MODIFIER	-	-	-	-	-	-	-
X_29495346_C/A	X:29495346	A	-	-	-	intergenic_variant	-	-	-	-	-	-	MODIFIER	-	-	-	-	-	-	-
X_29495847_T/C	X:29495847	C	-	-	-	intergenic_variant	-	-	-	-	-	-	MODIFIER	-	-	-	-	-	-	-
X_29496216_T/C	X:29496216	C	-	-	-	intergenic_variant	-	-	-	-	-	-	MODIFIER	-	-	-	-	-	-	-
X_29497386_A/G	X:29497386	G	-	-	-	intergenic_variant	-	-	-	-	-	-	MODIFIER	-	-	-	-	-	-	-
X_29498095_A/C	X:29498095	C	-	-	-	intergenic_variant	-	-	-	-	-	-	MODIFIER	-	-	-	-	-	-	-
X_29498259_A/G	X:29498259	G	-	-	-	intergenic_variant	-	-	-	-	-	-	MODIFIER	-	-	-	-	-	-	-
X_29498335_A/G	X:29498335	G	-	-	-	intergenic_variant	-	-	-	-	-	-	MODIFIER	-	-	-	-	-	-	-
X_29498653_T/G	X:29498653	G	-	-	-	intergenic_variant	-	-	-	-	-	-	MODIFIER	-	-	-	-	-	-	-
X_29500327_A/G	X:29500327	G	-	-	-	intergenic_variant	-	-	-	-	-	-	MODIFIER	-	-	-	-	-	-	-
X_29501288_G/T	X:29501288	T	-	-	-	intergenic_variant	-	-	-	-	-	-	MODIFIER	-	-	-	-	-	-	-
X_29502454_T/G	X:29502454	G	-	-	-	intergenic_variant	-	-	-	-	-	-	MODIFIER	-	-	-	-	-	-	-
X_29503259_G/T	X:29503259	T	-	-	-	intergenic_variant	-	-	-	-	-	-	MODIFIER	-	-	-	-	-	-	-
X_29504552_G/A	X:29504552	A	-	-	-	intergenic_variant	-	-	-	-	-	-	MODIFIER	-	-	-	-	-	-	-
X_29504810_A/G	X:29504810	G	-	-	-	intergenic_variant	-	-	-	-	-	-	MODIFIER	-	-	-	-	-	-	-
X_29505272_C/G	X:29505272	G	-	-	-	intergenic_variant	-	-	-	-	-	-	MODIFIER	-	-	-	-	-	-	-
X_29505422_T/C	X:29505422	C	-	-	-	intergenic_variant	-	-	-	-	-	-	MODIFIER	-	-	-	-	-	-	-
X_29505891_C/T	X:29505891	T	-	-	-	intergenic_variant	-	-	-	-	-	-	MODIFIER	-	-	-	-	-	-	-
X_29507256_G/A	X:29507256	A	-	-	-	intergenic_variant	-	-	-	-	-	-	MODIFIER	-	-	-	-	-	-	-
X_29507634_C/T	X:29507634	T	-	-	-	intergenic_variant	-	-	-	-	-	-	MODIFIER	-	-	-	-	-	-	-
X_29507842_T/C	X:29507842	C	-	-	-	intergenic_variant	-	-	-	-	-	-	MODIFIER	-	-	-	-	-	-	-
X_29507966_G/T	X:29507966	T	-	-	-	intergenic_variant	-	-	-	-	-	-	MODIFIER	-	-	-	-	-	-	-
X_29508928_T/A	X:29508928	A	-	-	-	intergenic_variant	-	-	-	-	-	-	MODIFIER	-	-	-	-	-	-	-
X_29510199_T/C	X:29510199	C	-	-	-	intergenic_variant	-	-	-	-	-	-	MODIFIER	-	-	-	-	-	-	-
X_29510454_T/C	X:29510454	C	-	-	-	intergenic_variant	-	-	-	-	-	-	MODIFIER	-	-	-	-	-	-	-
X_29510580_A/G	X:29510580	G	-	-	-	intergenic_variant	-	-	-	-	-	-	MODIFIER	-	-	-	-	-	-	-
X_29512565_T/C	X:29512565	C	-	-	-	intergenic_variant	-	-	-	-	-	-	MODIFIER	-	-	-	-	-	-	-
X_29513070_C/T	X:29513070	T	-	-	-	intergenic_variant	-	-	-	-	-	-	MODIFIER	-	-	-	-	-	-	-
X_29513204_T/C	X:29513204	C	-	-	-	intergenic_variant	-	-	-	-	-	-	MODIFIER	-	-	-	-	-	-	-
X_29515756_T/C	X:29515756	C	-	-	-	intergenic_variant	-	-	-	-	-	-	MODIFIER	-	-	-	-	-	-	-
X_29517532_A/C	X:29517532	C	-	-	-	intergenic_variant	-	-	-	-	-	-	MODIFIER	-	-	-	-	-	-	-
X_29519938_T/G	X:29519938	G	-	-	-	intergenic_variant	-	-	-	-	-	-	MODIFIER	-	-	-	-	-	-	-
X_29520932_G/A	X:29520932	A	-	-	-	intergenic_variant	-	-	-	-	-	-	MODIFIER	-	-	-	-	-	-	-
X_29522631_T/G	X:29522631	G	-	-	-	intergenic_variant	-	-	-	-	-	-	MODIFIER	-	-	-	-	-	-	-
X_29523244_T/C	X:29523244	C	-	-	-	intergenic_variant	-	-	-	-	-	-	MODIFIER	-	-	-	-	-	-	-
X_29523842_G/A	X:29523842	A	-	-	-	intergenic_variant	-	-	-	-	-	-	MODIFIER	-	-	-	-	-	-	-
X_29524379_A/G	X:29524379	G	-	-	-	intergenic_variant	-	-	-	-	-	-	MODIFIER	-	-	-	-	-	-	-
X_29525310_G/C	X:29525310	C	-	-	-	intergenic_variant	-	-	-	-	-	-	MODIFIER	-	-	-	-	-	-	-
X_29526567_T/C	X:29526567	C	-	-	-	intergenic_variant	-	-	-	-	-	-	MODIFIER	-	-	-	-	-	-	-
X_29526826_G/A	X:29526826	A	-	-	-	intergenic_variant	-	-	-	-	-	-	MODIFIER	-	-	-	-	-	-	-
X_29527217_T/C	X:29527217	C	-	-	-	intergenic_variant	-	-	-	-	-	-	MODIFIER	-	-	-	-	-	-	-
X_29527983_G/T	X:29527983	T	-	-	-	intergenic_variant	-	-	-	-	-	-	MODIFIER	-	-	-	-	-	-	-
X_29529475_C/T	X:29529475	T	-	-	-	intergenic_variant	-	-	-	-	-	-	MODIFIER	-	-	-	-	-	-	-
X_29530575_C/G	X:29530575	G	-	-	-	intergenic_variant	-	-	-	-	-	-	MODIFIER	-	-	-	-	-	-	-
X_29531383_C/T	X:29531383	T	-	-	-	intergenic_variant	-	-	-	-	-	-	MODIFIER	-	-	-	-	-	-	-
X_29531969_G/C	X:29531969	C	-	-	-	intergenic_variant	-	-	-	-	-	-	MODIFIER	-	-	-	-	-	-	-
X_29533988_T/C	X:29533988	C	-	-	-	intergenic_variant	-	-	-	-	-	-	MODIFIER	-	-	-	-	-	-	-
X_29536379_C/T	X:29536379	T	-	-	-	intergenic_variant	-	-	-	-	-	-	MODIFIER	-	-	-	-	-	-	-
X_29536946_T/C	X:29536946	C	-	-	-	intergenic_variant	-	-	-	-	-	-	MODIFIER	-	-	-	-	-	-	-
X_29537608_T/C	X:29537608	C	-	-	-	intergenic_variant	-	-	-	-	-	-	MODIFIER	-	-	-	-	-	-	-
X_29542962_C/T	X:29542962	T	-	-	-	intergenic_variant	-	-	-	-	-	-	MODIFIER	-	-	-	-	-	-	-
X_29545245_A/C	X:29545245	C	-	-	-	intergenic_variant	-	-	-	-	-	-	MODIFIER	-	-	-	-	-	-	-
X_29545539_C/T	X:29545539	T	-	-	-	intergenic_variant	-	-	-	-	-	-	MODIFIER	-	-	-	-	-	-	-
X_29658819_A/G	X:29658819	G	-	-	-	intergenic_variant	-	-	-	-	-	-	MODIFIER	-	-	-	-	-	-	-
X_30096111_T/G	X:30096111	G	-	-	-	intergenic_variant	-	-	-	-	-	-	MODIFIER	-	-	-	-	-	-	-
X_33153685_G/T	X:33153685	T	-	-	-	intergenic_variant	-	-	-	-	-	-	MODIFIER	-	-	-	-	-	-	-
X_33160078_G/A	X:33160078	A	-	-	-	intergenic_variant	-	-	-	-	-	-	MODIFIER	-	-	-	-	-	-	-
X_33160971_G/A	X:33160971	A	-	-	-	intergenic_variant	-	-	-	-	-	-	MODIFIER	-	-	-	-	-	-	-
X_54805876_C/G	X:54805876	G	-	-	-	intergenic_variant	-	-	-	-	-	-	MODIFIER	-	-	-	-	-	-	-
X_55115007_A/G	X:55115007	G	ENSBTAG00000001975	ENSBTAT00000002564	Transcript	synonymous_variant	2346	2346	782	T	acA/acG	-	LOW	-	1	-	DRP2	EntrezGene	-	-
X_55126232_T/C	X:55126232	C	ENSBTAG00000001979	ENSBTAT00000066188	Transcript	downstream_gene_variant	-	-	-	-	-	-	MODIFIER	787	-1	-	TAF7L	HGNC	HGNC:11548	-
X_55148020_A/G	X:55148020	G	ENSBTAG00000001979	ENSBTAT00000066188	Transcript	upstream_gene_variant	-	-	-	-	-	-	MODIFIER	3355	-1	-	TAF7L	HGNC	HGNC:11548	-
X_55159714_A/G	X:55159714	G	-	-	-	intergenic_variant	-	-	-	-	-	-	MODIFIER	-	-	-	-	-	-	-
X_55181046_T/G	X:55181046	G	ENSBTAG00000019250	ENSBTAT00000030136	Transcript	intron_variant	-	-	-	-	-	-	MODIFIER	-	-1	-	BTK	HGNC	HGNC:1133	-
X_55182940_A/C	X:55182940	C	ENSBTAG00000019250	ENSBTAT00000030136	Transcript	intron_variant	-	-	-	-	-	-	MODIFIER	-	-1	-	BTK	HGNC	HGNC:1133	-
X_82866665_G/A	X:82866665	A	-	-	-	intergenic_variant	-	-	-	-	-	-	MODIFIER	-	-	-	-	-	-	-
X_87928241_C/A	X:87928241	A	-	-	-	intergenic_variant	-	-	-	-	-	-	MODIFIER	-	-	-	-	-	-	-
X_87929703_G/A	X:87929703	A	-	-	-	intergenic_variant	-	-	-	-	-	-	MODIFIER	-	-	-	-	-	-	-
X_87960667_C/G	X:87960667	G	-	-	-	intergenic_variant	-	-	-	-	-	-	MODIFIER	-	-	-	-	-	-	-
X_87972201_A/T	X:87972201	T	-	-	-	intergenic_variant	-	-	-	-	-	-	MODIFIER	-	-	-	-	-	-	-
X_87973568_A/G	X:87973568	G	-	-	-	intergenic_variant	-	-	-	-	-	-	MODIFIER	-	-	-	-	-	-	-
X_87976693_G/A	X:87976693	A	-	-	-	intergenic_variant	-	-	-	-	-	-	MODIFIER	-	-	-	-	-	-	-
X_87977458_G/T	X:87977458	T	-	-	-	intergenic_variant	-	-	-	-	-	-	MODIFIER	-	-	-	-	-	-	-
X_87981646_A/C	X:87981646	C	-	-	-	intergenic_variant	-	-	-	-	-	-	MODIFIER	-	-	-	-	-	-	-
X_87989314_C/G	X:87989314	G	-	-	-	intergenic_variant	-	-	-	-	-	-	MODIFIER	-	-	-	-	-	-	-
X_87997611_A/G	X:87997611	G	-	-	-	intergenic_variant	-	-	-	-	-	-	MODIFIER	-	-	-	-	-	-	-
X_88000295_G/A	X:88000295	A	-	-	-	intergenic_variant	-	-	-	-	-	-	MODIFIER	-	-	-	-	-	-	-
X_88001747_G/A	X:88001747	A	-	-	-	intergenic_variant	-	-	-	-	-	-	MODIFIER	-	-	-	-	-	-	-
X_88002476_T/C	X:88002476	C	-	-	-	intergenic_variant	-	-	-	-	-	-	MODIFIER	-	-	-	-	-	-	-
X_88006021_C/T	X:88006021	T	-	-	-	intergenic_variant	-	-	-	-	-	-	MODIFIER	-	-	-	-	-	-	-
X_88006542_G/T	X:88006542	T	-	-	-	intergenic_variant	-	-	-	-	-	-	MODIFIER	-	-	-	-	-	-	-
X_88010445_C/A	X:88010445	A	-	-	-	intergenic_variant	-	-	-	-	-	-	MODIFIER	-	-	-	-	-	-	-
X_88011115_A/C	X:88011115	C	-	-	-	intergenic_variant	-	-	-	-	-	-	MODIFIER	-	-	-	-	-	-	-
X_88022901_G/T	X:88022901	T	-	-	-	intergenic_variant	-	-	-	-	-	-	MODIFIER	-	-	-	-	-	-	-
X_88026303_C/T	X:88026303	T	-	-	-	intergenic_variant	-	-	-	-	-	-	MODIFIER	-	-	-	-	-	-	-
X_88026345_G/C	X:88026345	C	-	-	-	intergenic_variant	-	-	-	-	-	-	MODIFIER	-	-	-	-	-	-	-
X_88026425_C/A	X:88026425	A	-	-	-	intergenic_variant	-	-	-	-	-	-	MODIFIER	-	-	-	-	-	-	-
X_88030946_G/C	X:88030946	C	-	-	-	intergenic_variant	-	-	-	-	-	-	MODIFIER	-	-	-	-	-	-	-
X_88031692_C/T	X:88031692	T	-	-	-	intergenic_variant	-	-	-	-	-	-	MODIFIER	-	-	-	-	-	-	-
X_88037557_C/T	X:88037557	T	-	-	-	intergenic_variant	-	-	-	-	-	-	MODIFIER	-	-	-	-	-	-	-
X_88038032_C/T	X:88038032	T	-	-	-	intergenic_variant	-	-	-	-	-	-	MODIFIER	-	-	-	-	-	-	-
X_88038219_G/A	X:88038219	A	-	-	-	intergenic_variant	-	-	-	-	-	-	MODIFIER	-	-	-	-	-	-	-
X_88038351_A/G	X:88038351	G	-	-	-	intergenic_variant	-	-	-	-	-	-	MODIFIER	-	-	-	-	-	-	-
X_88039989_C/T	X:88039989	T	-	-	-	intergenic_variant	-	-	-	-	-	-	MODIFIER	-	-	-	-	-	-	-
X_88040058_A/G	X:88040058	G	-	-	-	intergenic_variant	-	-	-	-	-	-	MODIFIER	-	-	-	-	-	-	-
X_88040443_C/T	X:88040443	T	-	-	-	intergenic_variant	-	-	-	-	-	-	MODIFIER	-	-	-	-	-	-	-
X_88042544_T/A	X:88042544	A	-	-	-	intergenic_variant	-	-	-	-	-	-	MODIFIER	-	-	-	-	-	-	-
X_88044465_A/C	X:88044465	C	-	-	-	intergenic_variant	-	-	-	-	-	-	MODIFIER	-	-	-	-	-	-	-
X_88044662_T/C	X:88044662	C	-	-	-	intergenic_variant	-	-	-	-	-	-	MODIFIER	-	-	-	-	-	-	-
X_88049720_C/T	X:88049720	T	-	-	-	intergenic_variant	-	-	-	-	-	-	MODIFIER	-	-	-	-	-	-	-
X_88051402_C/T	X:88051402	T	-	-	-	intergenic_variant	-	-	-	-	-	-	MODIFIER	-	-	-	-	-	-	-
X_88052826_C/T	X:88052826	T	-	-	-	intergenic_variant	-	-	-	-	-	-	MODIFIER	-	-	-	-	-	-	-
X_88054288_G/T	X:88054288	T	-	-	-	intergenic_variant	-	-	-	-	-	-	MODIFIER	-	-	-	-	-	-	-
X_88059953_A/G	X:88059953	G	-	-	-	intergenic_variant	-	-	-	-	-	-	MODIFIER	-	-	-	-	-	-	-
X_88060023_T/C	X:88060023	C	-	-	-	intergenic_variant	-	-	-	-	-	-	MODIFIER	-	-	-	-	-	-	-
X_88063056_T/C	X:88063056	C	-	-	-	intergenic_variant	-	-	-	-	-	-	MODIFIER	-	-	-	-	-	-	-
X_88065797_G/A	X:88065797	A	-	-	-	intergenic_variant	-	-	-	-	-	-	MODIFIER	-	-	-	-	-	-	-
X_88073374_C/T	X:88073374	T	-	-	-	intergenic_variant	-	-	-	-	-	-	MODIFIER	-	-	-	-	-	-	-
X_88083860_C/G	X:88083860	G	-	-	-	intergenic_variant	-	-	-	-	-	-	MODIFIER	-	-	-	-	-	-	-
X_88084580_C/A	X:88084580	A	-	-	-	intergenic_variant	-	-	-	-	-	-	MODIFIER	-	-	-	-	-	-	-
X_88090728_C/G	X:88090728	G	-	-	-	intergenic_variant	-	-	-	-	-	-	MODIFIER	-	-	-	-	-	-	-
X_88092912_A/C	X:88092912	C	-	-	-	intergenic_variant	-	-	-	-	-	-	MODIFIER	-	-	-	-	-	-	-
X_89456756_A/C	X:89456756	C	-	-	-	intergenic_variant	-	-	-	-	-	-	MODIFIER	-	-	-	-	-	-	-
X_89459189_C/T	X:89459189	T	-	-	-	intergenic_variant	-	-	-	-	-	-	MODIFIER	-	-	-	-	-	-	-
X_89461535_C/T	X:89461535	T	-	-	-	intergenic_variant	-	-	-	-	-	-	MODIFIER	-	-	-	-	-	-	-
X_89478750_A/C	X:89478750	C	-	-	-	intergenic_variant	-	-	-	-	-	-	MODIFIER	-	-	-	-	-	-	-
X_95091785_G/A	X:95091785	A	-	-	-	intergenic_variant	-	-	-	-	-	-	MODIFIER	-	-	-	-	-	-	-
X_95091804_G/A	X:95091804	A	-	-	-	intergenic_variant	-	-	-	-	-	-	MODIFIER	-	-	-	-	-	-	-
X_95091811_C/G	X:95091811	G	-	-	-	intergenic_variant	-	-	-	-	-	-	MODIFIER	-	-	-	-	-	-	-
X_95782484_A/G	X:95782484	G	-	-	-	intergenic_variant	-	-	-	-	-	-	MODIFIER	-	-	-	-	-	-	-
X_95783995_C/G	X:95783995	G	-	-	-	intergenic_variant	-	-	-	-	-	-	MODIFIER	-	-	-	-	-	-	-
X_95785836_G/A	X:95785836	A	-	-	-	intergenic_variant	-	-	-	-	-	-	MODIFIER	-	-	-	-	-	-	-
X_95786464_C/T	X:95786464	T	-	-	-	intergenic_variant	-	-	-	-	-	-	MODIFIER	-	-	-	-	-	-	-
X_95800417_C/T	X:95800417	T	-	-	-	intergenic_variant	-	-	-	-	-	-	MODIFIER	-	-	-	-	-	-	-
X_95801068_G/A	X:95801068	A	-	-	-	intergenic_variant	-	-	-	-	-	-	MODIFIER	-	-	-	-	-	-	-
X_95801489_C/T	X:95801489	T	-	-	-	intergenic_variant	-	-	-	-	-	-	MODIFIER	-	-	-	-	-	-	-
X_95801850_C/T	X:95801850	T	-	-	-	intergenic_variant	-	-	-	-	-	-	MODIFIER	-	-	-	-	-	-	-
X_95802884_T/C	X:95802884	C	-	-	-	intergenic_variant	-	-	-	-	-	-	MODIFIER	-	-	-	-	-	-	-
X_95815466_G/A	X:95815466	A	-	-	-	intergenic_variant	-	-	-	-	-	-	MODIFIER	-	-	-	-	-	-	-
X_95816353_T/C	X:95816353	C	-	-	-	intergenic_variant	-	-	-	-	-	-	MODIFIER	-	-	-	-	-	-	-
X_95820080_A/C	X:95820080	C	-	-	-	intergenic_variant	-	-	-	-	-	-	MODIFIER	-	-	-	-	-	-	-
X_95820886_G/A	X:95820886	A	-	-	-	intergenic_variant	-	-	-	-	-	-	MODIFIER	-	-	-	-	-	-	-
X_95831491_C/T	X:95831491	T	-	-	-	intergenic_variant	-	-	-	-	-	-	MODIFIER	-	-	-	-	-	-	-
X_95831776_A/G	X:95831776	G	-	-	-	intergenic_variant	-	-	-	-	-	-	MODIFIER	-	-	-	-	-	-	-
X_95834109_G/C	X:95834109	C	-	-	-	intergenic_variant	-	-	-	-	-	-	MODIFIER	-	-	-	-	-	-	-
X_95834529_A/G	X:95834529	G	-	-	-	intergenic_variant	-	-	-	-	-	-	MODIFIER	-	-	-	-	-	-	-
X_95836430_G/C	X:95836430	C	-	-	-	intergenic_variant	-	-	-	-	-	-	MODIFIER	-	-	-	-	-	-	-
X_95836751_A/G	X:95836751	G	-	-	-	intergenic_variant	-	-	-	-	-	-	MODIFIER	-	-	-	-	-	-	-
X_95838935_G/A	X:95838935	A	-	-	-	intergenic_variant	-	-	-	-	-	-	MODIFIER	-	-	-	-	-	-	-
X_95839095_A/G	X:95839095	G	-	-	-	intergenic_variant	-	-	-	-	-	-	MODIFIER	-	-	-	-	-	-	-
X_96317432_A/G	X:96317432	G	-	-	-	intergenic_variant	-	-	-	-	-	-	MODIFIER	-	-	-	-	-	-	-
X_96376267_C/T	X:96376267	T	ENSBTAG00000006122	ENSBTAT00000008060	Transcript	intron_variant	-	-	-	-	-	-	MODIFIER	-	-1	-	HUWE1	HGNC	HGNC:30892	-
X_96429486_C/G	X:96429486	G	ENSBTAG00000006122	ENSBTAT00000008060	Transcript	intron_variant	-	-	-	-	-	-	MODIFIER	-	-1	-	HUWE1	HGNC	HGNC:30892	-
X_96453775_G/A	X:96453775	A	ENSBTAG00000006122	ENSBTAT00000008060	Transcript	intron_variant	-	-	-	-	-	-	MODIFIER	-	-1	-	HUWE1	HGNC	HGNC:30892	-
X_96458749_A/C	X:96458749	C	ENSBTAG00000006122	ENSBTAT00000008060	Transcript	intron_variant	-	-	-	-	-	-	MODIFIER	-	-1	-	HUWE1	HGNC	HGNC:30892	-
X_96472769_C/T	X:96472769	T	ENSBTAG00000006122	ENSBTAT00000008060	Transcript	intron_variant	-	-	-	-	-	-	MODIFIER	-	-1	-	HUWE1	HGNC	HGNC:30892	-
X_96486021_G/T	X:96486021	T	ENSBTAG00000006122	ENSBTAT00000008060	Transcript	intron_variant	-	-	-	-	-	-	MODIFIER	-	-1	-	HUWE1	HGNC	HGNC:30892	-
X_96488483_C/T	X:96488483	T	ENSBTAG00000006122	ENSBTAT00000008060	Transcript	intron_variant	-	-	-	-	-	-	MODIFIER	-	-1	-	HUWE1	HGNC	HGNC:30892	-
X_96502432_T/C	X:96502432	C	ENSBTAG00000006122	ENSBTAT00000008060	Transcript	intron_variant	-	-	-	-	-	-	MODIFIER	-	-1	-	HUWE1	HGNC	HGNC:30892	-
X_96520285_C/T	X:96520285	T	ENSBTAG00000006122	ENSBTAT00000008060	Transcript	upstream_gene_variant	-	-	-	-	-	-	MODIFIER	39	-1	-	HUWE1	HGNC	HGNC:30892	-
X_96539911_A/G	X:96539911	G	ENSBTAG00000005098	ENSBTAT00000006714	Transcript	upstream_gene_variant	-	-	-	-	-	-	MODIFIER	1587	1	-	-	-	-	-
X_96551286_T/C	X:96551286	C	-	-	-	intergenic_variant	-	-	-	-	-	-	MODIFIER	-	-	-	-	-	-	-
3_610523_G/A	3:610523	A	ENSBTAG00000020969	ENSBTAT00000027930	Transcript	intron_variant	-	-	-	-	-	-	MODIFIER	-	-1	-	DCAF6	HGNC	HGNC:30002	-
3_611984_T/A	3:611984	A	ENSBTAG00000020969	ENSBTAT00000027930	Transcript	intron_variant	-	-	-	-	-	-	MODIFIER	-	-1	-	DCAF6	HGNC	HGNC:30002	-
3_612888_T/A	3:612888	A	ENSBTAG00000020969	ENSBTAT00000027930	Transcript	intron_variant	-	-	-	-	-	-	MODIFIER	-	-1	-	DCAF6	HGNC	HGNC:30002	-
3_616498_T/C	3:616498	C	ENSBTAG00000020969	ENSBTAT00000027930	Transcript	intron_variant	-	-	-	-	-	-	MODIFIER	-	-1	-	DCAF6	HGNC	HGNC:30002	-
3_619737_A/C	3:619737	C	ENSBTAG00000020969	ENSBTAT00000027930	Transcript	intron_variant	-	-	-	-	-	-	MODIFIER	-	-1	-	DCAF6	HGNC	HGNC:30002	-
3_620847_G/C	3:620847	C	ENSBTAG00000020969	ENSBTAT00000027930	Transcript	intron_variant	-	-	-	-	-	-	MODIFIER	-	-1	-	DCAF6	HGNC	HGNC:30002	-
3_621614_T/C	3:621614	C	ENSBTAG00000020969	ENSBTAT00000027930	Transcript	intron_variant	-	-	-	-	-	-	MODIFIER	-	-1	-	DCAF6	HGNC	HGNC:30002	-
3_623157_A/G	3:623157	G	ENSBTAG00000020969	ENSBTAT00000027930	Transcript	intron_variant	-	-	-	-	-	-	MODIFIER	-	-1	-	DCAF6	HGNC	HGNC:30002	-
3_623373_T/C	3:623373	C	ENSBTAG00000020969	ENSBTAT00000027930	Transcript	intron_variant	-	-	-	-	-	-	MODIFIER	-	-1	-	DCAF6	HGNC	HGNC:30002	-
3_19605265_C/A	3:19605265	A	ENSBTAG00000006101	ENSBTAT00000008019	Transcript	intron_variant	-	-	-	-	-	-	MODIFIER	-	-1	-	PSMD4	HGNC	HGNC:9561	-
3_19659766_G/T	3:19659766	T	-	-	-	intergenic_variant	-	-	-	-	-	-	MODIFIER	-	-	-	-	-	-	-
3_57770247_T/A	3:57770247	A	ENSBTAG00000038215	ENSBTAT00000033512	Transcript	intron_variant	-	-	-	-	-	-	MODIFIER	-	-1	-	CLCA2	HGNC	HGNC:2016	-
4_12071559_T/C	4:12071559	C	ENSBTAG00000024426	ENSBTAT00000020761	Transcript	intron_variant	-	-	-	-	-	-	MODIFIER	-	1	-	PPP1R9A	HGNC	HGNC:14946	-
4_12077602_C/G	4:12077602	G	ENSBTAG00000024426	ENSBTAT00000020761	Transcript	intron_variant	-	-	-	-	-	-	MODIFIER	-	1	-	PPP1R9A	HGNC	HGNC:14946	-
4_20978621_G/A	4:20978621	A	-	-	-	intergenic_variant	-	-	-	-	-	-	MODIFIER	-	-	-	-	-	-	-
4_21405064_T/G	4:21405064	G	-	-	-	intergenic_variant	-	-	-	-	-	-	MODIFIER	-	-	-	-	-	-	-
4_104838392_T/C	4:104838392	C	ENSBTAG00000020484	ENSBTAT00000027295	Transcript	synonymous_variant	1722	1326	442	H	caT/caC	-	LOW	-	1	-	ADCK2	HGNC	HGNC:19039	-
4_104847403_A/G	4:104847403	G	ENSBTAG00000021759	ENSBTAT00000029003	Transcript	upstream_gene_variant	-	-	-	-	-	-	MODIFIER	3508	1	-	NDUFB2	HGNC	HGNC:7697	-
4_117190293_G/A	4:117190293	A	ENSBTAG00000047979	ENSBTAT00000043677	Transcript	intron_variant	-	-	-	-	-	-	MODIFIER	-	1	-	-	-	-	-
4_117197305_G/T	4:117197305	T	ENSBTAG00000047979	ENSBTAT00000043677	Transcript	intron_variant	-	-	-	-	-	-	MODIFIER	-	1	-	-	-	-	-
4_117197558_C/T	4:117197558	T	ENSBTAG00000047979	ENSBTAT00000043677	Transcript	intron_variant	-	-	-	-	-	-	MODIFIER	-	1	-	-	-	-	-
4_117197768_C/T	4:117197768	T	ENSBTAG00000047979	ENSBTAT00000043677	Transcript	intron_variant	-	-	-	-	-	-	MODIFIER	-	1	-	-	-	-	-
5_27858138_C/T	5:27858138	T	-	-	-	intergenic_variant	-	-	-	-	-	-	MODIFIER	-	-	-	-	-	-	-
5_27862877_G/A	5:27862877	A	-	-	-	intergenic_variant	-	-	-	-	-	-	MODIFIER	-	-	-	-	-	-	-
5_27907013_T/C	5:27907013	C	ENSBTAG00000007204	ENSBTAT00000007288	Transcript	intron_variant	-	-	-	-	-	-	MODIFIER	-	1	-	KRT80	HGNC	HGNC:27056	-
5_27907080_G/A	5:27907080	A	ENSBTAG00000007204	ENSBTAT00000007288	Transcript	intron_variant	-	-	-	-	-	-	MODIFIER	-	1	-	KRT80	HGNC	HGNC:27056	-
5_27909141_C/T	5:27909141	T	ENSBTAG00000007204	ENSBTAT00000007288	Transcript	3_prime_UTR_variant	1643	-	-	-	-	-	MODIFIER	-	1	-	KRT80	HGNC	HGNC:27056	-
5_27911125_G/C	5:27911125	C	ENSBTAG00000007204	ENSBTAT00000007288	Transcript	downstream_gene_variant	-	-	-	-	-	-	MODIFIER	340	1	-	KRT80	HGNC	HGNC:27056	-
5_27911592_C/T	5:27911592	T	ENSBTAG00000007204	ENSBTAT00000007288	Transcript	downstream_gene_variant	-	-	-	-	-	-	MODIFIER	807	1	-	KRT80	HGNC	HGNC:27056	-
5_27913395_T/C	5:27913395	C	ENSBTAG00000007204	ENSBTAT00000007288	Transcript	downstream_gene_variant	-	-	-	-	-	-	MODIFIER	2610	1	-	KRT80	HGNC	HGNC:27056	-
5_27915558_G/A	5:27915558	A	ENSBTAG00000007204	ENSBTAT00000007288	Transcript	downstream_gene_variant	-	-	-	-	-	-	MODIFIER	4773	1	-	KRT80	HGNC	HGNC:27056	-
5_27916572_G/A	5:27916572	A	-	-	-	intergenic_variant	-	-	-	-	-	-	MODIFIER	-	-	-	-	-	-	-
5_27921071_C/T	5:27921071	T	-	-	-	intergenic_variant	-	-	-	-	-	-	MODIFIER	-	-	-	-	-	-	-
5_27923661_G/A	5:27923661	A	-	-	-	intergenic_variant	-	-	-	-	-	-	MODIFIER	-	-	-	-	-	-	-
5_27931112_C/T	5:27931112	T	-	-	-	intergenic_variant	-	-	-	-	-	-	MODIFIER	-	-	-	-	-	-	-
5_27931467_G/A	5:27931467	A	-	-	-	intergenic_variant	-	-	-	-	-	-	MODIFIER	-	-	-	-	-	-	-
5_27935426_C/T	5:27935426	T	-	-	-	intergenic_variant	-	-	-	-	-	-	MODIFIER	-	-	-	-	-	-	-
5_27939593_C/T	5:27939593	T	-	-	-	intergenic_variant	-	-	-	-	-	-	MODIFIER	-	-	-	-	-	-	-
5_27944984_C/T	5:27944984	T	-	-	-	intergenic_variant	-	-	-	-	-	-	MODIFIER	-	-	-	-	-	-	-
5_27953948_C/T	5:27953948	T	-	-	-	intergenic_variant	-	-	-	-	-	-	MODIFIER	-	-	-	-	-	-	-
5_27954014_G/T	5:27954014	T	-	-	-	intergenic_variant	-	-	-	-	-	-	MODIFIER	-	-	-	-	-	-	-
5_27957194_G/A	5:27957194	A	-	-	-	intergenic_variant	-	-	-	-	-	-	MODIFIER	-	-	-	-	-	-	-
5_27959958_C/T	5:27959958	T	ENSBTAG00000000510	ENSBTAT00000000651	Transcript	downstream_gene_variant	-	-	-	-	-	-	MODIFIER	2277	-1	-	ATG101	HGNC	HGNC:25679	-
5_27965236_G/A	5:27965236	A	ENSBTAG00000000510	ENSBTAT00000000651	Transcript	intron_variant	-	-	-	-	-	-	MODIFIER	-	-1	-	ATG101	HGNC	HGNC:25679	-
5_27966591_C/T	5:27966591	T	ENSBTAG00000000510	ENSBTAT00000000651	Transcript	intron_variant	-	-	-	-	-	-	MODIFIER	-	-1	-	ATG101	HGNC	HGNC:25679	-
5_27982214_G/T	5:27982214	T	ENSBTAG00000000507	ENSBTAT00000000648	Transcript	missense_variant	802	586	196	P/T	Ccc/Acc	-	MODERATE	-	-1	-	NR4A1	HGNC	HGNC:7980	tolerated(0.75)
5_27993638_G/C	5:27993638	C	ENSBTAG00000000507	ENSBTAT00000000648	Transcript	upstream_gene_variant	-	-	-	-	-	-	MODIFIER	769	-1	-	NR4A1	HGNC	HGNC:7980	-
5_27994280_G/A	5:27994280	A	ENSBTAG00000000507	ENSBTAT00000000648	Transcript	upstream_gene_variant	-	-	-	-	-	-	MODIFIER	1411	-1	-	NR4A1	HGNC	HGNC:7980	-
5_28000710_T/C	5:28000710	C	-	-	-	intergenic_variant	-	-	-	-	-	-	MODIFIER	-	-	-	-	-	-	-
5_28006425_G/A	5:28006425	A	-	-	-	intergenic_variant	-	-	-	-	-	-	MODIFIER	-	-	-	-	-	-	-
5_28008980_C/T	5:28008980	T	-	-	-	intergenic_variant	-	-	-	-	-	-	MODIFIER	-	-	-	-	-	-	-
5_28019131_T/C	5:28019131	C	ENSBTAG00000021658	ENSBTAT00000028862	Transcript	downstream_gene_variant	-	-	-	-	-	-	MODIFIER	830	-1	-	GRASP	HGNC	HGNC:18707	-
5_28026795_C/T	5:28026795	T	ENSBTAG00000021658	ENSBTAT00000028862	Transcript	intron_variant	-	-	-	-	-	-	MODIFIER	-	-1	-	GRASP	HGNC	HGNC:18707	-
5_28030824_T/C	5:28030824	C	ENSBTAG00000021658	ENSBTAT00000028862	Transcript	upstream_gene_variant	-	-	-	-	-	-	MODIFIER	3060	-1	-	GRASP	HGNC	HGNC:18707	-
5_28039951_T/G	5:28039951	G	ENSBTAG00000013555	ENSBTAT00000046665	Transcript	intron_variant	-	-	-	-	-	-	MODIFIER	-	-1	-	ACVR1B	HGNC	HGNC:172	-
5_28042556_T/C	5:28042556	C	ENSBTAG00000013555	ENSBTAT00000046665	Transcript	intron_variant	-	-	-	-	-	-	MODIFIER	-	-1	-	ACVR1B	HGNC	HGNC:172	-
5_28045589_C/T	5:28045589	T	ENSBTAG00000013555	ENSBTAT00000046665	Transcript	synonymous_variant	918	918	306	K	aaG/aaA	-	LOW	-	-1	-	ACVR1B	HGNC	HGNC:172	-
5_28064230_G/A	5:28064230	A	ENSBTAG00000013555	ENSBTAT00000046665	Transcript	intron_variant	-	-	-	-	-	-	MODIFIER	-	-1	-	ACVR1B	HGNC	HGNC:172	-
5_28102767_C/A	5:28102767	A	ENSBTAG00000013843	ENSBTAT00000018383	Transcript	intron_variant	-	-	-	-	-	-	MODIFIER	-	-1	-	ACVRL1	HGNC	HGNC:175	-
5_28110129_G/A	5:28110129	A	ENSBTAG00000013843	ENSBTAT00000018383	Transcript	upstream_gene_variant	-	-	-	-	-	-	MODIFIER	3396	-1	-	ACVRL1	HGNC	HGNC:175	-
5_28120392_G/C	5:28120392	C	-	-	-	intergenic_variant	-	-	-	-	-	-	MODIFIER	-	-	-	-	-	-	-
5_28130443_C/G	5:28130443	G	ENSBTAG00000017113	ENSBTAT00000022764	Transcript	intron_variant	-	-	-	-	-	-	MODIFIER	-	-1	-	ANKRD33	HGNC	HGNC:13788	-
5_28131667_C/G	5:28131667	G	ENSBTAG00000017113	ENSBTAT00000022764	Transcript	intron_variant	-	-	-	-	-	-	MODIFIER	-	-1	-	ANKRD33	HGNC	HGNC:13788	-
5_28134868_T/C	5:28134868	C	ENSBTAG00000017113	ENSBTAT00000022764	Transcript	upstream_gene_variant	-	-	-	-	-	-	MODIFIER	2580	-1	-	ANKRD33	HGNC	HGNC:13788	-
5_28135764_G/T	5:28135764	T	ENSBTAG00000017113	ENSBTAT00000022764	Transcript	upstream_gene_variant	-	-	-	-	-	-	MODIFIER	3476	-1	-	ANKRD33	HGNC	HGNC:13788	-
5_28139273_A/T	5:28139273	T	-	-	-	intergenic_variant	-	-	-	-	-	-	MODIFIER	-	-	-	-	-	-	-
5_28152202_A/C	5:28152202	C	-	-	-	intergenic_variant	-	-	-	-	-	-	MODIFIER	-	-	-	-	-	-	-
5_28153510_C/T	5:28153510	T	-	-	-	intergenic_variant	-	-	-	-	-	-	MODIFIER	-	-	-	-	-	-	-
5_106164068_G/A	5:106164068	A	ENSBTAG00000006800	ENSBTAT00000016675	Transcript	intron_variant	-	-	-	-	-	-	MODIFIER	-	1	-	FGF6	HGNC	HGNC:3684	-
6_25524094_G/A	6:25524094	A	-	-	-	intergenic_variant	-	-	-	-	-	-	MODIFIER	-	-	-	-	-	-	-
9_85847566_T/G	9:85847566	G	-	-	-	intergenic_variant	-	-	-	-	-	-	MODIFIER	-	-	-	-	-	-	-
X_96597189_T/C	X:96597189	C	-	-	-	intergenic_variant	-	-	-	-	-	-	MODIFIER	-	-	-	-	-	-	-
X_96599383_T/C	X:96599383	C	-	-	-	intergenic_variant	-	-	-	-	-	-	MODIFIER	-	-	-	-	-	-	-
X_96603003_T/C	X:96603003	C	-	-	-	intergenic_variant	-	-	-	-	-	-	MODIFIER	-	-	-	-	-	-	-
X_96615815_G/C	X:96615815	C	-	-	-	intergenic_variant	-	-	-	-	-	-	MODIFIER	-	-	-	-	-	-	-
X_96616936_A/C	X:96616936	C	-	-	-	intergenic_variant	-	-	-	-	-	-	MODIFIER	-	-	-	-	-	-	-
X_96630111_C/G	X:96630111	G	-	-	-	intergenic_variant	-	-	-	-	-	-	MODIFIER	-	-	-	-	-	-	-
X_96634472_G/C	X:96634472	C	-	-	-	intergenic_variant	-	-	-	-	-	-	MODIFIER	-	-	-	-	-	-	-
X_96992064_T/C	X:96992064	C	ENSBTAG00000003855	ENSBTAT00000005030	Transcript	intron_variant	-	-	-	-	-	-	MODIFIER	-	-1	-	FAM120C	HGNC	HGNC:16949	-
X_97032874_C/T	X:97032874	T	ENSBTAG00000003855	ENSBTAT00000005030	Transcript	intron_variant	-	-	-	-	-	-	MODIFIER	-	-1	-	FAM120C	HGNC	HGNC:16949	-
X_97057801_A/G	X:97057801	G	ENSBTAG00000003855	ENSBTAT00000005030	Transcript	intron_variant	-	-	-	-	-	-	MODIFIER	-	-1	-	FAM120C	HGNC	HGNC:16949	-
X_97093736_T/C	X:97093736	C	ENSBTAG00000023182	ENSBTAT00000021876	Transcript	intron_variant	-	-	-	-	-	-	MODIFIER	-	-1	-	WNK3	HGNC	HGNC:14543	-
X_97137317_A/G	X:97137317	G	ENSBTAG00000023182	ENSBTAT00000021876	Transcript	intron_variant	-	-	-	-	-	-	MODIFIER	-	-1	-	WNK3	HGNC	HGNC:14543	-
X_97163371_A/G	X:97163371	G	ENSBTAG00000023182	ENSBTAT00000021876	Transcript	intron_variant	-	-	-	-	-	-	MODIFIER	-	-1	-	WNK3	HGNC	HGNC:14543	-
X_97216314_G/T	X:97216314	T	ENSBTAG00000023182	ENSBTAT00000021876	Transcript	intron_variant	-	-	-	-	-	-	MODIFIER	-	-1	-	WNK3	HGNC	HGNC:14543	-
X_97256581_A/G	X:97256581	G	-	-	-	intergenic_variant	-	-	-	-	-	-	MODIFIER	-	-	-	-	-	-	-
