# Supplementary material for: Selection signatures in tropical cattle are enriched for promoter and coding regions and reveal missense mutations in the damage response gene HELB
Source: Genet Sel Evol. 2020 May 27;52:27. doi: 10.1186/s12711-020-00546-6 (PMC7251699; doi:10.1186/s12711-020-00546-6)
Supplement: Supplementary file 24 — Additional file 24: Table S23. rs447470311 (chr5:47726121) in 2907 imputed whole-genome sequences from run6 of the 1000 Bulls Genomes Project [24].. [file 12711_2020_546_MOESM24_ESM.xlsx]

## Sheet: Table S23
Table S23: rs447470311 (chr5:47726121) in 2907 imputed whole-genome sequences form run6 1000 Bulls genome (Daetwyler et al. 2014)
Breed	T	G	# animals
Brahman	0	1	122
Dehong	0	1	2
Dengchuan	0	1	2
Gir	0	1	6
Hariana	0	1	1
Liping	0	1	2
Nelore	0	1	5
SantaGertrudis	0	1	4
Shaiwal	0	1	1
SouthAnatolianRed	0	1	1
Tharparkar	0	1	1
Yak	0	1	2
BeffMaster	0.0833333	0.916667	15
Kenana	0.166667	0.833333	9
Dabieshan	0.25	0.75	2
Guanling	0.25	0.75	2
Wenling	0.25	0.75	2
Ogaden	0.277778	0.722222	9
Brangus	0.4	0.6	5
Chianina	0.428571	0.571429	7
Boran	0.45	0.55	10
Uganda	0.480769	0.519231	26
Nanyang	0.5	0.5	2
Xizang	0.5	0.5	1
Composite	0.725806	0.274194	31
Luxi	0.75	0.25	2
Qinchuan	0.75	0.25	2
Africander	0.8	0.2	5
Ankole	0.9	0.1	10
Ndama	0.916667	0.0833333	12
Piedmontese	0.928571	0.0714286	7
AncientDNA	0.933333	0.0666667	15
Marchigiana	0.9375	0.0625	8
Gelbievh	0.981818	0.0181818	55
DanishRed	0.991071	0.00892857	56
Hereford	0.993671	0.00632912	79
50%SIM	1	0	4
Abondance	1	0	1
AlbertaComposite	1	0	33
Alentejana	1	0	1
Angler	1	0	6
Angus	1	0	287
Aubrac	1	0	8
Auroch	1	0	1
BeefBooster	1	0	29
BelgianBlue	1	0	16
BlondeD'Aquitaine	1	0	26
BraunviehBeef	1	0	4
Shorthonr	1	0	7
Charolais	1	0	129
Cika	1	0	1
ClonedTaurus	1	0	2
Corriente	1	0	4
DeutschesScharzbuntesNiederungsrind	1	0	31
Dexter	1	0	2
Eringer	1	0	2
FinnishAryshire	1	0	25
Galloway	1	0	4
GuelphComposite	1	0	30
Guernsey	1	0	20
Hanwoo	1	0	10
Hasake	1	0	2
Highland	1	0	1
Hinterwalder	1	0	3
Holstein	1	0	565
Jersey	1	0	68
Korean	1	0	9
Lagune	1	0	1
Limousin	1	0	84
Menggu	1	0	2
MeuseRhineYssel	1	0	4
Montbeliarde	1	0	54
MurnauWerdenfelser	1	0	3
Muturu	1	0	10
NA	1	0	2
Normande	1	0	44
NorwegianRed	1	0	25
Parthenaise	1	0	2
Romagnola	1	0	5
RougeDesPres	1	0	25
Salers	1	0	6
ScotishHighland	1	0	2
Sikias	1	0	1
Simmental	1	0	281
Somba	1	0	1
Stabilzer	1	0	2
SwedishRed	1	0	16
Tarentaise	1	0	5
TexasLonghorn	1	0	4
TuranoMongolicus	1	0	1
TyroleanGrey	1	0	2
Unknown	1	0	42
Vorderwalder	1	0	6
Vosgienne	1	0	4
Wagyu	1	0	1
Yanbian	1	0	2
