# Supplementary material for: Selection signatures in tropical cattle are enriched for promoter and coding regions and reveal missense mutations in the damage response gene HELB
Source: Genet Sel Evol. 2020 May 27;52:27. doi: 10.1186/s12711-020-00546-6 (PMC7251699; doi:10.1186/s12711-020-00546-6)
Supplement: Supplementary file 25 — Additional file 25: Table S24. Genotypes for 71 whole-genome sequences corresponding to 10 Brahman, 5 Africander, 56 Tropical composite animals for rs447470311 (chr5:47726121) and HMGA2-CNVR (chr5:48074233–48080443). [file 12711_2020_546_MOESM25_ESM.xlsx]

## Sheet: Table S24
Table S24: Genotype 71 whole-genome sequences corresponding to 10 Brahman, 5 Africander, 56 Tropical Composite animals for rs447470311 (chr5:47726121) and HMGA2-CNVR (chr5:48074233-48080443) genotype.
		SNP genotype	HMGA2-CNVR genotype	Depth in chr5	Depth in HMGA2_CNVR region
Animal ID	Breed	rs447470311	IGV visualization	chr5_deptha	HMGA2_CNVR deptha	ratio coverage	CNV number detected
B8079	Composite	"1/1"	1	9.88366	13.1498	1.33046	1
W0564	Composite	"1/1"	1	7.04432	10.5362	1.4957	1
B3277	Composite	"1/1"	1	9.38766	14.4515	1.53941	0.539415
XXXAUSM2016B0005671	Composite	"1/1"	1	39.9781	66.5027	1.66348	1
BRMAUSMCRCII5501039	Brahman	"1/1"	1	10.601	20.3244	1.91722	2
BRMAUSMCRCII5502092	Brahman	"1/1"	1	6.36023	12.815	2.01486	2
BRMAUSMCRCII5501034	Brahman	"1/1"	1	13.8036	28.1431	2.03882	2
BRMAUSMCRCII5501048	Brahman	"1/1"	1	15.2449	31.6126	2.07365	2
BRMAUSMCRCII5501037	Brahman	"1/1"	1	9.74444	20.3478	2.08814	2
BRMAUSMCRCII5501036	Brahman	"1/1"	1	13.8447	29.1184	2.10322	2
BRMAUSMCRCII5501031	Brahman	"1/1"	1	11.3177	23.9008	2.11181	2
BRMAUSMCRCII5501041	Brahman	"1/1"	1	10.6658	22.581	2.11714	2
BRMAUSMCRCII5501040	Brahman	"1/1"	1	12.0703	25.9138	2.14691	2
BRMAUSMCRCII5501016	Brahman	"1/1"	1	9.29618	21.3245	2.2939	2
AF83195	Africander	0/0	0	8.93349	8.60891	0.963667	-0.0363329
XXXAUSM2016BB009294	Composite	0/0	0	36.2034	35.4489	0.979159	-0.0208406
XXXAUSM2016G0003697	Composite	0/0	0	34.796	35.9026	1.0318	0.0318025
B3318	Composite	0/0	0	9.39318	9.74268	1.03721	0.0372078
XXXAUSM2016W0002957	Composite	0/0	0	37.4357	39.1158	1.04488	0.0448796
B8107	Composite	0/0	0	9.08444	9.498	1.04552	0.045524
B5700	Composite	0/0	0	9.39202	9.83043	1.04668	0.046679
XXXAUSM2016N0003624	Composite	0/0	0	36.7095	38.4397	1.04713	0.0471322
XXXAUSM2016W0003023	Composite	0/0	0	33.0308	34.7769	1.05286	0.0528628
B4121	Composite	0/0	0	8.84882	9.32293	1.05358	0.0535789
G0930	Composite	0/0	0	9.50341	10.0212	1.05448	0.0544847
B4132	Composite	0/0	0	9.23122	9.74304	1.05544	0.0554445
B4092	Composite	0/0	0	37.7793	40.3558	1.0682	0.0681987
N0818	Composite	0/0	0	8.89127	9.51357	1.06999	0.06999
B6062	Composite	0/0	0	8.6508	9.27652	1.07233	0.0723309
AF2907	Africander	0/0	0	7.10605	7.6239	1.07287	0.0728745
XXXAUSM2016G0003579	Composite	0/0	0	32.6157	35.0629	1.07503	0.0750313
XXXAUSM2016Y0011618	Composite	0/0	0	33.476	36.0234	1.0761	0.0760963
XXXAUSM2016Y0011668	Composite	0/0	0	34.5746	37.212	1.07628	0.0762814
B4754	Composite	0/0	0	11.2337	12.165	1.0829	0.0829023
XXXAUSM2016B0003259	Composite	0/0	1 read!	28.769	31.2537	1.08637	0.0863673
AF75311	Africander	0/0	0	8.44392	9.1891	1.08825	0.0882505
B7958	Composite	0/0	0	11.6999	12.7524	1.08996	0.089958
B7928	Composite	0/0	0	23.3294	25.6029	1.09745	0.0974521
XXXAUSM2016Y0011689	Composite	0/0	0	35.5407	39.051	1.09877	0.0987685
B5896	Composite	0/0	0	39.7381	44.3531	1.11614	0.116135
B5978	Composite	0/0	0	38.1394	42.6534	1.11836	0.118355
XXXAUSM2016B0004186	Composite	0/0	0	39.2352	44.015	1.12182	0.121824
XXXAUSM2016B0006040	Composite	0/0	0	39.3469	44.1752	1.12271	0.122711
XXXAUSM2016B0007792	Composite	0/0	0	25.2007	28.4936	1.13067	0.130667
XXXAUSM2016G0001016	Composite	0/0	0	36.7744	41.6017	1.13127	0.131268
Y11721	Composite	0/0	0	35.8984	41.0846	1.14447	0.144469
XXXAUSM2016B0005750	Composite	0/0	0	34.2736	39.4936	1.1523	0.152304
Y11792	Composite	0/0	0	33.7698	39.0112	1.15521	0.15521
XXXAUSM2016N0008115	Composite	0/0	0	34.1433	39.7409	1.16394	0.163944
G0695	Composite	0/0	0	5.7159	6.66637	1.16629	0.166285
Y12125	Composite	0/0	0	10.4012	10.5586	1.01513	0.0151329
AF2921	Africander	0/1	0	7.61216	7.71257	1.01319	0.0131907
B3119	Composite	0/1	0	9.77233	10.1334	1.03695	0.0369482
XXXAUSM2016B0007819	Composite	0/1	0	35.7429	37.1952	1.04063	0.0406318
XXXAUSM2016B0007856	Composite	0/1	0	38.8257	40.5452	1.04429	0.0442877
AF2908	Africander	0/1	0	8.76008	9.31574	1.06343	0.0634309
B6073	Composite	0/1	0	13.0626	14.0531	1.07583	0.0758272
B7966	Composite	0/1	1	8.43213	9.66145	1.14579	0.14579
XXXAUSM2016G0003637	Composite	0/1	1	30.5566	40.8714	1.33756	1
XXXAUSM2016N0003599	Composite	0/1	1	32.4779	45.2129	1.39211	1
XXXAUSM2016BB009458	Composite	0/1	1	30.3784	45.239	1.48918	1
B5848	Composite	0/1	1	10.1495	15.2427	1.50182	0.501818
XXXAUSM2016B0007853	Composite	0/1	1	30.7469	47.1382	1.5331	0.533104
B6203	Composite	0/1	1	11.2006	17.2259	1.53794	0.537944
G1138	Composite	0/1	1	10.184	15.9215	1.56338	2
B5723	Composite	0/1	1	37.9847	59.5572	1.56793	2
XXXAUSM2016B0005719	Composite	0/1	1	34.1774	54.1492	1.58436	2
B4452	Composite	0/1	1	37.4168	60.3925	1.61405	2
XXXAUSM2016G0000721	Composite	0/1	1	27.2667	44.7834	1.64242	2
N0769	Composite	0/1	1	35.8138	59.5588	1.66301	2
Y11669	Composite	0/1	1	37.5868	63.5857	1.6917	2
